# Supplementary material for: Unravelling the relationship between the tsetse fly and its obligate symbiont Wigglesworthia: transcriptomic and metabolomic landscapes reveal highly integrated physiological networks
Source: Proc Biol Sci. 2017 Jun 28;284(1857):20170360. doi: 10.1098/rspb.2017.0360 (PMC5489720; doi:10.1098/rspb.2017.0360)
Supplement: Table S2: Mapping Statistics of bacteriome RNA-Seq Reads to Wigglesworthia and Glossina Genomes [file rspb20170360supp9.xls]

## Sheet: mapping ratio
Glossina Transcriptome			Total Transcriptome Mapping Statistics
Total mapped reads	3,888,702		Category	Bacteriome 1	Bacteriome 2	Bacteriome 3	Average	Percentage
CDS	0.981208		Raw Transcriptome Reads	19822665	25979525	21625489	22475893
SRP_RNA	0.00861895		Trimmed Transcriptome Reads	19806665	25971313	21617627	2.24652e+07	1
rRNA	0.00589504		Glossina Genome mapped reads (Total)	6710127	8518766	6995182	7408025	0.329756
nontranslating_CDS	0.00172011		Glossia Genome mapped reads to Gene Annotations	3610140	4515863	3540103	3888702	0.173099
RNase_MRP_RNA	0.00131335		Glossina Genome mapped reads (Unannotated)	3099987	4002903	3455079	3519323	0.156657
misc_RNA	0.000615332		mtDNA mapped Reads	637597	668399	562619	622872	0.0277261
snRNA	0.000497719		Wigglesworthia (NC_016893)	7570428	8724705	7724816	8.00665e+06	0.356402
snoRNA	7.31888e-05		Sodalis (NC_007712)	37248	21205	35733	31395.3	0.00139751
tRNA_peudogene	2.87653e-05		Viruses	250363	351149	301165	300892	0.0133937
tRNA	2.58624e-05		Unmapped Reads	4600902	7687089	5998112	6.09537e+06	0.271325
RNase_P_RNA	3.16682e-06
miRNA	7.03739e-07
Wigglesworthia Genome
Total mapped reads	8,006,650
CDS	0.875969
tmRNA (ssrA)	0.0992727
rRNA	0.0157137
ncRNA	0.00613999
tRNA	0.00290469
