# Supplementary material for: Unravelling the relationship between the tsetse fly and its obligate symbiont Wigglesworthia: transcriptomic and metabolomic landscapes reveal highly integrated physiological networks
Source: Proc Biol Sci. 2017 Jun 28;284(1857):20170360. doi: 10.1098/rspb.2017.0360 (PMC5489720; doi:10.1098/rspb.2017.0360)
Supplement: Table S3: BLAST analysis of viral sequences derived from de novo assembly from unmapped RNA-seq reads [file rspb20170360supp10.xls]

## Sheet: virus
Query	contig_size (bp)	Max_identity	Max similarity%	E.value	Greatest.bit.score	Accession.bit.score	Description.bit.score.	Family	Species	Mean Bac RPKMs	Mean Bac Unique Reads
contig_1	6694	409	26.59	3.49e-116	424.48	YP_009026409	polyprotein	Iflaviridae	Heliconius erato iflavirus	7790	15818.7
contig_117	3656	110	36.67	1.81e-41	169.09	AII01797	hypothetical protein, partial	Unclassified viruses	Ixodes scapularis associated virus 1	7070	7636.67
contig_120	1305	57	28.08	1.38e-06	60.85	AII01796	hypothetical protein, partial	Unclassified viruses	Ixodes scapularis associated virus 1	249	89.3333
contig_1351	771	92	35.94	6.95e-30	130.18	AFI24669	hypothetical protein 1, partial	ssRNA positive-strand viruses	Dezidougou virus	632	147.667
contig_1423	1825	38	32.48	4.48e-10	72.79	YP_009110683	nucleoprotein	Orthomyxoviridae	Wellfleet Bay virus	933	502.333
contig_15	722	52	45.24	2.37e-27	113.23	AKH66945	ORF1, partial	unclassified viruses	Motts Mill virus	12934	2833
contig_1602	3063	349	51.7	0	631.71	AFI24669	hypothetical protein 1, partial	ssRNA positive-strand viruses	Dezidougou virus	528	492
contig_18	1197	140	43.08	1.3e-82	270.4	AKH67338	capsid precursor, partial	Dsrna viruses	Drosophila A virus	5968	2119.33
contig_184	782	60	31.58	2.17e-09	67.4	AII01796	hypothetical protein, partial	Unclassified viruses	Ixodes scapularis associated virus 1	1907	450
contig_2	663	59	27.44	4.66e-10	68.55	AGW51759	RNA-dependent RNA polymerase-like protein	Unclassified viruses	uncultured virus	1021293	203634
contig_204	3635	57	44.12	1.66e-35	100.91	AII01812	hypothetical protein, partial	Unclassified viruses	Ixodes scapularis associated virus 2	1732	1862
contig_215	1847	278	47.36	1.31e-173	556.21	YP_009028558	ORF1	Unclassified viruses	Tanay virus	541	305
contig_2539	966	120	36.25	2.6e-46	180.64	AHX42602	ORF1	Unclassified viruses	Tanay virus	435	129.667
contig_264	950	31	36.84	3.41e-10	54.68	ACY56278	polymerase PB2	Orthomyxoviridae	Quaranfil virus	136	38.3333
contig_279	2143	110	37.29	3.8e-44	173.33	AII01797	hypothetical protein, partial	Unclassified viruses	Ixodes scapularis associated virus 1	230	138.667
contig_301	3553	730	62.55	0	1357.43	YP_001686993	hypothetical protein SGHV045	Hytrosaviridae	Glossina pallidipes salivary gland hypertrophy virus	867	894.667
contig_3033	1038	41	33.33	1.4e-09	61.23	AJG39052	glycoprotein	ssRNA negative-strand viruses	Shayang Fly Virus 1	199	61.3333
contig_3476	758	28	42.86	6.58e-06	41.2	YP_001686957	hypothetical protein SGHV009	Hytrosaviridae	Glossina pallidipes salivary gland hypertrophy virus	89	20.6667
contig_58	689	76	34.39	1.45e-27	119.01	AKH67476	ORF1, partial	unclassified viruses	Motts Mill virus	16644	3416.33
contig_611	694	46	27.71	1.3e-05	53.91	AGN73382	capsid protein, partial	Luteoviridae	Bat luteovirus	1254	247.333
contig_762	651	47	38.84	1.25e-09	66.63	YP_001686953	ODV-E66-like protein	Hytrosaviridae	Glossina pallidipes salivary gland hypertrophy virus	53	10.3333
contig_816	1781	247	73.73	1.77e-145	473.01	YP_001686993	hypothetical protein SGHV045	Hytrosaviridae	Glossina pallidipes salivary gland hypertrophy virus	738	381.333
contig_83	3477	263	32.39	6.36e-102	369.01	YP_001285409	polyprotein	Iflaviridae	Brevicoryne brassicae picorna-like virus	8509	8955.67
contig_84	952	48	81.36	2.16e-22	103.22	YP_001687008	hypothetical protein SGHV060	Hytrosaviridae	Glossina pallidipes salivary gland hypertrophy virus	921	258.333
contig_905	1115	56	35	2.07e-24	89.35	AJG39125	glycoprotein	ssRNA negative-strand viruses	Shayang Fly Virus 2	88	29
