# Supplementary material for: Unravelling the relationship between the tsetse fly and its obligate symbiont Wigglesworthia: transcriptomic and metabolomic landscapes reveal highly integrated physiological networks
Source: Proc Biol Sci. 2017 Jun 28;284(1857):20170360. doi: 10.1098/rspb.2017.0360 (PMC5489720; doi:10.1098/rspb.2017.0360)
Supplement: Table S4: Gene ontology analysis of Glossina genes with bacteriome enriched expression [file rspb20170360supp11.xls]

## Sheet: Sheet1
Vectorbase Transcript ID	Vectorbase Description	GO Terms	GO Definition	GO Category	Bacteriome Mean RPKM	Whole Gut Mean RPKM	Bacteriome/Whole Gut RPKM Ratio
GMOY000466	salivary C-type lectin	GO:0003674	molecular_function	F	4490.35	645.389	6.95759
GMOY009531	hypothetical protein	GO:0043167	ion binding	F	2134.19	136.794	15.6015
GMOY009531	hypothetical protein	GO:0008233	peptidase activity	F	2134.19	136.794	15.6015
GMOY009531	hypothetical protein	EC:3.4.17			2134.19	136.794	15.6015
GMOY004651	Na+/K+ ATPase beta subunit	GO:0016887	ATPase activity	F	1980.33	17.4379	113.565
GMOY004651	Na+/K+ ATPase beta subunit	GO:0022857	transmembrane transporter activity	F	1980.33	17.4379	113.565
GMOY004651	Na+/K+ ATPase beta subunit	GO:0043234	protein complex	C	1980.33	17.4379	113.565
GMOY004651	Na+/K+ ATPase beta subunit	GO:0050877	neurological system process	P	1980.33	17.4379	113.565
GMOY004651	Na+/K+ ATPase beta subunit	GO:0005886	plasma membrane	C	1980.33	17.4379	113.565
GMOY004651	Na+/K+ ATPase beta subunit	EC:3.6.1			1980.33	17.4379	113.565
GMOY004651	Na+/K+ ATPase beta subunit	EC:3.6.1.3			1980.33	17.4379	113.565
GMOY004651	Na+/K+ ATPase beta subunit	EC:3.6.3.12			1980.33	17.4379	113.565
GMOY004651	Na+/K+ ATPase beta subunit	EC:3.6.3.9			1980.33	17.4379	113.565
GMOY004651	Na+/K+ ATPase beta subunit	EC:3.6.1.15			1980.33	17.4379	113.565
GMOY011640	hypothetical protein	GO:0016192	vesicle-mediated transport	P	1150.64	100.267	11.4758
GMOY011640	hypothetical protein	GO:0005737	cytoplasm	C	1150.64	100.267	11.4758
GMOY011640	hypothetical protein	GO:0043234	protein complex	C	1150.64	100.267	11.4758
GMOY003579	hypothetical protein	GO:0016887	ATPase activity	F	932.237	82.4189	11.311
GMOY003579	hypothetical protein	GO:0009790	embryo development	P	932.237	82.4189	11.311
GMOY003579	hypothetical protein	GO:0022857	transmembrane transporter activity	F	932.237	82.4189	11.311
GMOY003579	hypothetical protein	GO:0000902	cell morphogenesis	P	932.237	82.4189	11.311
GMOY003579	hypothetical protein	GO:0034330	cell junction organization	P	932.237	82.4189	11.311
GMOY003579	hypothetical protein	GO:0022607	cellular component assembly	P	932.237	82.4189	11.311
GMOY003579	hypothetical protein	GO:0043167	ion binding	F	932.237	82.4189	11.311
GMOY003579	hypothetical protein	GO:0007267	cell-cell signaling	P	932.237	82.4189	11.311
GMOY003579	hypothetical protein	GO:0043234	protein complex	C	932.237	82.4189	11.311
GMOY003579	hypothetical protein	GO:0007568	aging	P	932.237	82.4189	11.311
GMOY003579	hypothetical protein	GO:0005886	plasma membrane	C	932.237	82.4189	11.311
GMOY003579	hypothetical protein	GO:0040007	growth	P	932.237	82.4189	11.311
GMOY003579	hypothetical protein	GO:0005634	nucleus	C	932.237	82.4189	11.311
GMOY003579	hypothetical protein	GO:0005737	cytoplasm	C	932.237	82.4189	11.311
GMOY003579	hypothetical protein	GO:0042592	homeostatic process	P	932.237	82.4189	11.311
GMOY003579	hypothetical protein	GO:0050877	neurological system process	P	932.237	82.4189	11.311
GMOY003579	hypothetical protein	EC:3.6.1			932.237	82.4189	11.311
GMOY003579	hypothetical protein	EC:3.6.1.3			932.237	82.4189	11.311
GMOY003579	hypothetical protein	EC:3.6.3.12			932.237	82.4189	11.311
GMOY003579	hypothetical protein	EC:3.6.3.9			932.237	82.4189	11.311
GMOY003579	hypothetical protein	EC:3.6.1.15			932.237	82.4189	11.311
GMOY006173	hypothetical protein	GO:0008283	cell proliferation	P	908.181	42.2282	21.5065
GMOY006173	hypothetical protein	GO:0009790	embryo development	P	908.181	42.2282	21.5065
GMOY006173	hypothetical protein	GO:0007010	cytoskeleton organization	P	908.181	42.2282	21.5065
GMOY006173	hypothetical protein	GO:0006464	cellular protein modification process	P	908.181	42.2282	21.5065
GMOY006173	hypothetical protein	GO:0007059	chromosome segregation	P	908.181	42.2282	21.5065
GMOY006173	hypothetical protein	GO:0009058	biosynthetic process	P	908.181	42.2282	21.5065
GMOY006173	hypothetical protein	GO:0005576	extracellular region	C	908.181	42.2282	21.5065
GMOY006173	hypothetical protein	GO:0044281	small molecule metabolic process	P	908.181	42.2282	21.5065
GMOY006173	hypothetical protein	GO:0034641	cellular nitrogen compound metabolic process	P	908.181	42.2282	21.5065
GMOY006173	hypothetical protein	GO:0050877	neurological system process	P	908.181	42.2282	21.5065
GMOY006173	hypothetical protein	GO:0007165	signal transduction	P	908.181	42.2282	21.5065
GMOY006173	hypothetical protein	GO:0048646	anatomical structure formation involved in morphogenesis	P	908.181	42.2282	21.5065
GMOY006173	hypothetical protein	GO:0021700	developmental maturation	P	908.181	42.2282	21.5065
GMOY006173	hypothetical protein	GO:0043234	protein complex	C	908.181	42.2282	21.5065
GMOY006173	hypothetical protein	GO:0006457	protein folding	P	908.181	42.2282	21.5065
GMOY006173	hypothetical protein	GO:0005886	plasma membrane	C	908.181	42.2282	21.5065
GMOY006173	hypothetical protein	GO:0000003	reproduction	P	908.181	42.2282	21.5065
GMOY006173	hypothetical protein	GO:0007049	cell cycle	P	908.181	42.2282	21.5065
GMOY006173	hypothetical protein	GO:0005635	nuclear envelope	C	908.181	42.2282	21.5065
GMOY006173	hypothetical protein	GO:0005975	carbohydrate metabolic process	P	908.181	42.2282	21.5065
GMOY006173	hypothetical protein	GO:0005856	cytoskeleton	C	908.181	42.2282	21.5065
GMOY006173	hypothetical protein	GO:0005737	cytoplasm	C	908.181	42.2282	21.5065
GMOY006173	hypothetical protein	GO:0030154	cell differentiation	P	908.181	42.2282	21.5065
GMOY006173	hypothetical protein	GO:0030234	enzyme regulator activity	F	908.181	42.2282	21.5065
GMOY006173	hypothetical protein	EC:1.97.1			908.181	42.2282	21.5065
GMOY006730	PGRP: peptidoglycan recognition protein	GO:0016810	hydrolase activity, acting on carbon-nitrogen (but not peptide) bonds	F	897.257	63.5896	14.1101
GMOY006730	PGRP: peptidoglycan recognition protein	GO:0009056	catabolic process	P	897.257	63.5896	14.1101
GMOY006730	PGRP: peptidoglycan recognition protein	GO:0007165	signal transduction	P	897.257	63.5896	14.1101
GMOY006730	PGRP: peptidoglycan recognition protein	GO:0043167	ion binding	F	897.257	63.5896	14.1101
GMOY006730	PGRP: peptidoglycan recognition protein	GO:0006520	cellular amino acid metabolic process	P	897.257	63.5896	14.1101
GMOY006730	PGRP: peptidoglycan recognition protein	GO:0009058	biosynthetic process	P	897.257	63.5896	14.1101
GMOY006730	PGRP: peptidoglycan recognition protein	GO:0005576	extracellular region	C	897.257	63.5896	14.1101
GMOY006730	PGRP: peptidoglycan recognition protein	GO:0005886	plasma membrane	C	897.257	63.5896	14.1101
GMOY006730	PGRP: peptidoglycan recognition protein	GO:0006950	response to stress	P	897.257	63.5896	14.1101
GMOY006730	PGRP: peptidoglycan recognition protein	GO:0002376	immune system process	P	897.257	63.5896	14.1101
GMOY006730	PGRP: peptidoglycan recognition protein	GO:0005618	cell wall	C	897.257	63.5896	14.1101
GMOY006730	PGRP: peptidoglycan recognition protein	GO:0071554	cell wall organization or biogenesis	P	897.257	63.5896	14.1101
GMOY006730	PGRP: peptidoglycan recognition protein	GO:0034641	cellular nitrogen compound metabolic process	P	897.257	63.5896	14.1101
GMOY006730	PGRP: peptidoglycan recognition protein	EC:3.5.1.4			897.257	63.5896	14.1101
GMOY006730	PGRP: peptidoglycan recognition protein	EC:3.5.1.28			897.257	63.5896	14.1101
GMOY003141	hypothetical protein				872.006	20.6656	42.1961
GMOY009234	Flavin-containing monooxygenase	GO:0016491	oxidoreductase activity	F	620.288	54.3041	11.4225
GMOY009234	Flavin-containing monooxygenase	GO:0005739	mitochondrion	C	620.288	54.3041	11.4225
GMOY009234	Flavin-containing monooxygenase	GO:0005829	cytosol	C	620.288	54.3041	11.4225
GMOY009234	Flavin-containing monooxygenase	GO:0050877	neurological system process	P	620.288	54.3041	11.4225
GMOY009234	Flavin-containing monooxygenase	EC:1.14.13.8			620.288	54.3041	11.4225
GMOY009234	Flavin-containing monooxygenase	EC:1.14.13			620.288	54.3041	11.4225
GMOY002199	Elongation factor 1alpha48D	GO:0005811	lipid particle	C	577.242	5.14365	112.224
GMOY002199	Elongation factor 1alpha48D	GO:0005856	cytoskeleton	C	577.242	5.14365	112.224
GMOY002199	Elongation factor 1alpha48D	GO:0003924	GTPase activity	F	577.242	5.14365	112.224
GMOY002199	Elongation factor 1alpha48D	GO:0048856	anatomical structure development	P	577.242	5.14365	112.224
GMOY002199	Elongation factor 1alpha48D	GO:0005829	cytosol	C	577.242	5.14365	112.224
GMOY002199	Elongation factor 1alpha48D	GO:0008135	translation factor activity, nucleic acid binding	F	577.242	5.14365	112.224
GMOY002199	Elongation factor 1alpha48D	GO:0043234	protein complex	C	577.242	5.14365	112.224
GMOY002199	Elongation factor 1alpha48D	GO:0007568	aging	P	577.242	5.14365	112.224
GMOY002199	Elongation factor 1alpha48D	GO:0005840	ribosome	C	577.242	5.14365	112.224
GMOY002199	Elongation factor 1alpha48D	EC:3.6.1			577.242	5.14365	112.224
GMOY002199	Elongation factor 1alpha48D	EC:3.6.1.15			577.242	5.14365	112.224
GMOY010711	hypothetical protein	GO:0003723	RNA binding	F	568.146	88.2832	6.4355
GMOY010711	hypothetical protein	GO:0034641	cellular nitrogen compound metabolic process	P	568.146	88.2832	6.4355
GMOY009775	membrane glycoprotein LIG-1	GO:0007165	signal transduction	P	536.103	54.7726	9.78779
GMOY009775	membrane glycoprotein LIG-1	GO:0048856	anatomical structure development	P	536.103	54.7726	9.78779
GMOY009775	membrane glycoprotein LIG-1	GO:0050877	neurological system process	P	536.103	54.7726	9.78779
GMOY009775	membrane glycoprotein LIG-1	GO:0005886	plasma membrane	C	536.103	54.7726	9.78779
GMOY011541	hypothetical protein	GO:0044281	small molecule metabolic process	P	527.707	54.0163	9.76939
GMOY011541	hypothetical protein	GO:0016757	transferase activity, transferring glycosyl groups	F	527.707	54.0163	9.76939
GMOY011541	hypothetical protein	GO:0005737	cytoplasm	C	527.707	54.0163	9.76939
GMOY011541	hypothetical protein	GO:0040011	locomotion	P	527.707	54.0163	9.76939
GMOY011541	hypothetical protein	GO:0034655	nucleobase-containing compound catabolic process	P	527.707	54.0163	9.76939
GMOY011541	hypothetical protein	GO:0009058	biosynthetic process	P	527.707	54.0163	9.76939
GMOY011541	hypothetical protein	EC:2.4.2.3			527.707	54.0163	9.76939
GMOY006308	hypothetical protein	GO:0005737	cytoplasm	C	477.935	26.1812	18.2549
GMOY006308	hypothetical protein	GO:0007165	signal transduction	P	477.935	26.1812	18.2549
GMOY006308	hypothetical protein	GO:0030154	cell differentiation	P	477.935	26.1812	18.2549
GMOY006308	hypothetical protein	GO:0048856	anatomical structure development	P	477.935	26.1812	18.2549
GMOY006308	hypothetical protein	GO:0005794	Golgi apparatus	C	477.935	26.1812	18.2549
GMOY006308	hypothetical protein	GO:0003674	molecular_function	F	477.935	26.1812	18.2549
GMOY005682	Myosin alkali light chain	GO:0005856	cytoskeleton	C	476.457	89.3431	5.33289
GMOY005682	Myosin alkali light chain	GO:0043167	ion binding	F	476.457	89.3431	5.33289
GMOY005682	Myosin alkali light chain	GO:0048856	anatomical structure development	P	476.457	89.3431	5.33289
GMOY005682	Myosin alkali light chain	GO:0005829	cytosol	C	476.457	89.3431	5.33289
GMOY005682	Myosin alkali light chain	GO:0043234	protein complex	C	476.457	89.3431	5.33289
GMOY005682	Myosin alkali light chain	EC:3.6.1			476.457	89.3431	5.33289
GMOY005682	Myosin alkali light chain	EC:3.6.1.15			476.457	89.3431	5.33289
GMOY011529	hypothetical protein				471.727	10.4707	45.0522
GMOY009929	hypothetical protein	GO:0016887	ATPase activity	F	460.135	54.96	8.37218
GMOY009929	hypothetical protein	GO:0009790	embryo development	P	460.135	54.96	8.37218
GMOY009929	hypothetical protein	GO:0022857	transmembrane transporter activity	F	460.135	54.96	8.37218
GMOY009929	hypothetical protein	GO:0000902	cell morphogenesis	P	460.135	54.96	8.37218
GMOY009929	hypothetical protein	GO:0034330	cell junction organization	P	460.135	54.96	8.37218
GMOY009929	hypothetical protein	GO:0022607	cellular component assembly	P	460.135	54.96	8.37218
GMOY009929	hypothetical protein	GO:0043167	ion binding	F	460.135	54.96	8.37218
GMOY009929	hypothetical protein	GO:0007267	cell-cell signaling	P	460.135	54.96	8.37218
GMOY009929	hypothetical protein	GO:0043234	protein complex	C	460.135	54.96	8.37218
GMOY009929	hypothetical protein	GO:0007568	aging	P	460.135	54.96	8.37218
GMOY009929	hypothetical protein	GO:0005886	plasma membrane	C	460.135	54.96	8.37218
GMOY009929	hypothetical protein	GO:0040007	growth	P	460.135	54.96	8.37218
GMOY009929	hypothetical protein	GO:0005634	nucleus	C	460.135	54.96	8.37218
GMOY009929	hypothetical protein	GO:0005737	cytoplasm	C	460.135	54.96	8.37218
GMOY009929	hypothetical protein	GO:0042592	homeostatic process	P	460.135	54.96	8.37218
GMOY009929	hypothetical protein	GO:0050877	neurological system process	P	460.135	54.96	8.37218
GMOY009929	hypothetical protein	EC:3.6.1			460.135	54.96	8.37218
GMOY009929	hypothetical protein	EC:3.6.1.3			460.135	54.96	8.37218
GMOY009929	hypothetical protein	EC:3.6.3.12			460.135	54.96	8.37218
GMOY009929	hypothetical protein	EC:3.6.3.9			460.135	54.96	8.37218
GMOY009929	hypothetical protein	EC:3.6.1.15			460.135	54.96	8.37218
GMOY010253	hypothetical protein	GO:0022857	transmembrane transporter activity	F	459.197	28.8736	15.9037
GMOY010253	hypothetical protein	GO:0005575	cellular_component	C	459.197	28.8736	15.9037
GMOY009189	farnesyltransferase alpha subunit	GO:0005737	cytoplasm	C	456.971	84.1308	5.43168
GMOY009189	farnesyltransferase alpha subunit	GO:0007165	signal transduction	P	456.971	84.1308	5.43168
GMOY009189	farnesyltransferase alpha subunit	GO:0006464	cellular protein modification process	P	456.971	84.1308	5.43168
GMOY009189	farnesyltransferase alpha subunit	GO:0043234	protein complex	C	456.971	84.1308	5.43168
GMOY009189	farnesyltransferase alpha subunit	GO:0016765	transferase activity, transferring alkyl or aryl (other than methyl) groups	F	456.971	84.1308	5.43168
GMOY009189	farnesyltransferase alpha subunit	EC:2.5.1			456.971	84.1308	5.43168
GMOY009189	farnesyltransferase alpha subunit	EC:2.5.1.59			456.971	84.1308	5.43168
GMOY009189	farnesyltransferase alpha subunit	EC:2.5.1.58			456.971	84.1308	5.43168
GMOY011014	hypothetical protein				402.874	67.197	5.99541
GMOY000961	IMPA: myo-inositol-1(or 4)-monophosphatase	GO:0044281	small molecule metabolic process	P	396.97	75.7678	5.23929
GMOY000961	IMPA: myo-inositol-1(or 4)-monophosphatase	GO:0005975	carbohydrate metabolic process	P	396.97	75.7678	5.23929
GMOY000961	IMPA: myo-inositol-1(or 4)-monophosphatase	GO:0005737	cytoplasm	C	396.97	75.7678	5.23929
GMOY000961	IMPA: myo-inositol-1(or 4)-monophosphatase	GO:0007165	signal transduction	P	396.97	75.7678	5.23929
GMOY000961	IMPA: myo-inositol-1(or 4)-monophosphatase	GO:0009056	catabolic process	P	396.97	75.7678	5.23929
GMOY000961	IMPA: myo-inositol-1(or 4)-monophosphatase	GO:0006629	lipid metabolic process	P	396.97	75.7678	5.23929
GMOY000961	IMPA: myo-inositol-1(or 4)-monophosphatase	GO:0043167	ion binding	F	396.97	75.7678	5.23929
GMOY000961	IMPA: myo-inositol-1(or 4)-monophosphatase	GO:0016791	phosphatase activity	F	396.97	75.7678	5.23929
GMOY000961	IMPA: myo-inositol-1(or 4)-monophosphatase	GO:0009058	biosynthetic process	P	396.97	75.7678	5.23929
GMOY000961	IMPA: myo-inositol-1(or 4)-monophosphatase	EC:3.1			396.97	75.7678	5.23929
GMOY000961	IMPA: myo-inositol-1(or 4)-monophosphatase	EC:3.1.3.25			396.97	75.7678	5.23929
GMOY000961	IMPA: myo-inositol-1(or 4)-monophosphatase	EC:3.1.3.41			396.97	75.7678	5.23929
GMOY000961	IMPA: myo-inositol-1(or 4)-monophosphatase	EC:3.1.3			396.97	75.7678	5.23929
GMOY005692	Cyclin B3	GO:0051301	cell division	P	352.675	23.3121	15.1284
GMOY005692	Cyclin B3	GO:0009790	embryo development	P	352.675	23.3121	15.1284
GMOY005692	Cyclin B3	GO:0005634	nucleus	C	352.675	23.3121	15.1284
GMOY005692	Cyclin B3	GO:0006464	cellular protein modification process	P	352.675	23.3121	15.1284
GMOY005692	Cyclin B3	GO:0007067	mitosis	P	352.675	23.3121	15.1284
GMOY005692	Cyclin B3	GO:0030234	enzyme regulator activity	F	352.675	23.3121	15.1284
GMOY005692	Cyclin B3	EC:2.7.1			352.675	23.3121	15.1284
GMOY000556	Ptp52F	GO:0044281	small molecule metabolic process	P	351.818	35.031	10.0431
GMOY000556	Ptp52F	GO:0040011	locomotion	P	351.818	35.031	10.0431
GMOY000556	Ptp52F	GO:0000902	cell morphogenesis	P	351.818	35.031	10.0431
GMOY000556	Ptp52F	GO:0016791	phosphatase activity	F	351.818	35.031	10.0431
GMOY000556	Ptp52F	GO:0006464	cellular protein modification process	P	351.818	35.031	10.0431
GMOY000556	Ptp52F	GO:0030154	cell differentiation	P	351.818	35.031	10.0431
GMOY000556	Ptp52F	GO:0005886	plasma membrane	C	351.818	35.031	10.0431
GMOY000556	Ptp52F	EC:3.1.3.16			351.818	35.031	10.0431
GMOY000556	Ptp52F	EC:3.1			351.818	35.031	10.0431
GMOY000556	Ptp52F	EC:3.1.3.48			351.818	35.031	10.0431
GMOY000556	Ptp52F	EC:3.1.3.41			351.818	35.031	10.0431
GMOY011780	Cyclin G	GO:0007165	signal transduction	P	341.897	44.8731	7.6192
GMOY011780	Cyclin G	GO:0048856	anatomical structure development	P	341.897	44.8731	7.6192
GMOY011780	Cyclin G	GO:0006464	cellular protein modification process	P	341.897	44.8731	7.6192
GMOY011780	Cyclin G	GO:0005694	chromosome	C	341.897	44.8731	7.6192
GMOY011780	Cyclin G	GO:0009058	biosynthetic process	P	341.897	44.8731	7.6192
GMOY011780	Cyclin G	GO:0006259	DNA metabolic process	P	341.897	44.8731	7.6192
GMOY011780	Cyclin G	GO:0030234	enzyme regulator activity	F	341.897	44.8731	7.6192
GMOY011780	Cyclin G	GO:0006950	response to stress	P	341.897	44.8731	7.6192
GMOY011780	Cyclin G	GO:0007049	cell cycle	P	341.897	44.8731	7.6192
GMOY011780	Cyclin G	GO:0000003	reproduction	P	341.897	44.8731	7.6192
GMOY011780	Cyclin G	GO:0040007	growth	P	341.897	44.8731	7.6192
GMOY011780	Cyclin G	EC:2.7.1			341.897	44.8731	7.6192
GMOY001659	hypothetical protein	GO:0005575	cellular_component	C	313.069	58.1859	5.3805
GMOY005703	hypothetical protein	GO:0005856	cytoskeleton	C	312.342	27.6876	11.2809
GMOY005703	hypothetical protein	GO:0043234	protein complex	C	312.342	27.6876	11.2809
GMOY005703	hypothetical protein	GO:0008092	cytoskeletal protein binding	F	312.342	27.6876	11.2809
GMOY005703	hypothetical protein	EC:3.6.1			312.342	27.6876	11.2809
GMOY005703	hypothetical protein	EC:3.6.1.15			312.342	27.6876	11.2809
GMOY001192	lamina ancestor	GO:0019748	secondary metabolic process	P	312.228	8.87344	35.1868
GMOY001192	lamina ancestor	GO:0009790	embryo development	P	312.228	8.87344	35.1868
GMOY001192	lamina ancestor	GO:0040011	locomotion	P	312.228	8.87344	35.1868
GMOY001192	lamina ancestor	GO:0000902	cell morphogenesis	P	312.228	8.87344	35.1868
GMOY001192	lamina ancestor	GO:0022607	cellular component assembly	P	312.228	8.87344	35.1868
GMOY001192	lamina ancestor	GO:0007059	chromosome segregation	P	312.228	8.87344	35.1868
GMOY001192	lamina ancestor	GO:0048646	anatomical structure formation involved in morphogenesis	P	312.228	8.87344	35.1868
GMOY001192	lamina ancestor	GO:0007155	cell adhesion	P	312.228	8.87344	35.1868
GMOY001192	lamina ancestor	GO:0005578	proteinaceous extracellular matrix	C	312.228	8.87344	35.1868
GMOY001192	lamina ancestor	GO:0005886	plasma membrane	C	312.228	8.87344	35.1868
GMOY001192	lamina ancestor	GO:0007049	cell cycle	P	312.228	8.87344	35.1868
GMOY001192	lamina ancestor	GO:0000003	reproduction	P	312.228	8.87344	35.1868
GMOY001192	lamina ancestor	GO:0040007	growth	P	312.228	8.87344	35.1868
GMOY001192	lamina ancestor	GO:0006950	response to stress	P	312.228	8.87344	35.1868
GMOY001192	lamina ancestor	GO:0002376	immune system process	P	312.228	8.87344	35.1868
GMOY001192	lamina ancestor	GO:0044281	small molecule metabolic process	P	312.228	8.87344	35.1868
GMOY001192	lamina ancestor	GO:0005975	carbohydrate metabolic process	P	312.228	8.87344	35.1868
GMOY001192	lamina ancestor	GO:0030154	cell differentiation	P	312.228	8.87344	35.1868
GMOY001192	lamina ancestor	GO:0050877	neurological system process	P	312.228	8.87344	35.1868
GMOY010763	gem: gemini	GO:0005634	nucleus	C	310.984	14.6514	21.2256
GMOY010763	gem: gemini	GO:0001071	nucleic acid binding transcription factor activity	F	310.984	14.6514	21.2256
GMOY010763	gem: gemini	GO:0034641	cellular nitrogen compound metabolic process	P	310.984	14.6514	21.2256
GMOY010763	gem: gemini	GO:0009058	biosynthetic process	P	310.984	14.6514	21.2256
GMOY010763	gem: gemini	GO:0043234	protein complex	C	310.984	14.6514	21.2256
GMOY007655	Calmodulin	GO:0007010	cytoskeleton organization	P	284.572	22.3878	12.711
GMOY007655	Calmodulin	GO:0040011	locomotion	P	284.572	22.3878	12.711
GMOY007655	Calmodulin	GO:0022607	cellular component assembly	P	284.572	22.3878	12.711
GMOY007655	Calmodulin	GO:0043167	ion binding	F	284.572	22.3878	12.711
GMOY007655	Calmodulin	GO:0006464	cellular protein modification process	P	284.572	22.3878	12.711
GMOY007655	Calmodulin	GO:0005654	nucleoplasm	C	284.572	22.3878	12.711
GMOY007655	Calmodulin	GO:0006913	nucleocytoplasmic transport	P	284.572	22.3878	12.711
GMOY007655	Calmodulin	GO:0008219	cell death	P	284.572	22.3878	12.711
GMOY007655	Calmodulin	GO:0016491	oxidoreductase activity	F	284.572	22.3878	12.711
GMOY007655	Calmodulin	GO:0005829	cytosol	C	284.572	22.3878	12.711
GMOY007655	Calmodulin	GO:0050877	neurological system process	P	284.572	22.3878	12.711
GMOY007655	Calmodulin	GO:0055085	transmembrane transport	P	284.572	22.3878	12.711
GMOY007655	Calmodulin	GO:0007165	signal transduction	P	284.572	22.3878	12.711
GMOY007655	Calmodulin	GO:0000902	cell morphogenesis	P	284.572	22.3878	12.711
GMOY007655	Calmodulin	GO:0007267	cell-cell signaling	P	284.572	22.3878	12.711
GMOY007655	Calmodulin	GO:0043234	protein complex	C	284.572	22.3878	12.711
GMOY007655	Calmodulin	GO:0005886	plasma membrane	C	284.572	22.3878	12.711
GMOY007655	Calmodulin	GO:0007049	cell cycle	P	284.572	22.3878	12.711
GMOY007655	Calmodulin	GO:0006950	response to stress	P	284.572	22.3878	12.711
GMOY007655	Calmodulin	GO:0006605	protein targeting	P	284.572	22.3878	12.711
GMOY007655	Calmodulin	GO:0005815	microtubule organizing center	C	284.572	22.3878	12.711
GMOY007655	Calmodulin	GO:0051276	chromosome organization	P	284.572	22.3878	12.711
GMOY007655	Calmodulin	GO:0042592	homeostatic process	P	284.572	22.3878	12.711
GMOY007655	Calmodulin	GO:0030154	cell differentiation	P	284.572	22.3878	12.711
GMOY007655	Calmodulin	GO:0008092	cytoskeletal protein binding	F	284.572	22.3878	12.711
GMOY007655	Calmodulin	EC:1.3.1.74			284.572	22.3878	12.711
GMOY002420	ciboulot	GO:0005634	nucleus	C	273.497	16.7083	16.3689
GMOY002420	ciboulot	GO:0007010	cytoskeleton organization	P	273.497	16.7083	16.3689
GMOY002420	ciboulot	GO:0048856	anatomical structure development	P	273.497	16.7083	16.3689
GMOY002420	ciboulot	GO:0005829	cytosol	C	273.497	16.7083	16.3689
GMOY002420	ciboulot	GO:0008092	cytoskeletal protein binding	F	273.497	16.7083	16.3689
GMOY002770	hypothetical protein	GO:0007010	cytoskeleton organization	P	273.239	22.4841	12.1525
GMOY002770	hypothetical protein	GO:0040011	locomotion	P	273.239	22.4841	12.1525
GMOY002770	hypothetical protein	GO:0000902	cell morphogenesis	P	273.239	22.4841	12.1525
GMOY002770	hypothetical protein	GO:0022607	cellular component assembly	P	273.239	22.4841	12.1525
GMOY002770	hypothetical protein	GO:0005198	structural molecule activity	F	273.239	22.4841	12.1525
GMOY002770	hypothetical protein	GO:0007267	cell-cell signaling	P	273.239	22.4841	12.1525
GMOY002770	hypothetical protein	GO:0008289	lipid binding	F	273.239	22.4841	12.1525
GMOY002770	hypothetical protein	GO:0043234	protein complex	C	273.239	22.4841	12.1525
GMOY002770	hypothetical protein	GO:0005886	plasma membrane	C	273.239	22.4841	12.1525
GMOY002770	hypothetical protein	GO:0040007	growth	P	273.239	22.4841	12.1525
GMOY002770	hypothetical protein	GO:0000003	reproduction	P	273.239	22.4841	12.1525
GMOY002770	hypothetical protein	GO:0005811	lipid particle	C	273.239	22.4841	12.1525
GMOY002770	hypothetical protein	GO:0007009	plasma membrane organization	P	273.239	22.4841	12.1525
GMOY002770	hypothetical protein	GO:0005856	cytoskeleton	C	273.239	22.4841	12.1525
GMOY002770	hypothetical protein	GO:0005737	cytoplasm	C	273.239	22.4841	12.1525
GMOY002770	hypothetical protein	GO:0030154	cell differentiation	P	273.239	22.4841	12.1525
GMOY002770	hypothetical protein	GO:0008092	cytoskeletal protein binding	F	273.239	22.4841	12.1525
GMOY012027	BCAT1: branched-chain-amino-acid transaminase	GO:0005739	mitochondrion	C	272.57	18.8939	14.4264
GMOY012027	BCAT1: branched-chain-amino-acid transaminase	GO:0006520	cellular amino acid metabolic process	P	272.57	18.8939	14.4264
GMOY012027	BCAT1: branched-chain-amino-acid transaminase	GO:0009058	biosynthetic process	P	272.57	18.8939	14.4264
GMOY012027	BCAT1: branched-chain-amino-acid transaminase	GO:0003674	molecular_function	F	272.57	18.8939	14.4264
GMOY012027	BCAT1: branched-chain-amino-acid transaminase	EC:2.6.1.42			272.57	18.8939	14.4264
GMOY009116	fmo-2: flavin-containing monooxygenase 2	GO:0016491	oxidoreductase activity	F	265.051	27.4703	9.64863
GMOY009116	fmo-2: flavin-containing monooxygenase 2	GO:0005739	mitochondrion	C	265.051	27.4703	9.64863
GMOY009116	fmo-2: flavin-containing monooxygenase 2	GO:0005829	cytosol	C	265.051	27.4703	9.64863
GMOY008971	alpha-Esterase-9	GO:0003674	molecular_function	F	261.997	9.75672	26.853
GMOY008971	alpha-Esterase-9	EC:3.1.1.1			261.997	9.75672	26.853
GMOY008700	hypothetical protein	GO:0008219	cell death	P	258.227	5.65707	45.6468
GMOY008700	hypothetical protein	GO:0048856	anatomical structure development	P	258.227	5.65707	45.6468
GMOY008700	hypothetical protein	GO:0030154	cell differentiation	P	258.227	5.65707	45.6468
GMOY008700	hypothetical protein	GO:0007267	cell-cell signaling	P	258.227	5.65707	45.6468
GMOY008700	hypothetical protein	GO:0008135	translation factor activity, nucleic acid binding	F	258.227	5.65707	45.6468
GMOY008700	hypothetical protein	GO:0043234	protein complex	C	258.227	5.65707	45.6468
GMOY008700	hypothetical protein	GO:0005840	ribosome	C	258.227	5.65707	45.6468
GMOY005785	hypothetical protein	GO:0008150	biological_process	P	251.761	23.9156	10.527
GMOY009393	beta-Tubulin at 60D	GO:0005856	cytoskeleton	C	250.426	35.9778	6.96057
GMOY009393	beta-Tubulin at 60D	GO:0005737	cytoplasm	C	250.426	35.9778	6.96057
GMOY009393	beta-Tubulin at 60D	GO:0040011	locomotion	P	250.426	35.9778	6.96057
GMOY009393	beta-Tubulin at 60D	GO:0003924	GTPase activity	F	250.426	35.9778	6.96057
GMOY009393	beta-Tubulin at 60D	GO:0000902	cell morphogenesis	P	250.426	35.9778	6.96057
GMOY009393	beta-Tubulin at 60D	GO:0005198	structural molecule activity	F	250.426	35.9778	6.96057
GMOY009393	beta-Tubulin at 60D	GO:0030154	cell differentiation	P	250.426	35.9778	6.96057
GMOY009393	beta-Tubulin at 60D	GO:0043234	protein complex	C	250.426	35.9778	6.96057
GMOY009393	beta-Tubulin at 60D	EC:3.6.1			250.426	35.9778	6.96057
GMOY009393	beta-Tubulin at 60D	EC:3.6.1.15			250.426	35.9778	6.96057
GMOY008979	hypothetical protein				246.162	25.3498	9.71061
GMOY001230	extra macrochaetae	GO:0009790	embryo development	P	244.008	3.52314	69.2586
GMOY001230	extra macrochaetae	GO:0008283	cell proliferation	P	244.008	3.52314	69.2586
GMOY001230	extra macrochaetae	GO:0040011	locomotion	P	244.008	3.52314	69.2586
GMOY001230	extra macrochaetae	GO:0022607	cellular component assembly	P	244.008	3.52314	69.2586
GMOY001230	extra macrochaetae	GO:0000988	protein binding transcription factor activity	F	244.008	3.52314	69.2586
GMOY001230	extra macrochaetae	GO:0007267	cell-cell signaling	P	244.008	3.52314	69.2586
GMOY001230	extra macrochaetae	GO:0048646	anatomical structure formation involved in morphogenesis	P	244.008	3.52314	69.2586
GMOY001230	extra macrochaetae	GO:0009058	biosynthetic process	P	244.008	3.52314	69.2586
GMOY001230	extra macrochaetae	GO:0000003	reproduction	P	244.008	3.52314	69.2586
GMOY001230	extra macrochaetae	GO:0005654	nucleoplasm	C	244.008	3.52314	69.2586
GMOY001230	extra macrochaetae	GO:0005737	cytoplasm	C	244.008	3.52314	69.2586
GMOY001230	extra macrochaetae	GO:0030154	cell differentiation	P	244.008	3.52314	69.2586
GMOY001230	extra macrochaetae	GO:0034641	cellular nitrogen compound metabolic process	P	244.008	3.52314	69.2586
GMOY001230	extra macrochaetae	GO:0050877	neurological system process	P	244.008	3.52314	69.2586
GMOY005970	hypothetical protein				239.736	3.96955	60.3936
GMOY004617	hypothetical protein				235.089	4.24641	55.3618
GMOY009872	hypothetical protein				224.251	3.7694	59.4925
GMOY007531	windpipe	GO:0030154	cell differentiation	P	223.247	18.7438	11.9104
GMOY007531	windpipe	GO:0048856	anatomical structure development	P	223.247	18.7438	11.9104
GMOY007531	windpipe	GO:0005886	plasma membrane	C	223.247	18.7438	11.9104
GMOY001224	hypothetical protein				218.632	5.30365	41.223
GMOY007382	reticulon	GO:0005811	lipid particle	C	214.016	6.34042	33.7543
GMOY007382	reticulon	GO:0008150	biological_process	P	214.016	6.34042	33.7543
GMOY007382	reticulon	GO:0005829	cytosol	C	214.016	6.34042	33.7543
GMOY007382	reticulon	GO:0005783	endoplasmic reticulum	C	214.016	6.34042	33.7543
GMOY001342	MGP2: milk gland protein 2				191.883	5.88619	32.5988
GMOY009628	hypothetical protein				190.665	11.165	17.077
GMOY010934	glycosyl transferase family 8 glycogenin	GO:0005975	carbohydrate metabolic process	P	186.577	26.3619	7.07753
GMOY010934	glycosyl transferase family 8 glycogenin	GO:0016757	transferase activity, transferring glycosyl groups	F	186.577	26.3619	7.07753
GMOY010934	glycosyl transferase family 8 glycogenin	GO:0006091	generation of precursor metabolites and energy	P	186.577	26.3619	7.07753
GMOY010934	glycosyl transferase family 8 glycogenin	GO:0005829	cytosol	C	186.577	26.3619	7.07753
GMOY010934	glycosyl transferase family 8 glycogenin	GO:0009058	biosynthetic process	P	186.577	26.3619	7.07753
GMOY010934	glycosyl transferase family 8 glycogenin	EC:2.4.1.186			186.577	26.3619	7.07753
GMOY010934	glycosyl transferase family 8 glycogenin	EC:2.4.1			186.577	26.3619	7.07753
GMOY001635	Adenine phosphoribosyltransferase	GO:0044281	small molecule metabolic process	P	185.891	32.448	5.72887
GMOY001635	Adenine phosphoribosyltransferase	GO:0016757	transferase activity, transferring glycosyl groups	F	185.891	32.448	5.72887
GMOY001635	Adenine phosphoribosyltransferase	GO:0005737	cytoplasm	C	185.891	32.448	5.72887
GMOY001635	Adenine phosphoribosyltransferase	GO:0034641	cellular nitrogen compound metabolic process	P	185.891	32.448	5.72887
GMOY001635	Adenine phosphoribosyltransferase	GO:0009058	biosynthetic process	P	185.891	32.448	5.72887
GMOY001635	Adenine phosphoribosyltransferase	EC:2.4.2.7			185.891	32.448	5.72887
GMOY005897	hypothetical protein	GO:0016757	transferase activity, transferring glycosyl groups	F	178.58	2.45343	72.7879
GMOY005897	hypothetical protein	GO:0006464	cellular protein modification process	P	178.58	2.45343	72.7879
GMOY005897	hypothetical protein	GO:0005829	cytosol	C	178.58	2.45343	72.7879
GMOY005897	hypothetical protein	GO:0005794	Golgi apparatus	C	178.58	2.45343	72.7879
GMOY005897	hypothetical protein	GO:0009058	biosynthetic process	P	178.58	2.45343	72.7879
GMOY005897	hypothetical protein	GO:0000003	reproduction	P	178.58	2.45343	72.7879
GMOY005897	hypothetical protein	EC:2.4.1			178.58	2.45343	72.7879
GMOY005897	hypothetical protein	EC:2.4.1.41			178.58	2.45343	72.7879
GMOY000077	Ecdysone-induced protein 28/29kD	GO:0044281	small molecule metabolic process	P	177.547	29.3942	6.0402
GMOY000077	Ecdysone-induced protein 28/29kD	GO:0008219	cell death	P	177.547	29.3942	6.0402
GMOY000077	Ecdysone-induced protein 28/29kD	GO:0006790	sulfur compound metabolic process	P	177.547	29.3942	6.0402
GMOY000077	Ecdysone-induced protein 28/29kD	GO:0016491	oxidoreductase activity	F	177.547	29.3942	6.0402
GMOY000077	Ecdysone-induced protein 28/29kD	GO:0000902	cell morphogenesis	P	177.547	29.3942	6.0402
GMOY000077	Ecdysone-induced protein 28/29kD	GO:0030154	cell differentiation	P	177.547	29.3942	6.0402
GMOY000077	Ecdysone-induced protein 28/29kD	GO:0006464	cellular protein modification process	P	177.547	29.3942	6.0402
GMOY000077	Ecdysone-induced protein 28/29kD	GO:0007568	aging	P	177.547	29.3942	6.0402
GMOY000077	Ecdysone-induced protein 28/29kD	GO:0006950	response to stress	P	177.547	29.3942	6.0402
GMOY000077	Ecdysone-induced protein 28/29kD	EC:1.8.4			177.547	29.3942	6.0402
GMOY000077	Ecdysone-induced protein 28/29kD	EC:1.8.4.11			177.547	29.3942	6.0402
GMOY000990	spn5: Serpin5	GO:0005615	extracellular space	C	174.207	26.1992	6.64933
GMOY000990	spn5: Serpin5	GO:0007165	signal transduction	P	174.207	26.1992	6.64933
GMOY000990	spn5: Serpin5	GO:0048856	anatomical structure development	P	174.207	26.1992	6.64933
GMOY000990	spn5: Serpin5	GO:0008233	peptidase activity	F	174.207	26.1992	6.64933
GMOY000990	spn5: Serpin5	GO:0030234	enzyme regulator activity	F	174.207	26.1992	6.64933
GMOY000990	spn5: Serpin5	GO:0040007	growth	P	174.207	26.1992	6.64933
GMOY011737	bent	GO:0006464	cellular protein modification process	P	171.663	9.7787	17.5548
GMOY011737	bent	GO:0016301	kinase activity	F	171.663	9.7787	17.5548
GMOY000234	acos3: acyl-CoA synthetase	GO:0008150	biological_process	P	170.686	24.5256	6.95952
GMOY000234	acos3: acyl-CoA synthetase	GO:0005575	cellular_component	C	170.686	24.5256	6.95952
GMOY000234	acos3: acyl-CoA synthetase	GO:0016874	ligase activity	F	170.686	24.5256	6.95952
GMOY009626	hypothetical protein	GO:0048856	anatomical structure development	P	165.945	2.47346	67.0901
GMOY009626	hypothetical protein	GO:0006950	response to stress	P	165.945	2.47346	67.0901
GMOY009626	hypothetical protein	GO:0040007	growth	P	165.945	2.47346	67.0901
GMOY002285	RNA-binding protein musashi	GO:0009790	embryo development	P	165.034	13.5354	12.1927
GMOY002285	RNA-binding protein musashi	GO:0000902	cell morphogenesis	P	165.034	13.5354	12.1927
GMOY002285	RNA-binding protein musashi	GO:0022607	cellular component assembly	P	165.034	13.5354	12.1927
GMOY002285	RNA-binding protein musashi	GO:0007267	cell-cell signaling	P	165.034	13.5354	12.1927
GMOY002285	RNA-binding protein musashi	GO:0021700	developmental maturation	P	165.034	13.5354	12.1927
GMOY002285	RNA-binding protein musashi	GO:0043234	protein complex	C	165.034	13.5354	12.1927
GMOY002285	RNA-binding protein musashi	GO:0006397	mRNA processing	P	165.034	13.5354	12.1927
GMOY002285	RNA-binding protein musashi	GO:0005730	nucleolus	C	165.034	13.5354	12.1927
GMOY002285	RNA-binding protein musashi	GO:0000003	reproduction	P	165.034	13.5354	12.1927
GMOY002285	RNA-binding protein musashi	GO:0005654	nucleoplasm	C	165.034	13.5354	12.1927
GMOY002285	RNA-binding protein musashi	GO:0006412	translation	P	165.034	13.5354	12.1927
GMOY002285	RNA-binding protein musashi	GO:0048870	cell motility	P	165.034	13.5354	12.1927
GMOY002285	RNA-binding protein musashi	GO:0003677	DNA binding	F	165.034	13.5354	12.1927
GMOY002285	RNA-binding protein musashi	GO:0005737	cytoplasm	C	165.034	13.5354	12.1927
GMOY002285	RNA-binding protein musashi	GO:0030154	cell differentiation	P	165.034	13.5354	12.1927
GMOY002285	RNA-binding protein musashi	GO:0003729	mRNA binding	F	165.034	13.5354	12.1927
GMOY011118	hypothetical protein				164.291	7.00216	23.4629
GMOY003933	scylla	GO:0009790	embryo development	P	162.68	3.66848	44.3455
GMOY003933	scylla	GO:0008219	cell death	P	162.68	3.66848	44.3455
GMOY003933	scylla	GO:0005737	cytoplasm	C	162.68	3.66848	44.3455
GMOY003933	scylla	GO:0007165	signal transduction	P	162.68	3.66848	44.3455
GMOY003933	scylla	GO:0006950	response to stress	P	162.68	3.66848	44.3455
GMOY003933	scylla	GO:0000003	reproduction	P	162.68	3.66848	44.3455
GMOY003933	scylla	GO:0040007	growth	P	162.68	3.66848	44.3455
GMOY004924	hypothetical protein	GO:0005886	plasma membrane	C	160.791	29.5168	5.44743
GMOY009942	effete	GO:0009056	catabolic process	P	159.637	9.49576	16.8115
GMOY009942	effete	GO:0032196	transposition	P	159.637	9.49576	16.8115
GMOY009942	effete	GO:0006464	cellular protein modification process	P	159.637	9.49576	16.8115
GMOY009942	effete	GO:0048856	anatomical structure development	P	159.637	9.49576	16.8115
GMOY009942	effete	GO:0007067	mitosis	P	159.637	9.49576	16.8115
GMOY009942	effete	GO:0021700	developmental maturation	P	159.637	9.49576	16.8115
GMOY009942	effete	GO:0043234	protein complex	C	159.637	9.49576	16.8115
GMOY009942	effete	GO:0006259	DNA metabolic process	P	159.637	9.49576	16.8115
GMOY009942	effete	GO:0000003	reproduction	P	159.637	9.49576	16.8115
GMOY009942	effete	GO:0051301	cell division	P	159.637	9.49576	16.8115
GMOY009942	effete	GO:0005856	cytoskeleton	C	159.637	9.49576	16.8115
GMOY009942	effete	GO:0051276	chromosome organization	P	159.637	9.49576	16.8115
GMOY009942	effete	GO:0030154	cell differentiation	P	159.637	9.49576	16.8115
GMOY009942	effete	GO:0016874	ligase activity	F	159.637	9.49576	16.8115
GMOY009942	effete	GO:0019899	enzyme binding	F	159.637	9.49576	16.8115
GMOY003720	hypothetical protein	GO:0043167	ion binding	F	159.512	25.9932	6.13669
GMOY003720	hypothetical protein	GO:0048856	anatomical structure development	P	159.512	25.9932	6.13669
GMOY003720	hypothetical protein	GO:0007568	aging	P	159.512	25.9932	6.13669
GMOY003850	ADP ribosylation factor 79F	GO:0006464	cellular protein modification process	P	158.384	19.2961	8.20808
GMOY003850	ADP ribosylation factor 79F	GO:0005794	Golgi apparatus	C	158.384	19.2961	8.20808
GMOY003850	ADP ribosylation factor 79F	GO:0007155	cell adhesion	P	158.384	19.2961	8.20808
GMOY003850	ADP ribosylation factor 79F	GO:0007034	vacuolar transport	P	158.384	19.2961	8.20808
GMOY003850	ADP ribosylation factor 79F	GO:0009058	biosynthetic process	P	158.384	19.2961	8.20808
GMOY003850	ADP ribosylation factor 79F	GO:0044281	small molecule metabolic process	P	158.384	19.2961	8.20808
GMOY003850	ADP ribosylation factor 79F	GO:0016192	vesicle-mediated transport	P	158.384	19.2961	8.20808
GMOY003850	ADP ribosylation factor 79F	GO:0003924	GTPase activity	F	158.384	19.2961	8.20808
GMOY003850	ADP ribosylation factor 79F	GO:0007165	signal transduction	P	158.384	19.2961	8.20808
GMOY003850	ADP ribosylation factor 79F	GO:0000902	cell morphogenesis	P	158.384	19.2961	8.20808
GMOY003850	ADP ribosylation factor 79F	GO:0007267	cell-cell signaling	P	158.384	19.2961	8.20808
GMOY003850	ADP ribosylation factor 79F	GO:0006259	DNA metabolic process	P	158.384	19.2961	8.20808
GMOY003850	ADP ribosylation factor 79F	GO:0007568	aging	P	158.384	19.2961	8.20808
GMOY003850	ADP ribosylation factor 79F	GO:0006950	response to stress	P	158.384	19.2961	8.20808
GMOY003850	ADP ribosylation factor 79F	GO:0007049	cell cycle	P	158.384	19.2961	8.20808
GMOY003850	ADP ribosylation factor 79F	GO:0002376	immune system process	P	158.384	19.2961	8.20808
GMOY003850	ADP ribosylation factor 79F	GO:0005737	cytoplasm	C	158.384	19.2961	8.20808
GMOY003850	ADP ribosylation factor 79F	GO:0051276	chromosome organization	P	158.384	19.2961	8.20808
GMOY003850	ADP ribosylation factor 79F	GO:0042592	homeostatic process	P	158.384	19.2961	8.20808
GMOY003850	ADP ribosylation factor 79F	GO:0030154	cell differentiation	P	158.384	19.2961	8.20808
GMOY003850	ADP ribosylation factor 79F	GO:0016301	kinase activity	F	158.384	19.2961	8.20808
GMOY003850	ADP ribosylation factor 79F	EC:2.7.11			158.384	19.2961	8.20808
GMOY003850	ADP ribosylation factor 79F	EC:3.6.1			158.384	19.2961	8.20808
GMOY003850	ADP ribosylation factor 79F	EC:3.6.1.15			158.384	19.2961	8.20808
GMOY010754	WW domain-containing protein	GO:0005623	cell	C	155.615	22.7049	6.85382
GMOY010754	WW domain-containing protein	GO:0007010	cytoskeleton organization	P	155.615	22.7049	6.85382
GMOY010754	WW domain-containing protein	GO:0048856	anatomical structure development	P	155.615	22.7049	6.85382
GMOY005366	Sodium-dependent multivitamin transmembrane transporter	GO:0022857	transmembrane transporter activity	F	154.685	11.8679	13.0339
GMOY005366	Sodium-dependent multivitamin transmembrane transporter	GO:0005886	plasma membrane	C	154.685	11.8679	13.0339
GMOY011841	Core 1 Galactosyltransferase A	GO:0016757	transferase activity, transferring glycosyl groups	F	150.929	27.9949	5.39131
GMOY011841	Core 1 Galactosyltransferase A	GO:0006629	lipid metabolic process	P	150.929	27.9949	5.39131
GMOY011841	Core 1 Galactosyltransferase A	GO:0022607	cellular component assembly	P	150.929	27.9949	5.39131
GMOY011841	Core 1 Galactosyltransferase A	GO:0006464	cellular protein modification process	P	150.929	27.9949	5.39131
GMOY011841	Core 1 Galactosyltransferase A	GO:0048856	anatomical structure development	P	150.929	27.9949	5.39131
GMOY011841	Core 1 Galactosyltransferase A	GO:0030154	cell differentiation	P	150.929	27.9949	5.39131
GMOY011841	Core 1 Galactosyltransferase A	GO:0009058	biosynthetic process	P	150.929	27.9949	5.39131
GMOY011841	Core 1 Galactosyltransferase A	GO:0005575	cellular_component	C	150.929	27.9949	5.39131
GMOY011841	Core 1 Galactosyltransferase A	GO:0002376	immune system process	P	150.929	27.9949	5.39131
GMOY011841	Core 1 Galactosyltransferase A	EC:2.4.1.122			150.929	27.9949	5.39131
GMOY011841	Core 1 Galactosyltransferase A	EC:2.4.1			150.929	27.9949	5.39131
GMOY010173	hypothetical protein	GO:0007010	cytoskeleton organization	P	147.164	2.53084	58.1481
GMOY010173	hypothetical protein	GO:0048856	anatomical structure development	P	147.164	2.53084	58.1481
GMOY010173	hypothetical protein	GO:0043234	protein complex	C	147.164	2.53084	58.1481
GMOY010173	hypothetical protein	GO:0006810	transport	P	147.164	2.53084	58.1481
GMOY010173	hypothetical protein	GO:0005886	plasma membrane	C	147.164	2.53084	58.1481
GMOY010173	hypothetical protein	GO:0000003	reproduction	P	147.164	2.53084	58.1481
GMOY010173	hypothetical protein	GO:0005635	nuclear envelope	C	147.164	2.53084	58.1481
GMOY010173	hypothetical protein	GO:0048870	cell motility	P	147.164	2.53084	58.1481
GMOY010173	hypothetical protein	GO:0005856	cytoskeleton	C	147.164	2.53084	58.1481
GMOY010173	hypothetical protein	GO:0005737	cytoplasm	C	147.164	2.53084	58.1481
GMOY010173	hypothetical protein	GO:0030154	cell differentiation	P	147.164	2.53084	58.1481
GMOY010173	hypothetical protein	GO:0008092	cytoskeletal protein binding	F	147.164	2.53084	58.1481
GMOY010173	hypothetical protein	GO:0019899	enzyme binding	F	147.164	2.53084	58.1481
GMOY002790	hypothetical protein	GO:0003723	RNA binding	F	144.921	5.64492	25.6728
GMOY011531	hypothetical protein	GO:0005975	carbohydrate metabolic process	P	143.77	23.2999	6.17041
GMOY011531	hypothetical protein	GO:0016757	transferase activity, transferring glycosyl groups	F	143.77	23.2999	6.17041
GMOY011531	hypothetical protein	GO:0005737	cytoplasm	C	143.77	23.2999	6.17041
GMOY011531	hypothetical protein	GO:0006464	cellular protein modification process	P	143.77	23.2999	6.17041
GMOY011531	hypothetical protein	GO:0005794	Golgi apparatus	C	143.77	23.2999	6.17041
GMOY011531	hypothetical protein	GO:0009058	biosynthetic process	P	143.77	23.2999	6.17041
GMOY011531	hypothetical protein	EC:2.4.1			143.77	23.2999	6.17041
GMOY011531	hypothetical protein	EC:2.4.1.143			143.77	23.2999	6.17041
GMOY012146	D-aspartate oxidase	GO:0005777	peroxisome	C	138.905	12.3722	11.2272
GMOY012146	D-aspartate oxidase	GO:0016491	oxidoreductase activity	F	138.905	12.3722	11.2272
GMOY012146	D-aspartate oxidase	GO:0006520	cellular amino acid metabolic process	P	138.905	12.3722	11.2272
GMOY012146	D-aspartate oxidase	EC:1.4.3			138.905	12.3722	11.2272
GMOY012146	D-aspartate oxidase	EC:1.4.3.1			138.905	12.3722	11.2272
GMOY012146	D-aspartate oxidase	EC:1.4.3.3			138.905	12.3722	11.2272
GMOY007385	hypothetical protein	GO:0007010	cytoskeleton organization	P	137.504	3.22134	42.6855
GMOY007385	hypothetical protein	GO:0040011	locomotion	P	137.504	3.22134	42.6855
GMOY007385	hypothetical protein	GO:0000902	cell morphogenesis	P	137.504	3.22134	42.6855
GMOY007385	hypothetical protein	GO:0048646	anatomical structure formation involved in morphogenesis	P	137.504	3.22134	42.6855
GMOY007385	hypothetical protein	GO:0007067	mitosis	P	137.504	3.22134	42.6855
GMOY007385	hypothetical protein	GO:0005576	extracellular region	C	137.504	3.22134	42.6855
GMOY007385	hypothetical protein	GO:0007568	aging	P	137.504	3.22134	42.6855
GMOY007385	hypothetical protein	GO:0006810	transport	P	137.504	3.22134	42.6855
GMOY007385	hypothetical protein	GO:0000003	reproduction	P	137.504	3.22134	42.6855
GMOY007385	hypothetical protein	GO:0002376	immune system process	P	137.504	3.22134	42.6855
GMOY007385	hypothetical protein	GO:0005634	nucleus	C	137.504	3.22134	42.6855
GMOY007385	hypothetical protein	GO:0005856	cytoskeleton	C	137.504	3.22134	42.6855
GMOY007385	hypothetical protein	GO:0030154	cell differentiation	P	137.504	3.22134	42.6855
GMOY007385	hypothetical protein	GO:0005829	cytosol	C	137.504	3.22134	42.6855
GMOY007385	hypothetical protein	GO:0008092	cytoskeletal protein binding	F	137.504	3.22134	42.6855
GMOY007385	hypothetical protein	GO:0050877	neurological system process	P	137.504	3.22134	42.6855
GMOY007793	hypothetical protein	GO:0008150	biological_process	P	135.805	6.40695	21.1966
GMOY005786	Misexpression suppressor of KSR				134.747	13.1197	10.2706
GMOY007294	2-oxoglutarate	GO:0006091	generation of precursor metabolites and energy	P	134.268	23.2523	5.77439
GMOY007294	2-oxoglutarate	GO:0005856	cytoskeleton	C	134.268	23.2523	5.77439
GMOY007294	2-oxoglutarate	GO:0016491	oxidoreductase activity	F	134.268	23.2523	5.77439
GMOY007294	2-oxoglutarate	GO:0009056	catabolic process	P	134.268	23.2523	5.77439
GMOY007294	2-oxoglutarate	GO:0005739	mitochondrion	C	134.268	23.2523	5.77439
GMOY007294	2-oxoglutarate	GO:0006520	cellular amino acid metabolic process	P	134.268	23.2523	5.77439
GMOY007294	2-oxoglutarate	GO:0043234	protein complex	C	134.268	23.2523	5.77439
GMOY007294	2-oxoglutarate	GO:0034641	cellular nitrogen compound metabolic process	P	134.268	23.2523	5.77439
GMOY007294	2-oxoglutarate	EC:1.2.4.2			134.268	23.2523	5.77439
GMOY003996	hypothetical protein	GO:0048856	anatomical structure development	P	129.98	10.2619	12.6663
GMOY003996	hypothetical protein	GO:0030154	cell differentiation	P	129.98	10.2619	12.6663
GMOY003996	hypothetical protein	GO:0007267	cell-cell signaling	P	129.98	10.2619	12.6663
GMOY002109	hypothetical protein	GO:0044281	small molecule metabolic process	P	129.274	18.7835	6.8823
GMOY002109	hypothetical protein	GO:0006913	nucleocytoplasmic transport	P	129.274	18.7835	6.8823
GMOY002109	hypothetical protein	GO:0016491	oxidoreductase activity	F	129.274	18.7835	6.8823
GMOY002109	hypothetical protein	GO:0043167	ion binding	F	129.274	18.7835	6.8823
GMOY002109	hypothetical protein	GO:0048856	anatomical structure development	P	129.274	18.7835	6.8823
GMOY002109	hypothetical protein	GO:0006464	cellular protein modification process	P	129.274	18.7835	6.8823
GMOY002109	hypothetical protein	GO:0006950	response to stress	P	129.274	18.7835	6.8823
GMOY002109	hypothetical protein	GO:0040007	growth	P	129.274	18.7835	6.8823
GMOY002109	hypothetical protein	GO:0005654	nucleoplasm	C	129.274	18.7835	6.8823
GMOY002109	hypothetical protein	EC:1.14.11			129.274	18.7835	6.8823
GMOY000373	hypothetical protein	GO:0005575	cellular_component	C	129.083	24.9932	5.16475
GMOY000882	pathetic	GO:0005768	endosome	C	128.984	11.6227	11.0976
GMOY000882	pathetic	GO:0022857	transmembrane transporter activity	F	128.984	11.6227	11.0976
GMOY000882	pathetic	GO:0000902	cell morphogenesis	P	128.984	11.6227	11.0976
GMOY000882	pathetic	GO:0030154	cell differentiation	P	128.984	11.6227	11.0976
GMOY000882	pathetic	GO:0005886	plasma membrane	C	128.984	11.6227	11.0976
GMOY000882	pathetic	GO:0040007	growth	P	128.984	11.6227	11.0976
GMOY000882	pathetic	GO:0005764	lysosome	C	128.984	11.6227	11.0976
GMOY008174	hypothetical conserved protein				127.764	13.846	9.22754
GMOY005442	Retinoid- and fatty acid-binding glycoprotein	GO:0007165	signal transduction	P	127.166	13.4214	9.47483
GMOY005442	Retinoid- and fatty acid-binding glycoprotein	GO:0007267	cell-cell signaling	P	127.166	13.4214	9.47483
GMOY005442	Retinoid- and fatty acid-binding glycoprotein	GO:0008289	lipid binding	F	127.166	13.4214	9.47483
GMOY005442	Retinoid- and fatty acid-binding glycoprotein	GO:0043234	protein complex	C	127.166	13.4214	9.47483
GMOY005442	Retinoid- and fatty acid-binding glycoprotein	GO:0006810	transport	P	127.166	13.4214	9.47483
GMOY005442	Retinoid- and fatty acid-binding glycoprotein	GO:0005811	lipid particle	C	127.166	13.4214	9.47483
GMOY005442	Retinoid- and fatty acid-binding glycoprotein	GO:0005615	extracellular space	C	127.166	13.4214	9.47483
GMOY005442	Retinoid- and fatty acid-binding glycoprotein	GO:0005856	cytoskeleton	C	127.166	13.4214	9.47483
GMOY005442	Retinoid- and fatty acid-binding glycoprotein	GO:0031410	cytoplasmic vesicle	C	127.166	13.4214	9.47483
GMOY005442	Retinoid- and fatty acid-binding glycoprotein	GO:0016023	cytoplasmic membrane-bounded vesicle	C	127.166	13.4214	9.47483
GMOY005442	Retinoid- and fatty acid-binding glycoprotein	GO:0008092	cytoskeletal protein binding	F	127.166	13.4214	9.47483
GMOY006432	Pmm: Phosphomannomutase	GO:0044281	small molecule metabolic process	P	127.063	13.6248	9.32587
GMOY006432	Pmm: Phosphomannomutase	GO:0005975	carbohydrate metabolic process	P	127.063	13.6248	9.32587
GMOY006432	Pmm: Phosphomannomutase	GO:0043167	ion binding	F	127.063	13.6248	9.32587
GMOY006432	Pmm: Phosphomannomutase	GO:0016853	isomerase activity	F	127.063	13.6248	9.32587
GMOY006432	Pmm: Phosphomannomutase	EC:5.4.2.8			127.063	13.6248	9.32587
GMOY002022	hypothetical protein	GO:0003677	DNA binding	F	126.941	3.95873	32.0661
GMOY002022	hypothetical protein	GO:0043167	ion binding	F	126.941	3.95873	32.0661
GMOY008236	La related protein	GO:0009790	embryo development	P	126.133	4.40087	28.6608
GMOY008236	La related protein	GO:0007010	cytoskeleton organization	P	126.133	4.40087	28.6608
GMOY008236	La related protein	GO:0022607	cellular component assembly	P	126.133	4.40087	28.6608
GMOY008236	La related protein	GO:0007059	chromosome segregation	P	126.133	4.40087	28.6608
GMOY008236	La related protein	GO:0007067	mitosis	P	126.133	4.40087	28.6608
GMOY008236	La related protein	GO:0007005	mitochondrion organization	P	126.133	4.40087	28.6608
GMOY008236	La related protein	GO:0000003	reproduction	P	126.133	4.40087	28.6608
GMOY008236	La related protein	GO:0008219	cell death	P	126.133	4.40087	28.6608
GMOY008236	La related protein	GO:0051276	chromosome organization	P	126.133	4.40087	28.6608
GMOY008236	La related protein	GO:0005739	mitochondrion	C	126.133	4.40087	28.6608
GMOY008236	La related protein	GO:0030154	cell differentiation	P	126.133	4.40087	28.6608
GMOY008236	La related protein	GO:0005829	cytosol	C	126.133	4.40087	28.6608
GMOY003765	moesin	GO:0008150	biological_process	P	125.362	19.4152	6.45689
GMOY003765	moesin	GO:0005856	cytoskeleton	C	125.362	19.4152	6.45689
GMOY003765	moesin	GO:0005737	cytoplasm	C	125.362	19.4152	6.45689
GMOY003765	moesin	GO:0008092	cytoskeletal protein binding	F	125.362	19.4152	6.45689
GMOY003765	moesin	GO:0005886	plasma membrane	C	125.362	19.4152	6.45689
GMOY008797	TatD-related DNase	GO:0004518	nuclease activity	F	124.874	18.9843	6.57775
GMOY008797	TatD-related DNase	GO:0034655	nucleobase-containing compound catabolic process	P	124.874	18.9843	6.57775
GMOY008797	TatD-related DNase	GO:0006259	DNA metabolic process	P	124.874	18.9843	6.57775
GMOY008797	TatD-related DNase	EC:3.1.30			124.874	18.9843	6.57775
GMOY008797	TatD-related DNase	EC:3.1.21			124.874	18.9843	6.57775
GMOY008797	TatD-related DNase	EC:3.1			124.874	18.9843	6.57775
GMOY010979	Rab5	GO:0008283	cell proliferation	P	124.858	12.0208	10.3869
GMOY010979	Rab5	GO:0009790	embryo development	P	124.858	12.0208	10.3869
GMOY010979	Rab5	GO:0007059	chromosome segregation	P	124.858	12.0208	10.3869
GMOY010979	Rab5	GO:0007034	vacuolar transport	P	124.858	12.0208	10.3869
GMOY010979	Rab5	GO:0005773	vacuole	C	124.858	12.0208	10.3869
GMOY010979	Rab5	GO:0044281	small molecule metabolic process	P	124.858	12.0208	10.3869
GMOY010979	Rab5	GO:0005768	endosome	C	124.858	12.0208	10.3869
GMOY010979	Rab5	GO:0016192	vesicle-mediated transport	P	124.858	12.0208	10.3869
GMOY010979	Rab5	GO:0003924	GTPase activity	F	124.858	12.0208	10.3869
GMOY010979	Rab5	GO:0061024	membrane organization	P	124.858	12.0208	10.3869
GMOY010979	Rab5	GO:0007165	signal transduction	P	124.858	12.0208	10.3869
GMOY010979	Rab5	GO:0000902	cell morphogenesis	P	124.858	12.0208	10.3869
GMOY010979	Rab5	GO:0048646	anatomical structure formation involved in morphogenesis	P	124.858	12.0208	10.3869
GMOY010979	Rab5	GO:0007067	mitosis	P	124.858	12.0208	10.3869
GMOY010979	Rab5	GO:0005886	plasma membrane	C	124.858	12.0208	10.3869
GMOY010979	Rab5	GO:0000003	reproduction	P	124.858	12.0208	10.3869
GMOY010979	Rab5	GO:0040007	growth	P	124.858	12.0208	10.3869
GMOY010979	Rab5	GO:0005811	lipid particle	C	124.858	12.0208	10.3869
GMOY010979	Rab5	GO:0048870	cell motility	P	124.858	12.0208	10.3869
GMOY010979	Rab5	GO:0005975	carbohydrate metabolic process	P	124.858	12.0208	10.3869
GMOY010979	Rab5	GO:0030154	cell differentiation	P	124.858	12.0208	10.3869
GMOY010979	Rab5	EC:3.6.1			124.858	12.0208	10.3869
GMOY010979	Rab5	EC:3.6.1.15			124.858	12.0208	10.3869
GMOY009931	hypothetical protein	GO:0005635	nuclear envelope	C	122.499	12.2193	10.0251
GMOY009931	hypothetical protein	GO:0044281	small molecule metabolic process	P	122.499	12.2193	10.0251
GMOY009931	hypothetical protein	GO:0005815	microtubule organizing center	C	122.499	12.2193	10.0251
GMOY009931	hypothetical protein	GO:0007165	signal transduction	P	122.499	12.2193	10.0251
GMOY009931	hypothetical protein	GO:0006464	cellular protein modification process	P	122.499	12.2193	10.0251
GMOY009931	hypothetical protein	GO:0005829	cytosol	C	122.499	12.2193	10.0251
GMOY009931	hypothetical protein	GO:0016301	kinase activity	F	122.499	12.2193	10.0251
GMOY009931	hypothetical protein	GO:0040007	growth	P	122.499	12.2193	10.0251
GMOY009931	hypothetical protein	GO:0019899	enzyme binding	F	122.499	12.2193	10.0251
GMOY009931	hypothetical protein	EC:2.7.11			122.499	12.2193	10.0251
GMOY009931	hypothetical protein	EC:2.7.11.17			122.499	12.2193	10.0251
GMOY005234	hypothetical protein				122.257	5.22494	23.3987
GMOY000022	hypothetical protein				120.407	5.24152	22.9718
GMOY001042	hypothetical protein	GO:0016757	transferase activity, transferring glycosyl groups	F	118.918	1.81828	65.4018
GMOY001042	hypothetical protein	GO:0005737	cytoplasm	C	118.918	1.81828	65.4018
GMOY001042	hypothetical protein	GO:0006464	cellular protein modification process	P	118.918	1.81828	65.4018
GMOY001042	hypothetical protein	GO:0005794	Golgi apparatus	C	118.918	1.81828	65.4018
GMOY001042	hypothetical protein	GO:0009058	biosynthetic process	P	118.918	1.81828	65.4018
GMOY002042	MYPT-75D	GO:0005856	cytoskeleton	C	116.477	3.41423	34.1151
GMOY002042	MYPT-75D	GO:0048856	anatomical structure development	P	116.477	3.41423	34.1151
GMOY002042	MYPT-75D	GO:0043234	protein complex	C	116.477	3.41423	34.1151
GMOY002042	MYPT-75D	GO:0030234	enzyme regulator activity	F	116.477	3.41423	34.1151
GMOY002042	MYPT-75D	GO:0019899	enzyme binding	F	116.477	3.41423	34.1151
GMOY003099	GIG Protein				114.523	0.263304	434.946
GMOY011953	ELG10: elongase 10	GO:0044281	small molecule metabolic process	P	113.689	16.4768	6.89995
GMOY011953	ELG10: elongase 10	GO:0016746	transferase activity, transferring acyl groups	F	113.689	16.4768	6.89995
GMOY011953	ELG10: elongase 10	GO:0005739	mitochondrion	C	113.689	16.4768	6.89995
GMOY011953	ELG10: elongase 10	GO:0006629	lipid metabolic process	P	113.689	16.4768	6.89995
GMOY011953	ELG10: elongase 10	GO:0005783	endoplasmic reticulum	C	113.689	16.4768	6.89995
GMOY011953	ELG10: elongase 10	GO:0009058	biosynthetic process	P	113.689	16.4768	6.89995
GMOY011953	ELG10: elongase 10	GO:0043234	protein complex	C	113.689	16.4768	6.89995
GMOY011953	ELG10: elongase 10	GO:0000003	reproduction	P	113.689	16.4768	6.89995
GMOY011953	ELG10: elongase 10	EC:2.3.1.85			113.689	16.4768	6.89995
GMOY008370	Eaat1: exitatory amino acid transporter	GO:0022857	transmembrane transporter activity	F	113.411	16.1441	7.0249
GMOY008370	Eaat1: exitatory amino acid transporter	GO:0007165	signal transduction	P	113.411	16.1441	7.0249
GMOY008370	Eaat1: exitatory amino acid transporter	GO:0007267	cell-cell signaling	P	113.411	16.1441	7.0249
GMOY008370	Eaat1: exitatory amino acid transporter	GO:0048856	anatomical structure development	P	113.411	16.1441	7.0249
GMOY008370	Eaat1: exitatory amino acid transporter	GO:0007568	aging	P	113.411	16.1441	7.0249
GMOY008370	Eaat1: exitatory amino acid transporter	GO:0005886	plasma membrane	C	113.411	16.1441	7.0249
GMOY012299	hypothetical protein				112.131	6.60446	16.9781
GMOY003100	GIG Protein	GO:0005575	cellular_component	C	112.012	0.408304	274.334
GMOY006544	hypothetical protein				110.777	10.652	10.3997
GMOY009442	proximal to raf				107.878	5.22629	20.6415
GMOY006537	Sestrin	GO:0005634	nucleus	C	106.969	1.49499	71.5516
GMOY006537	Sestrin	GO:0016491	oxidoreductase activity	F	106.969	1.49499	71.5516
GMOY006537	Sestrin	GO:0006914	autophagy	P	106.969	1.49499	71.5516
GMOY006537	Sestrin	GO:0048856	anatomical structure development	P	106.969	1.49499	71.5516
GMOY006537	Sestrin	GO:0007568	aging	P	106.969	1.49499	71.5516
GMOY006537	Sestrin	GO:0007005	mitochondrion organization	P	106.969	1.49499	71.5516
GMOY006537	Sestrin	GO:0040007	growth	P	106.969	1.49499	71.5516
GMOY006537	Sestrin	GO:0006950	response to stress	P	106.969	1.49499	71.5516
GMOY003101	hypothetical protein				105.83	3.64	29.0742
GMOY012167	Par-domain binding protein	GO:0005634	nucleus	C	102.745	7.15901	14.3519
GMOY012167	Par-domain binding protein	GO:0003677	DNA binding	F	102.745	7.15901	14.3519
GMOY012167	Par-domain binding protein	GO:0006629	lipid metabolic process	P	102.745	7.15901	14.3519
GMOY012167	Par-domain binding protein	GO:0001071	nucleic acid binding transcription factor activity	F	102.745	7.15901	14.3519
GMOY012167	Par-domain binding protein	GO:0007067	mitosis	P	102.745	7.15901	14.3519
GMOY012167	Par-domain binding protein	GO:0009058	biosynthetic process	P	102.745	7.15901	14.3519
GMOY012167	Par-domain binding protein	GO:0006259	DNA metabolic process	P	102.745	7.15901	14.3519
GMOY012167	Par-domain binding protein	GO:0040007	growth	P	102.745	7.15901	14.3519
GMOY010320	Tob	GO:0008283	cell proliferation	P	102.563	1.9645	52.2081
GMOY007114	tyrosine phosphotase IVA1	GO:0044281	small molecule metabolic process	P	101.281	4.30599	23.5209
GMOY007114	tyrosine phosphotase IVA1	GO:0005737	cytoplasm	C	101.281	4.30599	23.5209
GMOY007114	tyrosine phosphotase IVA1	GO:0016791	phosphatase activity	F	101.281	4.30599	23.5209
GMOY007114	tyrosine phosphotase IVA1	GO:0006464	cellular protein modification process	P	101.281	4.30599	23.5209
GMOY007114	tyrosine phosphotase IVA1	GO:0005886	plasma membrane	C	101.281	4.30599	23.5209
GMOY007114	tyrosine phosphotase IVA1	EC:3.1.3.16			101.281	4.30599	23.5209
GMOY007114	tyrosine phosphotase IVA1	EC:3.1			101.281	4.30599	23.5209
GMOY007114	tyrosine phosphotase IVA1	EC:3.1.3.48			101.281	4.30599	23.5209
GMOY007114	tyrosine phosphotase IVA1	EC:3.1.3.41			101.281	4.30599	23.5209
GMOY007114	tyrosine phosphotase IVA1	EC:3.1.3			101.281	4.30599	23.5209
GMOY007950	hypothetical protein				101.106	1.75021	57.7676
GMOY011415	hypothetical protein				100.994	17.2492	5.85497
GMOY011353	hypothetical protein				98.8492	1.51657	65.1794
GMOY010221	hypothetical protein	GO:0044281	small molecule metabolic process	P	98.6719	6.16264	16.0113
GMOY010221	hypothetical protein	GO:0005737	cytoplasm	C	98.6719	6.16264	16.0113
GMOY010221	hypothetical protein	GO:0006464	cellular protein modification process	P	98.6719	6.16264	16.0113
GMOY010221	hypothetical protein	GO:0016301	kinase activity	F	98.6719	6.16264	16.0113
GMOY010221	hypothetical protein	GO:0005886	plasma membrane	C	98.6719	6.16264	16.0113
GMOY010221	hypothetical protein	EC:2.7.11			98.6719	6.16264	16.0113
GMOY010221	hypothetical protein	EC:2.7.11.12			98.6719	6.16264	16.0113
GMOY007662	hypothetical protein				96.6039	3.50046	27.5975
GMOY004846	hypothetical protein				96.5159	15.3743	6.27774
GMOY011547	hypothetical protein	GO:0048856	anatomical structure development	P	96.4365	2.24729	42.9124
GMOY011547	hypothetical protein	GO:0009058	biosynthetic process	P	96.4365	2.24729	42.9124
GMOY011547	hypothetical protein	GO:0003674	molecular_function	F	96.4365	2.24729	42.9124
GMOY011547	hypothetical protein	GO:0006950	response to stress	P	96.4365	2.24729	42.9124
GMOY011547	hypothetical protein	GO:0040007	growth	P	96.4365	2.24729	42.9124
GMOY011547	hypothetical protein	GO:0002376	immune system process	P	96.4365	2.24729	42.9124
GMOY011547	hypothetical protein	GO:0000003	reproduction	P	96.4365	2.24729	42.9124
GMOY011547	hypothetical protein	GO:0007049	cell cycle	P	96.4365	2.24729	42.9124
GMOY011547	hypothetical protein	GO:0048870	cell motility	P	96.4365	2.24729	42.9124
GMOY011547	hypothetical protein	GO:0005634	nucleus	C	96.4365	2.24729	42.9124
GMOY011547	hypothetical protein	GO:0005737	cytoplasm	C	96.4365	2.24729	42.9124
GMOY011547	hypothetical protein	GO:0006914	autophagy	P	96.4365	2.24729	42.9124
GMOY011547	hypothetical protein	GO:0030154	cell differentiation	P	96.4365	2.24729	42.9124
GMOY011547	hypothetical protein	GO:0034641	cellular nitrogen compound metabolic process	P	96.4365	2.24729	42.9124
GMOY012047	hypothetical protein	GO:0005575	cellular_component	C	95.9181	8.52306	11.254
GMOY000678	hypothetical protein				95.2215	8.7716	10.8557
GMOY006352	Bacchus				94.6433	10.504	9.01023
GMOY004644	hypothetical protein	GO:0016491	oxidoreductase activity	F	94.5143	10.0057	9.44601
GMOY004644	hypothetical protein	GO:0043167	ion binding	F	94.5143	10.0057	9.44601
GMOY004644	hypothetical protein	GO:0048856	anatomical structure development	P	94.5143	10.0057	9.44601
GMOY004644	hypothetical protein	GO:0005575	cellular_component	C	94.5143	10.0057	9.44601
GMOY009180	hypothetical protein	GO:0005634	nucleus	C	94.4834	4.03648	23.4074
GMOY009180	hypothetical protein	GO:0003677	DNA binding	F	94.4834	4.03648	23.4074
GMOY009180	hypothetical protein	GO:0051276	chromosome organization	P	94.4834	4.03648	23.4074
GMOY009180	hypothetical protein	GO:0006461	protein complex assembly	P	94.4834	4.03648	23.4074
GMOY009180	hypothetical protein	GO:0005694	chromosome	C	94.4834	4.03648	23.4074
GMOY009180	hypothetical protein	GO:0043234	protein complex	C	94.4834	4.03648	23.4074
GMOY011817	PCBP1: Poly(rC) Binding Protein	GO:0003723	RNA binding	F	94.4262	5.26393	17.9383
GMOY011461	hypothetical protein	GO:0005623	cell	C	94.0487	5.76355	16.3178
GMOY004667	fear-of-intimacy	GO:0048870	cell motility	P	92.5731	12.7537	7.25851
GMOY004667	fear-of-intimacy	GO:0022857	transmembrane transporter activity	F	92.5731	12.7537	7.25851
GMOY004667	fear-of-intimacy	GO:0048856	anatomical structure development	P	92.5731	12.7537	7.25851
GMOY004667	fear-of-intimacy	GO:0030154	cell differentiation	P	92.5731	12.7537	7.25851
GMOY004667	fear-of-intimacy	GO:0005886	plasma membrane	C	92.5731	12.7537	7.25851
GMOY004667	fear-of-intimacy	GO:0000003	reproduction	P	92.5731	12.7537	7.25851
GMOY007942	hypothetical protein	GO:0005856	cytoskeleton	C	92.4623	6.96307	13.279
GMOY007942	hypothetical protein	GO:0007010	cytoskeleton organization	P	92.4623	6.96307	13.279
GMOY007942	hypothetical protein	GO:0040011	locomotion	P	92.4623	6.96307	13.279
GMOY007942	hypothetical protein	GO:0006461	protein complex assembly	P	92.4623	6.96307	13.279
GMOY007942	hypothetical protein	GO:0048856	anatomical structure development	P	92.4623	6.96307	13.279
GMOY007942	hypothetical protein	GO:0030154	cell differentiation	P	92.4623	6.96307	13.279
GMOY007942	hypothetical protein	GO:0043234	protein complex	C	92.4623	6.96307	13.279
GMOY007942	hypothetical protein	GO:0008092	cytoskeletal protein binding	F	92.4623	6.96307	13.279
GMOY007942	hypothetical protein	GO:0007049	cell cycle	P	92.4623	6.96307	13.279
GMOY011976	hypothetical protein				91.8972	1.81815	50.5443
GMOY009761	hypothetical protein	GO:0043167	ion binding	F	91.2687	8.86175	10.2992
GMOY003472	hypothetical protein	GO:0005856	cytoskeleton	C	90.6859	4.12976	21.9591
GMOY003472	hypothetical protein	GO:0007010	cytoskeleton organization	P	90.6859	4.12976	21.9591
GMOY003472	hypothetical protein	GO:0040011	locomotion	P	90.6859	4.12976	21.9591
GMOY003472	hypothetical protein	GO:0006461	protein complex assembly	P	90.6859	4.12976	21.9591
GMOY003472	hypothetical protein	GO:0048856	anatomical structure development	P	90.6859	4.12976	21.9591
GMOY003472	hypothetical protein	GO:0030154	cell differentiation	P	90.6859	4.12976	21.9591
GMOY003472	hypothetical protein	GO:0043234	protein complex	C	90.6859	4.12976	21.9591
GMOY003472	hypothetical protein	GO:0008092	cytoskeletal protein binding	F	90.6859	4.12976	21.9591
GMOY003472	hypothetical protein	GO:0007049	cell cycle	P	90.6859	4.12976	21.9591
GMOY007124	hypothetical protein	GO:0005856	cytoskeleton	C	90.2028	2.93341	30.7502
GMOY007124	hypothetical protein	GO:0005737	cytoplasm	C	90.2028	2.93341	30.7502
GMOY007124	hypothetical protein	GO:0000902	cell morphogenesis	P	90.2028	2.93341	30.7502
GMOY007124	hypothetical protein	GO:0030154	cell differentiation	P	90.2028	2.93341	30.7502
GMOY007124	hypothetical protein	GO:0048646	anatomical structure formation involved in morphogenesis	P	90.2028	2.93341	30.7502
GMOY007124	hypothetical protein	GO:0005794	Golgi apparatus	C	90.2028	2.93341	30.7502
GMOY007124	hypothetical protein	GO:0043234	protein complex	C	90.2028	2.93341	30.7502
GMOY007124	hypothetical protein	GO:0008092	cytoskeletal protein binding	F	90.2028	2.93341	30.7502
GMOY000549	Not1	GO:0000902	cell morphogenesis	P	90.0346	9.92364	9.07274
GMOY000549	Not1	GO:0043234	protein complex	C	90.0346	9.92364	9.07274
GMOY000549	Not1	GO:0006950	response to stress	P	90.0346	9.92364	9.07274
GMOY000549	Not1	GO:0007049	cell cycle	P	90.0346	9.92364	9.07274
GMOY000549	Not1	GO:0000003	reproduction	P	90.0346	9.92364	9.07274
GMOY000549	Not1	GO:0006412	translation	P	90.0346	9.92364	9.07274
GMOY000549	Not1	GO:0005737	cytoplasm	C	90.0346	9.92364	9.07274
GMOY000549	Not1	GO:0004518	nuclease activity	F	90.0346	9.92364	9.07274
GMOY000549	Not1	GO:0034655	nucleobase-containing compound catabolic process	P	90.0346	9.92364	9.07274
GMOY000549	Not1	GO:0030154	cell differentiation	P	90.0346	9.92364	9.07274
GMOY000549	Not1	EC:3.1			90.0346	9.92364	9.07274
GMOY000549	Not1	EC:3.1.13			90.0346	9.92364	9.07274
GMOY000549	Not1	EC:3.1.15			90.0346	9.92364	9.07274
GMOY000549	Not1	EC:3.1.13.4			90.0346	9.92364	9.07274
GMOY005132	Autophagy-related	GO:0008219	cell death	P	89.6046	2.32073	38.6106
GMOY005132	Autophagy-related	GO:0005737	cytoplasm	C	89.6046	2.32073	38.6106
GMOY005132	Autophagy-related	GO:0006914	autophagy	P	89.6046	2.32073	38.6106
GMOY005132	Autophagy-related	GO:0006464	cellular protein modification process	P	89.6046	2.32073	38.6106
GMOY005132	Autophagy-related	GO:0030154	cell differentiation	P	89.6046	2.32073	38.6106
GMOY005132	Autophagy-related	GO:0048856	anatomical structure development	P	89.6046	2.32073	38.6106
GMOY005132	Autophagy-related	GO:0043234	protein complex	C	89.6046	2.32073	38.6106
GMOY005132	Autophagy-related	GO:0030234	enzyme regulator activity	F	89.6046	2.32073	38.6106
GMOY005132	Autophagy-related	GO:0000003	reproduction	P	89.6046	2.32073	38.6106
GMOY008298	Ca2+/calmodulin-dependent protein phosphatase	GO:0007010	cytoskeleton organization	P	88.8139	11.0817	8.01448
GMOY008298	Ca2+/calmodulin-dependent protein phosphatase	GO:0006461	protein complex assembly	P	88.8139	11.0817	8.01448
GMOY008298	Ca2+/calmodulin-dependent protein phosphatase	GO:0043167	ion binding	F	88.8139	11.0817	8.01448
GMOY008298	Ca2+/calmodulin-dependent protein phosphatase	GO:0006464	cellular protein modification process	P	88.8139	11.0817	8.01448
GMOY008298	Ca2+/calmodulin-dependent protein phosphatase	GO:0007059	chromosome segregation	P	88.8139	11.0817	8.01448
GMOY008298	Ca2+/calmodulin-dependent protein phosphatase	GO:0005694	chromosome	C	88.8139	11.0817	8.01448
GMOY008298	Ca2+/calmodulin-dependent protein phosphatase	GO:0006913	nucleocytoplasmic transport	P	88.8139	11.0817	8.01448
GMOY008298	Ca2+/calmodulin-dependent protein phosphatase	GO:0016192	vesicle-mediated transport	P	88.8139	11.0817	8.01448
GMOY008298	Ca2+/calmodulin-dependent protein phosphatase	GO:0031410	cytoplasmic vesicle	C	88.8139	11.0817	8.01448
GMOY008298	Ca2+/calmodulin-dependent protein phosphatase	GO:0007267	cell-cell signaling	P	88.8139	11.0817	8.01448
GMOY008298	Ca2+/calmodulin-dependent protein phosphatase	GO:0048646	anatomical structure formation involved in morphogenesis	P	88.8139	11.0817	8.01448
GMOY008298	Ca2+/calmodulin-dependent protein phosphatase	GO:0007067	mitosis	P	88.8139	11.0817	8.01448
GMOY008298	Ca2+/calmodulin-dependent protein phosphatase	GO:0043234	protein complex	C	88.8139	11.0817	8.01448
GMOY008298	Ca2+/calmodulin-dependent protein phosphatase	GO:0000003	reproduction	P	88.8139	11.0817	8.01448
GMOY008298	Ca2+/calmodulin-dependent protein phosphatase	GO:0006605	protein targeting	P	88.8139	11.0817	8.01448
GMOY008298	Ca2+/calmodulin-dependent protein phosphatase	GO:0051276	chromosome organization	P	88.8139	11.0817	8.01448
GMOY008298	Ca2+/calmodulin-dependent protein phosphatase	GO:0030154	cell differentiation	P	88.8139	11.0817	8.01448
GMOY008298	Ca2+/calmodulin-dependent protein phosphatase	GO:0016023	cytoplasmic membrane-bounded vesicle	C	88.8139	11.0817	8.01448
GMOY008298	Ca2+/calmodulin-dependent protein phosphatase	GO:0030234	enzyme regulator activity	F	88.8139	11.0817	8.01448
GMOY006165	microtubule star	GO:0008283	cell proliferation	P	88.7181	7.35399	12.0639
GMOY006165	microtubule star	GO:0007010	cytoskeleton organization	P	88.7181	7.35399	12.0639
GMOY006165	microtubule star	GO:0022607	cellular component assembly	P	88.7181	7.35399	12.0639
GMOY006165	microtubule star	GO:0006464	cellular protein modification process	P	88.7181	7.35399	12.0639
GMOY006165	microtubule star	GO:0007059	chromosome segregation	P	88.7181	7.35399	12.0639
GMOY006165	microtubule star	GO:0007155	cell adhesion	P	88.7181	7.35399	12.0639
GMOY006165	microtubule star	GO:0005654	nucleoplasm	C	88.7181	7.35399	12.0639
GMOY006165	microtubule star	GO:0044281	small molecule metabolic process	P	88.7181	7.35399	12.0639
GMOY006165	microtubule star	GO:0051301	cell division	P	88.7181	7.35399	12.0639
GMOY006165	microtubule star	GO:0016192	vesicle-mediated transport	P	88.7181	7.35399	12.0639
GMOY006165	microtubule star	GO:0006914	autophagy	P	88.7181	7.35399	12.0639
GMOY006165	microtubule star	GO:0016791	phosphatase activity	F	88.7181	7.35399	12.0639
GMOY006165	microtubule star	GO:0050877	neurological system process	P	88.7181	7.35399	12.0639
GMOY006165	microtubule star	GO:0007165	signal transduction	P	88.7181	7.35399	12.0639
GMOY006165	microtubule star	GO:0000902	cell morphogenesis	P	88.7181	7.35399	12.0639
GMOY006165	microtubule star	GO:0007267	cell-cell signaling	P	88.7181	7.35399	12.0639
GMOY006165	microtubule star	GO:0007067	mitosis	P	88.7181	7.35399	12.0639
GMOY006165	microtubule star	GO:0043234	protein complex	C	88.7181	7.35399	12.0639
GMOY006165	microtubule star	GO:0000003	reproduction	P	88.7181	7.35399	12.0639
GMOY006165	microtubule star	GO:0005975	carbohydrate metabolic process	P	88.7181	7.35399	12.0639
GMOY006165	microtubule star	GO:0005815	microtubule organizing center	C	88.7181	7.35399	12.0639
GMOY006165	microtubule star	GO:0005737	cytoplasm	C	88.7181	7.35399	12.0639
GMOY006165	microtubule star	GO:0030154	cell differentiation	P	88.7181	7.35399	12.0639
GMOY006165	microtubule star	GO:0030234	enzyme regulator activity	F	88.7181	7.35399	12.0639
GMOY006165	microtubule star	EC:3.1.3.16			88.7181	7.35399	12.0639
GMOY006165	microtubule star	EC:3.1			88.7181	7.35399	12.0639
GMOY006165	microtubule star	EC:3.1.3.41			88.7181	7.35399	12.0639
GMOY002693	hypothetical protein	GO:0009790	embryo development	P	86.951	2.12521	40.9141
GMOY002693	hypothetical protein	GO:0008219	cell death	P	86.951	2.12521	40.9141
GMOY002693	hypothetical protein	GO:0005737	cytoplasm	C	86.951	2.12521	40.9141
GMOY002693	hypothetical protein	GO:0007165	signal transduction	P	86.951	2.12521	40.9141
GMOY002693	hypothetical protein	GO:0006950	response to stress	P	86.951	2.12521	40.9141
GMOY002693	hypothetical protein	GO:0000003	reproduction	P	86.951	2.12521	40.9141
GMOY002693	hypothetical protein	GO:0040007	growth	P	86.951	2.12521	40.9141
GMOY002169	hypothetical protein	GO:0030154	cell differentiation	P	86.1709	7.40732	11.6332
GMOY002169	hypothetical protein	GO:0048856	anatomical structure development	P	86.1709	7.40732	11.6332
GMOY002169	hypothetical protein	GO:0051082	unfolded protein binding	F	86.1709	7.40732	11.6332
GMOY002169	hypothetical protein	GO:0043234	protein complex	C	86.1709	7.40732	11.6332
GMOY002169	hypothetical protein	GO:0006457	protein folding	P	86.1709	7.40732	11.6332
GMOY000826	Ectoderm-expressed	GO:0007165	signal transduction	P	84.8716	15.0788	5.62854
GMOY004710	hypothetical protein	GO:0008219	cell death	P	84.2497	9.86075	8.54394
GMOY004710	hypothetical protein	GO:0005737	cytoplasm	C	84.2497	9.86075	8.54394
GMOY004710	hypothetical protein	GO:0048856	anatomical structure development	P	84.2497	9.86075	8.54394
GMOY004710	hypothetical protein	GO:0030154	cell differentiation	P	84.2497	9.86075	8.54394
GMOY004710	hypothetical protein	GO:0008233	peptidase activity	F	84.2497	9.86075	8.54394
GMOY004710	hypothetical protein	GO:0005576	extracellular region	C	84.2497	9.86075	8.54394
GMOY004710	hypothetical protein	GO:0030234	enzyme regulator activity	F	84.2497	9.86075	8.54394
GMOY004710	hypothetical protein	EC:3.4			84.2497	9.86075	8.54394
GMOY009172	Ran-binding protein M	GO:0007010	cytoskeleton organization	P	83.667	9.91067	8.44211
GMOY009172	Ran-binding protein M	GO:0005737	cytoplasm	C	83.667	9.91067	8.44211
GMOY009172	Ran-binding protein M	GO:0007165	signal transduction	P	83.667	9.91067	8.44211
GMOY009172	Ran-binding protein M	GO:0042592	homeostatic process	P	83.667	9.91067	8.44211
GMOY009172	Ran-binding protein M	GO:0022607	cellular component assembly	P	83.667	9.91067	8.44211
GMOY009172	Ran-binding protein M	GO:0030154	cell differentiation	P	83.667	9.91067	8.44211
GMOY009172	Ran-binding protein M	GO:0048646	anatomical structure formation involved in morphogenesis	P	83.667	9.91067	8.44211
GMOY009172	Ran-binding protein M	GO:0007155	cell adhesion	P	83.667	9.91067	8.44211
GMOY009172	Ran-binding protein M	GO:0000003	reproduction	P	83.667	9.91067	8.44211
GMOY008852	zipper	GO:0016887	ATPase activity	F	83.3083	4.92975	16.8991
GMOY008852	zipper	GO:0009790	embryo development	P	83.3083	4.92975	16.8991
GMOY008852	zipper	GO:0008283	cell proliferation	P	83.3083	4.92975	16.8991
GMOY008852	zipper	GO:0007010	cytoskeleton organization	P	83.3083	4.92975	16.8991
GMOY008852	zipper	GO:0006461	protein complex assembly	P	83.3083	4.92975	16.8991
GMOY008852	zipper	GO:0048646	anatomical structure formation involved in morphogenesis	P	83.3083	4.92975	16.8991
GMOY008852	zipper	GO:0043234	protein complex	C	83.3083	4.92975	16.8991
GMOY008852	zipper	GO:0007049	cell cycle	P	83.3083	4.92975	16.8991
GMOY008852	zipper	GO:0000003	reproduction	P	83.3083	4.92975	16.8991
GMOY008852	zipper	GO:0006950	response to stress	P	83.3083	4.92975	16.8991
GMOY008852	zipper	GO:0051301	cell division	P	83.3083	4.92975	16.8991
GMOY008852	zipper	GO:0048870	cell motility	P	83.3083	4.92975	16.8991
GMOY008852	zipper	GO:0005856	cytoskeleton	C	83.3083	4.92975	16.8991
GMOY008852	zipper	GO:0030154	cell differentiation	P	83.3083	4.92975	16.8991
GMOY008852	zipper	GO:0005829	cytosol	C	83.3083	4.92975	16.8991
GMOY008852	zipper	GO:0008092	cytoskeletal protein binding	F	83.3083	4.92975	16.8991
GMOY008852	zipper	EC:3.6.1			83.3083	4.92975	16.8991
GMOY008852	zipper	EC:3.6.1.3			83.3083	4.92975	16.8991
GMOY008852	zipper	EC:3.6.1.15			83.3083	4.92975	16.8991
GMOY000489	hypothetical protein				83.0927	4.32891	19.1948
GMOY001240	sallimus	GO:0008283	cell proliferation	P	81.5544	0.463301	176.029
GMOY001240	sallimus	GO:0007010	cytoskeleton organization	P	81.5544	0.463301	176.029
GMOY001240	sallimus	GO:0040011	locomotion	P	81.5544	0.463301	176.029
GMOY001240	sallimus	GO:0022607	cellular component assembly	P	81.5544	0.463301	176.029
GMOY001240	sallimus	GO:0005198	structural molecule activity	F	81.5544	0.463301	176.029
GMOY001240	sallimus	GO:0000228	nuclear chromosome	C	81.5544	0.463301	176.029
GMOY001240	sallimus	GO:0007059	chromosome segregation	P	81.5544	0.463301	176.029
GMOY001240	sallimus	GO:0048646	anatomical structure formation involved in morphogenesis	P	81.5544	0.463301	176.029
GMOY001240	sallimus	GO:0007067	mitosis	P	81.5544	0.463301	176.029
GMOY001240	sallimus	GO:0043234	protein complex	C	81.5544	0.463301	176.029
GMOY001240	sallimus	GO:0002376	immune system process	P	81.5544	0.463301	176.029
GMOY001240	sallimus	GO:0044281	small molecule metabolic process	P	81.5544	0.463301	176.029
GMOY001240	sallimus	GO:0005856	cytoskeleton	C	81.5544	0.463301	176.029
GMOY001240	sallimus	GO:0005737	cytoplasm	C	81.5544	0.463301	176.029
GMOY001240	sallimus	GO:0051276	chromosome organization	P	81.5544	0.463301	176.029
GMOY001240	sallimus	GO:0030154	cell differentiation	P	81.5544	0.463301	176.029
GMOY001240	sallimus	GO:0008092	cytoskeletal protein binding	F	81.5544	0.463301	176.029
GMOY001240	sallimus	GO:0016301	kinase activity	F	81.5544	0.463301	176.029
GMOY001240	sallimus	GO:0050877	neurological system process	P	81.5544	0.463301	176.029
GMOY001240	sallimus	EC:2.7.11			81.5544	0.463301	176.029
GMOY001240	sallimus	EC:2.7.11.18			81.5544	0.463301	176.029
GMOY001240	sallimus	GO:0008283	cell proliferation	P	81.5544	0.463301	176.029
GMOY001240	sallimus	GO:0007010	cytoskeleton organization	P	81.5544	0.463301	176.029
GMOY001240	sallimus	GO:0040011	locomotion	P	81.5544	0.463301	176.029
GMOY001240	sallimus	GO:0022607	cellular component assembly	P	81.5544	0.463301	176.029
GMOY001240	sallimus	GO:0005198	structural molecule activity	F	81.5544	0.463301	176.029
GMOY001240	sallimus	GO:0000228	nuclear chromosome	C	81.5544	0.463301	176.029
GMOY001240	sallimus	GO:0007059	chromosome segregation	P	81.5544	0.463301	176.029
GMOY001240	sallimus	GO:0048646	anatomical structure formation involved in morphogenesis	P	81.5544	0.463301	176.029
GMOY001240	sallimus	GO:0007067	mitosis	P	81.5544	0.463301	176.029
GMOY001240	sallimus	GO:0043234	protein complex	C	81.5544	0.463301	176.029
GMOY001240	sallimus	GO:0002376	immune system process	P	81.5544	0.463301	176.029
GMOY001240	sallimus	GO:0044281	small molecule metabolic process	P	81.5544	0.463301	176.029
GMOY001240	sallimus	GO:0005856	cytoskeleton	C	81.5544	0.463301	176.029
GMOY001240	sallimus	GO:0005737	cytoplasm	C	81.5544	0.463301	176.029
GMOY001240	sallimus	GO:0051276	chromosome organization	P	81.5544	0.463301	176.029
GMOY001240	sallimus	GO:0030154	cell differentiation	P	81.5544	0.463301	176.029
GMOY001240	sallimus	GO:0008092	cytoskeletal protein binding	F	81.5544	0.463301	176.029
GMOY001240	sallimus	GO:0016301	kinase activity	F	81.5544	0.463301	176.029
GMOY001240	sallimus	GO:0050877	neurological system process	P	81.5544	0.463301	176.029
GMOY001240	sallimus	EC:2.7.11			81.5544	0.463301	176.029
GMOY001240	sallimus	EC:2.7.11.18			81.5544	0.463301	176.029
GMOY006076	low density lipoprotein receptor adaptor protein 1				81.2473	14.3762	5.65153
GMOY007323	hypothetical protein	GO:0044281	small molecule metabolic process	P	81.1444	8.11414	10.0004
GMOY007323	hypothetical protein	GO:0005623	cell	C	81.1444	8.11414	10.0004
GMOY007323	hypothetical protein	GO:0006629	lipid metabolic process	P	81.1444	8.11414	10.0004
GMOY007323	hypothetical protein	GO:0051186	cofactor metabolic process	P	81.1444	8.11414	10.0004
GMOY007323	hypothetical protein	GO:0016791	phosphatase activity	F	81.1444	8.11414	10.0004
GMOY007323	hypothetical protein	GO:0034641	cellular nitrogen compound metabolic process	P	81.1444	8.11414	10.0004
GMOY007323	hypothetical protein	GO:0009058	biosynthetic process	P	81.1444	8.11414	10.0004
GMOY007323	hypothetical protein	EC:3.1			81.1444	8.11414	10.0004
GMOY007323	hypothetical protein	EC:3.1.3.41			81.1444	8.11414	10.0004
GMOY007323	hypothetical protein	EC:3.1.3.1			81.1444	8.11414	10.0004
GMOY007323	hypothetical protein	GO:0030154	cell differentiation	P	81.1444	8.11414	10.0004
GMOY007323	hypothetical protein	GO:0048856	anatomical structure development	P	81.1444	8.11414	10.0004
GMOY007323	hypothetical protein	GO:0005829	cytosol	C	81.1444	8.11414	10.0004
GMOY007323	hypothetical protein	GO:0008135	translation factor activity, nucleic acid binding	F	81.1444	8.11414	10.0004
GMOY007323	hypothetical protein	GO:0005840	ribosome	C	81.1444	8.11414	10.0004
GMOY007323	hypothetical protein	GO:0044281	small molecule metabolic process	P	81.1444	8.11414	10.0004
GMOY007323	hypothetical protein	GO:0005623	cell	C	81.1444	8.11414	10.0004
GMOY007323	hypothetical protein	GO:0006629	lipid metabolic process	P	81.1444	8.11414	10.0004
GMOY007323	hypothetical protein	GO:0051186	cofactor metabolic process	P	81.1444	8.11414	10.0004
GMOY007323	hypothetical protein	GO:0016791	phosphatase activity	F	81.1444	8.11414	10.0004
GMOY007323	hypothetical protein	GO:0034641	cellular nitrogen compound metabolic process	P	81.1444	8.11414	10.0004
GMOY007323	hypothetical protein	GO:0009058	biosynthetic process	P	81.1444	8.11414	10.0004
GMOY007323	hypothetical protein	EC:3.1			81.1444	8.11414	10.0004
GMOY007323	hypothetical protein	EC:3.1.3.41			81.1444	8.11414	10.0004
GMOY007323	hypothetical protein	EC:3.1.3.1			81.1444	8.11414	10.0004
GMOY003277	mAcR-60C: muscarinic-acetylcholine receptor 60C	GO:0008283	cell proliferation	P	79.1133	2.56539	30.8387
GMOY003277	mAcR-60C: muscarinic-acetylcholine receptor 60C	GO:0007010	cytoskeleton organization	P	79.1133	2.56539	30.8387
GMOY003277	mAcR-60C: muscarinic-acetylcholine receptor 60C	GO:0000902	cell morphogenesis	P	79.1133	2.56539	30.8387
GMOY003277	mAcR-60C: muscarinic-acetylcholine receptor 60C	GO:0006464	cellular protein modification process	P	79.1133	2.56539	30.8387
GMOY003277	mAcR-60C: muscarinic-acetylcholine receptor 60C	GO:0007059	chromosome segregation	P	79.1133	2.56539	30.8387
GMOY003277	mAcR-60C: muscarinic-acetylcholine receptor 60C	GO:0007067	mitosis	P	79.1133	2.56539	30.8387
GMOY003277	mAcR-60C: muscarinic-acetylcholine receptor 60C	GO:0004871	signal transducer activity	F	79.1133	2.56539	30.8387
GMOY003277	mAcR-60C: muscarinic-acetylcholine receptor 60C	GO:0051301	cell division	P	79.1133	2.56539	30.8387
GMOY003277	mAcR-60C: muscarinic-acetylcholine receptor 60C	GO:0044281	small molecule metabolic process	P	79.1133	2.56539	30.8387
GMOY003277	mAcR-60C: muscarinic-acetylcholine receptor 60C	GO:0005856	cytoskeleton	C	79.1133	2.56539	30.8387
GMOY003277	mAcR-60C: muscarinic-acetylcholine receptor 60C	GO:0005737	cytoplasm	C	79.1133	2.56539	30.8387
GMOY003277	mAcR-60C: muscarinic-acetylcholine receptor 60C	GO:0051276	chromosome organization	P	79.1133	2.56539	30.8387
GMOY003277	mAcR-60C: muscarinic-acetylcholine receptor 60C	GO:0016301	kinase activity	F	79.1133	2.56539	30.8387
GMOY003277	mAcR-60C: muscarinic-acetylcholine receptor 60C	EC:2.7.11			79.1133	2.56539	30.8387
GMOY006145	cheerio	GO:0007010	cytoskeleton organization	P	79.0076	12.574	6.28343
GMOY006145	cheerio	GO:0040011	locomotion	P	79.0076	12.574	6.28343
GMOY006145	cheerio	GO:0000902	cell morphogenesis	P	79.0076	12.574	6.28343
GMOY006145	cheerio	GO:0048646	anatomical structure formation involved in morphogenesis	P	79.0076	12.574	6.28343
GMOY006145	cheerio	GO:0007067	mitosis	P	79.0076	12.574	6.28343
GMOY006145	cheerio	GO:0005576	extracellular region	C	79.0076	12.574	6.28343
GMOY006145	cheerio	GO:0007568	aging	P	79.0076	12.574	6.28343
GMOY006145	cheerio	GO:0006810	transport	P	79.0076	12.574	6.28343
GMOY006145	cheerio	GO:0000003	reproduction	P	79.0076	12.574	6.28343
GMOY006145	cheerio	GO:0002376	immune system process	P	79.0076	12.574	6.28343
GMOY006145	cheerio	GO:0005634	nucleus	C	79.0076	12.574	6.28343
GMOY006145	cheerio	GO:0005856	cytoskeleton	C	79.0076	12.574	6.28343
GMOY006145	cheerio	GO:0030154	cell differentiation	P	79.0076	12.574	6.28343
GMOY006145	cheerio	GO:0005829	cytosol	C	79.0076	12.574	6.28343
GMOY006145	cheerio	GO:0008092	cytoskeletal protein binding	F	79.0076	12.574	6.28343
GMOY006145	cheerio	GO:0050877	neurological system process	P	79.0076	12.574	6.28343
GMOY004035	hypothetical protein	GO:0005856	cytoskeleton	C	78.5129	13.0067	6.03634
GMOY004035	hypothetical protein	GO:0005198	structural molecule activity	F	78.5129	13.0067	6.03634
GMOY004035	hypothetical protein	GO:0048856	anatomical structure development	P	78.5129	13.0067	6.03634
GMOY004035	hypothetical protein	GO:0043234	protein complex	C	78.5129	13.0067	6.03634
GMOY004035	hypothetical protein	GO:0008092	cytoskeletal protein binding	F	78.5129	13.0067	6.03634
GMOY005448	hypothetical protein	GO:0009790	embryo development	P	78.393	13.5832	5.7713
GMOY005448	hypothetical protein	GO:0007010	cytoskeleton organization	P	78.393	13.5832	5.7713
GMOY005448	hypothetical protein	GO:0022607	cellular component assembly	P	78.393	13.5832	5.7713
GMOY005448	hypothetical protein	GO:0006464	cellular protein modification process	P	78.393	13.5832	5.7713
GMOY005448	hypothetical protein	GO:0007155	cell adhesion	P	78.393	13.5832	5.7713
GMOY005448	hypothetical protein	GO:0005694	chromosome	C	78.393	13.5832	5.7713
GMOY005448	hypothetical protein	GO:0005576	extracellular region	C	78.393	13.5832	5.7713
GMOY005448	hypothetical protein	GO:0044281	small molecule metabolic process	P	78.393	13.5832	5.7713
GMOY005448	hypothetical protein	GO:0007165	signal transduction	P	78.393	13.5832	5.7713
GMOY005448	hypothetical protein	GO:0000902	cell morphogenesis	P	78.393	13.5832	5.7713
GMOY005448	hypothetical protein	GO:0007267	cell-cell signaling	P	78.393	13.5832	5.7713
GMOY005448	hypothetical protein	GO:0048646	anatomical structure formation involved in morphogenesis	P	78.393	13.5832	5.7713
GMOY005448	hypothetical protein	GO:0021700	developmental maturation	P	78.393	13.5832	5.7713
GMOY005448	hypothetical protein	GO:0006259	DNA metabolic process	P	78.393	13.5832	5.7713
GMOY005448	hypothetical protein	GO:0005886	plasma membrane	C	78.393	13.5832	5.7713
GMOY005448	hypothetical protein	GO:0000003	reproduction	P	78.393	13.5832	5.7713
GMOY005448	hypothetical protein	GO:0002376	immune system process	P	78.393	13.5832	5.7713
GMOY005448	hypothetical protein	GO:0040007	growth	P	78.393	13.5832	5.7713
GMOY005448	hypothetical protein	GO:0048870	cell motility	P	78.393	13.5832	5.7713
GMOY005448	hypothetical protein	GO:0003677	DNA binding	F	78.393	13.5832	5.7713
GMOY005448	hypothetical protein	GO:0005737	cytoplasm	C	78.393	13.5832	5.7713
GMOY005448	hypothetical protein	GO:0034655	nucleobase-containing compound catabolic process	P	78.393	13.5832	5.7713
GMOY005448	hypothetical protein	GO:0030154	cell differentiation	P	78.393	13.5832	5.7713
GMOY005448	hypothetical protein	GO:0016301	kinase activity	F	78.393	13.5832	5.7713
GMOY005448	hypothetical protein	EC:2.7.11			78.393	13.5832	5.7713
GMOY005448	hypothetical protein	EC:2.7.11.26			78.393	13.5832	5.7713
GMOY012087	hypothetical protein	GO:0022857	transmembrane transporter activity	F	78.3236	9.74834	8.03455
GMOY012087	hypothetical protein	GO:0005575	cellular_component	C	78.3236	9.74834	8.03455
GMOY011618	waterproof	GO:0005737	cytoplasm	C	77.5873	11.0453	7.02449
GMOY011618	waterproof	GO:0016491	oxidoreductase activity	F	77.5873	11.0453	7.02449
GMOY011618	waterproof	GO:0048646	anatomical structure formation involved in morphogenesis	P	77.5873	11.0453	7.02449
GMOY011618	waterproof	GO:0006810	transport	P	77.5873	11.0453	7.02449
GMOY011618	waterproof	EC:1.2.1.50			77.5873	11.0453	7.02449
GMOY011089	beta-spectrin: ion channel receptor	GO:0034330	cell junction organization	P	76.1673	5.45513	13.9625
GMOY011089	beta-spectrin: ion channel receptor	GO:0022607	cellular component assembly	P	76.1673	5.45513	13.9625
GMOY011089	beta-spectrin: ion channel receptor	GO:0048856	anatomical structure development	P	76.1673	5.45513	13.9625
GMOY011089	beta-spectrin: ion channel receptor	GO:0008289	lipid binding	F	76.1673	5.45513	13.9625
GMOY011089	beta-spectrin: ion channel receptor	GO:0007034	vacuolar transport	P	76.1673	5.45513	13.9625
GMOY011089	beta-spectrin: ion channel receptor	GO:0043234	protein complex	C	76.1673	5.45513	13.9625
GMOY011089	beta-spectrin: ion channel receptor	GO:0005886	plasma membrane	C	76.1673	5.45513	13.9625
GMOY011089	beta-spectrin: ion channel receptor	GO:0007049	cell cycle	P	76.1673	5.45513	13.9625
GMOY011089	beta-spectrin: ion channel receptor	GO:0000003	reproduction	P	76.1673	5.45513	13.9625
GMOY011089	beta-spectrin: ion channel receptor	GO:0006950	response to stress	P	76.1673	5.45513	13.9625
GMOY011089	beta-spectrin: ion channel receptor	GO:0051301	cell division	P	76.1673	5.45513	13.9625
GMOY011089	beta-spectrin: ion channel receptor	GO:0007009	plasma membrane organization	P	76.1673	5.45513	13.9625
GMOY011089	beta-spectrin: ion channel receptor	GO:0005856	cytoskeleton	C	76.1673	5.45513	13.9625
GMOY011089	beta-spectrin: ion channel receptor	GO:0016192	vesicle-mediated transport	P	76.1673	5.45513	13.9625
GMOY011089	beta-spectrin: ion channel receptor	GO:0005737	cytoplasm	C	76.1673	5.45513	13.9625
GMOY011089	beta-spectrin: ion channel receptor	GO:0030154	cell differentiation	P	76.1673	5.45513	13.9625
GMOY011089	beta-spectrin: ion channel receptor	GO:0008092	cytoskeletal protein binding	F	76.1673	5.45513	13.9625
GMOY009875	hypothetical protein				75.9505	1.09252	69.5185
GMOY010355	hypothetical protein	GO:0005634	nucleus	C	75.7582	1.56342	48.4568
GMOY010355	hypothetical protein	GO:0030154	cell differentiation	P	75.7582	1.56342	48.4568
GMOY010355	hypothetical protein	GO:0048856	anatomical structure development	P	75.7582	1.56342	48.4568
GMOY010355	hypothetical protein	GO:0002376	immune system process	P	75.7582	1.56342	48.4568
GMOY001044	hypothetical protein	GO:0016757	transferase activity, transferring glycosyl groups	F	75.3337	2.22436	33.8677
GMOY001044	hypothetical protein	GO:0005737	cytoplasm	C	75.3337	2.22436	33.8677
GMOY001044	hypothetical protein	GO:0006464	cellular protein modification process	P	75.3337	2.22436	33.8677
GMOY001044	hypothetical protein	GO:0005794	Golgi apparatus	C	75.3337	2.22436	33.8677
GMOY001044	hypothetical protein	GO:0009058	biosynthetic process	P	75.3337	2.22436	33.8677
GMOY001987	purity of essence	GO:0043167	ion binding	F	74.9346	5.65502	13.251
GMOY001987	purity of essence	GO:0030154	cell differentiation	P	74.9346	5.65502	13.251
GMOY001987	purity of essence	GO:0048646	anatomical structure formation involved in morphogenesis	P	74.9346	5.65502	13.251
GMOY001987	purity of essence	GO:0000003	reproduction	P	74.9346	5.65502	13.251
GMOY002146	GIG Protein				74.6772	0.197593	377.934
GMOY004220	hypothetical protein	GO:0016887	ATPase activity	F	74.5901	10.9684	6.80045
GMOY004220	hypothetical protein	GO:0043167	ion binding	F	74.5901	10.9684	6.80045
GMOY004220	hypothetical protein	GO:0005575	cellular_component	C	74.5901	10.9684	6.80045
GMOY004220	hypothetical protein	GO:0006810	transport	P	74.5901	10.9684	6.80045
GMOY004220	hypothetical protein	EC:3.6.1			74.5901	10.9684	6.80045
GMOY004220	hypothetical protein	EC:3.6.1.3			74.5901	10.9684	6.80045
GMOY004220	hypothetical protein	EC:3.6.1.15			74.5901	10.9684	6.80045
GMOY003993	hypothetical protein	GO:0008135	translation factor activity, nucleic acid binding	F	74.3843	13.8755	5.36082
GMOY003993	hypothetical protein	GO:0005840	ribosome	C	74.3843	13.8755	5.36082
GMOY007403	hypothetical protein	GO:0016757	transferase activity, transferring glycosyl groups	F	74.3275	2.05109	36.238
GMOY007403	hypothetical protein	GO:0006790	sulfur compound metabolic process	P	74.3275	2.05109	36.238
GMOY007403	hypothetical protein	GO:0006629	lipid metabolic process	P	74.3275	2.05109	36.238
GMOY007403	hypothetical protein	GO:0048856	anatomical structure development	P	74.3275	2.05109	36.238
GMOY007403	hypothetical protein	GO:0009058	biosynthetic process	P	74.3275	2.05109	36.238
GMOY007403	hypothetical protein	GO:0005575	cellular_component	C	74.3275	2.05109	36.238
GMOY007403	hypothetical protein	EC:2.4.1.17			74.3275	2.05109	36.238
GMOY007403	hypothetical protein	EC:2.4.1.135			74.3275	2.05109	36.238
GMOY012054	RNaseX25: Ribonuclease X25	GO:0005615	extracellular space	C	73.2246	9.61087	7.61894
GMOY012054	RNaseX25: Ribonuclease X25	GO:0003723	RNA binding	F	73.2246	9.61087	7.61894
GMOY012054	RNaseX25: Ribonuclease X25	GO:0004518	nuclease activity	F	73.2246	9.61087	7.61894
GMOY012054	RNaseX25: Ribonuclease X25	GO:0034655	nucleobase-containing compound catabolic process	P	73.2246	9.61087	7.61894
GMOY012054	RNaseX25: Ribonuclease X25	GO:0000003	reproduction	P	73.2246	9.61087	7.61894
GMOY012054	RNaseX25: Ribonuclease X25	EC:3.1.31			73.2246	9.61087	7.61894
GMOY012054	RNaseX25: Ribonuclease X25	EC:3.1			73.2246	9.61087	7.61894
GMOY012054	RNaseX25: Ribonuclease X25	EC:3.1.27			73.2246	9.61087	7.61894
GMOY012054	RNaseX25: Ribonuclease X25	EC:3.1.27.1			73.2246	9.61087	7.61894
GMOY005688	hypothetical protein	GO:0007165	signal transduction	P	73.0578	12.5952	5.80046
GMOY005688	hypothetical protein	GO:0030234	enzyme regulator activity	F	73.0578	12.5952	5.80046
GMOY008014	hypothetical protein	GO:0008283	cell proliferation	P	72.8778	2.94508	24.7456
GMOY008014	hypothetical protein	GO:0007165	signal transduction	P	72.8778	2.94508	24.7456
GMOY008014	hypothetical protein	GO:0022607	cellular component assembly	P	72.8778	2.94508	24.7456
GMOY008014	hypothetical protein	GO:0048646	anatomical structure formation involved in morphogenesis	P	72.8778	2.94508	24.7456
GMOY008014	hypothetical protein	GO:0009058	biosynthetic process	P	72.8778	2.94508	24.7456
GMOY008014	hypothetical protein	GO:0043234	protein complex	C	72.8778	2.94508	24.7456
GMOY008014	hypothetical protein	GO:0007568	aging	P	72.8778	2.94508	24.7456
GMOY008014	hypothetical protein	GO:0000003	reproduction	P	72.8778	2.94508	24.7456
GMOY008014	hypothetical protein	GO:0040007	growth	P	72.8778	2.94508	24.7456
GMOY008014	hypothetical protein	GO:0006950	response to stress	P	72.8778	2.94508	24.7456
GMOY008014	hypothetical protein	GO:0048870	cell motility	P	72.8778	2.94508	24.7456
GMOY008014	hypothetical protein	GO:0005634	nucleus	C	72.8778	2.94508	24.7456
GMOY008014	hypothetical protein	GO:0008219	cell death	P	72.8778	2.94508	24.7456
GMOY008014	hypothetical protein	GO:0001071	nucleic acid binding transcription factor activity	F	72.8778	2.94508	24.7456
GMOY008014	hypothetical protein	GO:0030154	cell differentiation	P	72.8778	2.94508	24.7456
GMOY008014	hypothetical protein	GO:0005829	cytosol	C	72.8778	2.94508	24.7456
GMOY008014	hypothetical protein	GO:0034641	cellular nitrogen compound metabolic process	P	72.8778	2.94508	24.7456
GMOY002713	hypothetical protein	GO:0009790	embryo development	P	72.8202	12.755	5.70915
GMOY002713	hypothetical protein	GO:0007010	cytoskeleton organization	P	72.8202	12.755	5.70915
GMOY002713	hypothetical protein	GO:0006461	protein complex assembly	P	72.8202	12.755	5.70915
GMOY002713	hypothetical protein	GO:0048646	anatomical structure formation involved in morphogenesis	P	72.8202	12.755	5.70915
GMOY002713	hypothetical protein	GO:0021700	developmental maturation	P	72.8202	12.755	5.70915
GMOY002713	hypothetical protein	GO:0043234	protein complex	C	72.8202	12.755	5.70915
GMOY002713	hypothetical protein	GO:0000003	reproduction	P	72.8202	12.755	5.70915
GMOY002713	hypothetical protein	GO:0016192	vesicle-mediated transport	P	72.8202	12.755	5.70915
GMOY002713	hypothetical protein	GO:0005856	cytoskeleton	C	72.8202	12.755	5.70915
GMOY002713	hypothetical protein	GO:0005737	cytoplasm	C	72.8202	12.755	5.70915
GMOY002713	hypothetical protein	GO:0051276	chromosome organization	P	72.8202	12.755	5.70915
GMOY002713	hypothetical protein	GO:0030154	cell differentiation	P	72.8202	12.755	5.70915
GMOY002713	hypothetical protein	GO:0008092	cytoskeletal protein binding	F	72.8202	12.755	5.70915
GMOY008484	cAMP-dependent protein kinase R2	GO:0040011	locomotion	P	72.5622	1.76285	41.1618
GMOY008484	cAMP-dependent protein kinase R2	GO:0000902	cell morphogenesis	P	72.5622	1.76285	41.1618
GMOY008484	cAMP-dependent protein kinase R2	GO:0006464	cellular protein modification process	P	72.5622	1.76285	41.1618
GMOY008484	cAMP-dependent protein kinase R2	GO:0043234	protein complex	C	72.5622	1.76285	41.1618
GMOY008484	cAMP-dependent protein kinase R2	GO:0005886	plasma membrane	C	72.5622	1.76285	41.1618
GMOY008484	cAMP-dependent protein kinase R2	GO:0044281	small molecule metabolic process	P	72.5622	1.76285	41.1618
GMOY008484	cAMP-dependent protein kinase R2	GO:0005737	cytoplasm	C	72.5622	1.76285	41.1618
GMOY008484	cAMP-dependent protein kinase R2	GO:0030154	cell differentiation	P	72.5622	1.76285	41.1618
GMOY008484	cAMP-dependent protein kinase R2	GO:0016301	kinase activity	F	72.5622	1.76285	41.1618
GMOY008484	cAMP-dependent protein kinase R2	GO:0030234	enzyme regulator activity	F	72.5622	1.76285	41.1618
GMOY008484	cAMP-dependent protein kinase R2	EC:2.7.11			72.5622	1.76285	41.1618
GMOY008484	cAMP-dependent protein kinase R2	EC:2.7.11.11			72.5622	1.76285	41.1618
GMOY001443	Vacuolar protein sorting				72.4208	4.11878	17.5831
GMOY004816	Rab11 interacting protein	GO:0048856	anatomical structure development	P	72.3277	4.09017	17.6833
GMOY004816	Rab11 interacting protein	GO:0030154	cell differentiation	P	72.3277	4.09017	17.6833
GMOY004816	Rab11 interacting protein	GO:0019899	enzyme binding	F	72.3277	4.09017	17.6833
GMOY010952	hypothetical protein	GO:0005829	cytosol	C	72.0184	3.52884	20.4085
GMOY010952	hypothetical protein	GO:0005654	nucleoplasm	C	72.0184	3.52884	20.4085
GMOY011356	hypothetical protein	GO:0000902	cell morphogenesis	P	71.3673	3.19324	22.3495
GMOY011356	hypothetical protein	GO:0022607	cellular component assembly	P	71.3673	3.19324	22.3495
GMOY011356	hypothetical protein	GO:0005576	extracellular region	C	71.3673	3.19324	22.3495
GMOY011356	hypothetical protein	GO:0004871	signal transducer activity	F	71.3673	3.19324	22.3495
GMOY011356	hypothetical protein	GO:0005886	plasma membrane	C	71.3673	3.19324	22.3495
GMOY011356	hypothetical protein	GO:0040007	growth	P	71.3673	3.19324	22.3495
GMOY011356	hypothetical protein	GO:0006412	translation	P	71.3673	3.19324	22.3495
GMOY011356	hypothetical protein	GO:0048870	cell motility	P	71.3673	3.19324	22.3495
GMOY011356	hypothetical protein	GO:0042592	homeostatic process	P	71.3673	3.19324	22.3495
GMOY011356	hypothetical protein	GO:0030154	cell differentiation	P	71.3673	3.19324	22.3495
GMOY011356	hypothetical protein	GO:0050877	neurological system process	P	71.3673	3.19324	22.3495
GMOY006842	hypothetical protein				71.0011	1.91214	37.1318
GMOY010079	Clathrin heavy chain	GO:0009790	embryo development	P	70.3406	8.81448	7.98012
GMOY010079	Clathrin heavy chain	GO:0007010	cytoskeleton organization	P	70.3406	8.81448	7.98012
GMOY010079	Clathrin heavy chain	GO:0022607	cellular component assembly	P	70.3406	8.81448	7.98012
GMOY010079	Clathrin heavy chain	GO:0005198	structural molecule activity	F	70.3406	8.81448	7.98012
GMOY010079	Clathrin heavy chain	GO:0005794	Golgi apparatus	C	70.3406	8.81448	7.98012
GMOY010079	Clathrin heavy chain	GO:0016192	vesicle-mediated transport	P	70.3406	8.81448	7.98012
GMOY010079	Clathrin heavy chain	GO:0008219	cell death	P	70.3406	8.81448	7.98012
GMOY010079	Clathrin heavy chain	GO:0031410	cytoplasmic vesicle	C	70.3406	8.81448	7.98012
GMOY010079	Clathrin heavy chain	GO:0061024	membrane organization	P	70.3406	8.81448	7.98012
GMOY010079	Clathrin heavy chain	GO:0007165	signal transduction	P	70.3406	8.81448	7.98012
GMOY010079	Clathrin heavy chain	GO:0007267	cell-cell signaling	P	70.3406	8.81448	7.98012
GMOY010079	Clathrin heavy chain	GO:0048646	anatomical structure formation involved in morphogenesis	P	70.3406	8.81448	7.98012
GMOY010079	Clathrin heavy chain	GO:0021700	developmental maturation	P	70.3406	8.81448	7.98012
GMOY010079	Clathrin heavy chain	GO:0043234	protein complex	C	70.3406	8.81448	7.98012
GMOY010079	Clathrin heavy chain	GO:0005886	plasma membrane	C	70.3406	8.81448	7.98012
GMOY010079	Clathrin heavy chain	GO:0000003	reproduction	P	70.3406	8.81448	7.98012
GMOY010079	Clathrin heavy chain	GO:0040007	growth	P	70.3406	8.81448	7.98012
GMOY010079	Clathrin heavy chain	GO:0005811	lipid particle	C	70.3406	8.81448	7.98012
GMOY010079	Clathrin heavy chain	GO:0030154	cell differentiation	P	70.3406	8.81448	7.98012
GMOY010079	Clathrin heavy chain	GO:0030198	extracellular matrix organization	P	70.3406	8.81448	7.98012
GMOY010079	Clathrin heavy chain	GO:0016023	cytoplasmic membrane-bounded vesicle	C	70.3406	8.81448	7.98012
GMOY000343	hypothetical protein	GO:0000902	cell morphogenesis	P	70.1968	2.46286	28.5021
GMOY000343	hypothetical protein	GO:0030154	cell differentiation	P	70.1968	2.46286	28.5021
GMOY005285	hypothetical protein	GO:0009790	embryo development	P	69.597	1.64619	42.2777
GMOY005285	hypothetical protein	GO:0007165	signal transduction	P	69.597	1.64619	42.2777
GMOY005285	hypothetical protein	GO:0006464	cellular protein modification process	P	69.597	1.64619	42.2777
GMOY005285	hypothetical protein	GO:0005783	endoplasmic reticulum	C	69.597	1.64619	42.2777
GMOY005285	hypothetical protein	GO:0009058	biosynthetic process	P	69.597	1.64619	42.2777
GMOY005285	hypothetical protein	GO:0000003	reproduction	P	69.597	1.64619	42.2777
GMOY005285	hypothetical protein	GO:0048870	cell motility	P	69.597	1.64619	42.2777
GMOY005285	hypothetical protein	GO:0044281	small molecule metabolic process	P	69.597	1.64619	42.2777
GMOY005285	hypothetical protein	GO:0005777	peroxisome	C	69.597	1.64619	42.2777
GMOY005285	hypothetical protein	GO:0016491	oxidoreductase activity	F	69.597	1.64619	42.2777
GMOY005285	hypothetical protein	GO:0006629	lipid metabolic process	P	69.597	1.64619	42.2777
GMOY005285	hypothetical protein	GO:0051186	cofactor metabolic process	P	69.597	1.64619	42.2777
GMOY005285	hypothetical protein	GO:0034641	cellular nitrogen compound metabolic process	P	69.597	1.64619	42.2777
GMOY005285	hypothetical protein	EC:1.1.1.34			69.597	1.64619	42.2777
GMOY005414	hypothetical protein				69.2253	2.77388	24.9561
GMOY004275	hypothetical protein	GO:0006605	protein targeting	P	68.94	5.11442	13.4795
GMOY004275	hypothetical protein	GO:0016192	vesicle-mediated transport	P	68.94	5.11442	13.4795
GMOY004275	hypothetical protein	GO:0005737	cytoplasm	C	68.94	5.11442	13.4795
GMOY004275	hypothetical protein	GO:0005794	Golgi apparatus	C	68.94	5.11442	13.4795
GMOY008980	hypothetical protein				68.9316	5.6801	12.1356
GMOY002820	Rabconnectin-3A	GO:0007165	signal transduction	P	68.7791	9.87988	6.96153
GMOY002820	Rabconnectin-3A	GO:0042592	homeostatic process	P	68.7791	9.87988	6.96153
GMOY002820	Rabconnectin-3A	GO:0048856	anatomical structure development	P	68.7791	9.87988	6.96153
GMOY008922	hypothetical protein	GO:0005856	cytoskeleton	C	68.5359	2.63151	26.0443
GMOY008922	hypothetical protein	GO:0043234	protein complex	C	68.5359	2.63151	26.0443
GMOY003147	hypothetical protein	GO:0005634	nucleus	C	68.5126	10.7608	6.36684
GMOY003147	hypothetical protein	GO:0005737	cytoplasm	C	68.5126	10.7608	6.36684
GMOY003147	hypothetical protein	GO:0006464	cellular protein modification process	P	68.5126	10.7608	6.36684
GMOY002958	hypothetical protein				67.5163	1.11408	60.6029
GMOY001341	hypothetical protein	GO:0005622	intracellular	C	67.4064	5.68151	11.8642
GMOY001341	hypothetical protein	GO:0003674	molecular_function	F	67.4064	5.68151	11.8642
GMOY009095	cora: coracle	GO:0005856	cytoskeleton	C	67.324	4.83012	13.9384
GMOY009095	cora: coracle	GO:0005737	cytoplasm	C	67.324	4.83012	13.9384
GMOY009095	cora: coracle	GO:0005198	structural molecule activity	F	67.324	4.83012	13.9384
GMOY009095	cora: coracle	GO:0008092	cytoskeletal protein binding	F	67.324	4.83012	13.9384
GMOY001459	TNF-receptor-associated factor-like	GO:0005737	cytoplasm	C	67.2411	12.8466	5.23416
GMOY001459	TNF-receptor-associated factor-like	GO:0007165	signal transduction	P	67.2411	12.8466	5.23416
GMOY001459	TNF-receptor-associated factor-like	GO:0006950	response to stress	P	67.2411	12.8466	5.23416
GMOY000551	tropomodulin	GO:0007010	cytoskeleton organization	P	67.1212	7.43211	9.03125
GMOY000551	tropomodulin	GO:0005737	cytoplasm	C	67.1212	7.43211	9.03125
GMOY000551	tropomodulin	GO:0006461	protein complex assembly	P	67.1212	7.43211	9.03125
GMOY000551	tropomodulin	GO:0048856	anatomical structure development	P	67.1212	7.43211	9.03125
GMOY000551	tropomodulin	GO:0008092	cytoskeletal protein binding	F	67.1212	7.43211	9.03125
GMOY011246	hypothetical protein	GO:0005634	nucleus	C	66.781	13.1479	5.07922
GMOY011246	hypothetical protein	GO:0005829	cytosol	C	66.781	13.1479	5.07922
GMOY011246	hypothetical protein	GO:0006457	protein folding	P	66.781	13.1479	5.07922
GMOY011246	hypothetical protein	GO:0003674	molecular_function	F	66.781	13.1479	5.07922
GMOY007710	Synaptotagmin	GO:0009790	embryo development	P	66.5733	0.951014	70.0025
GMOY007710	Synaptotagmin	GO:0061024	membrane organization	P	66.5733	0.951014	70.0025
GMOY007710	Synaptotagmin	GO:0022607	cellular component assembly	P	66.5733	0.951014	70.0025
GMOY007710	Synaptotagmin	GO:0043167	ion binding	F	66.5733	0.951014	70.0025
GMOY007710	Synaptotagmin	GO:0007267	cell-cell signaling	P	66.5733	0.951014	70.0025
GMOY007710	Synaptotagmin	GO:0008289	lipid binding	F	66.5733	0.951014	70.0025
GMOY007710	Synaptotagmin	GO:0021700	developmental maturation	P	66.5733	0.951014	70.0025
GMOY007710	Synaptotagmin	GO:0000003	reproduction	P	66.5733	0.951014	70.0025
GMOY007710	Synaptotagmin	GO:0016192	vesicle-mediated transport	P	66.5733	0.951014	70.0025
GMOY007710	Synaptotagmin	GO:0030154	cell differentiation	P	66.5733	0.951014	70.0025
GMOY007710	Synaptotagmin	GO:0031410	cytoplasmic vesicle	C	66.5733	0.951014	70.0025
GMOY007710	Synaptotagmin	GO:0016023	cytoplasmic membrane-bounded vesicle	C	66.5733	0.951014	70.0025
GMOY001629	lethal (2) giant larvae	GO:0009790	embryo development	P	66.0231	13.1585	5.01751
GMOY001629	lethal (2) giant larvae	GO:0008283	cell proliferation	P	66.0231	13.1585	5.01751
GMOY001629	lethal (2) giant larvae	GO:0007010	cytoskeleton organization	P	66.0231	13.1585	5.01751
GMOY001629	lethal (2) giant larvae	GO:0006461	protein complex assembly	P	66.0231	13.1585	5.01751
GMOY001629	lethal (2) giant larvae	GO:0034330	cell junction organization	P	66.0231	13.1585	5.01751
GMOY001629	lethal (2) giant larvae	GO:0006464	cellular protein modification process	P	66.0231	13.1585	5.01751
GMOY001629	lethal (2) giant larvae	GO:0005578	proteinaceous extracellular matrix	C	66.0231	13.1585	5.01751
GMOY001629	lethal (2) giant larvae	GO:0051301	cell division	P	66.0231	13.1585	5.01751
GMOY001629	lethal (2) giant larvae	GO:0016192	vesicle-mediated transport	P	66.0231	13.1585	5.01751
GMOY001629	lethal (2) giant larvae	GO:0008219	cell death	P	66.0231	13.1585	5.01751
GMOY001629	lethal (2) giant larvae	GO:0005829	cytosol	C	66.0231	13.1585	5.01751
GMOY001629	lethal (2) giant larvae	GO:0031410	cytoplasmic vesicle	C	66.0231	13.1585	5.01751
GMOY001629	lethal (2) giant larvae	GO:0007165	signal transduction	P	66.0231	13.1585	5.01751
GMOY001629	lethal (2) giant larvae	GO:0000902	cell morphogenesis	P	66.0231	13.1585	5.01751
GMOY001629	lethal (2) giant larvae	GO:0007267	cell-cell signaling	P	66.0231	13.1585	5.01751
GMOY001629	lethal (2) giant larvae	GO:0048646	anatomical structure formation involved in morphogenesis	P	66.0231	13.1585	5.01751
GMOY001629	lethal (2) giant larvae	GO:0021700	developmental maturation	P	66.0231	13.1585	5.01751
GMOY001629	lethal (2) giant larvae	GO:0043234	protein complex	C	66.0231	13.1585	5.01751
GMOY001629	lethal (2) giant larvae	GO:0005886	plasma membrane	C	66.0231	13.1585	5.01751
GMOY001629	lethal (2) giant larvae	GO:0007049	cell cycle	P	66.0231	13.1585	5.01751
GMOY001629	lethal (2) giant larvae	GO:0000003	reproduction	P	66.0231	13.1585	5.01751
GMOY001629	lethal (2) giant larvae	GO:0040007	growth	P	66.0231	13.1585	5.01751
GMOY001629	lethal (2) giant larvae	GO:0005856	cytoskeleton	C	66.0231	13.1585	5.01751
GMOY001629	lethal (2) giant larvae	GO:0030154	cell differentiation	P	66.0231	13.1585	5.01751
GMOY001629	lethal (2) giant larvae	GO:0016023	cytoplasmic membrane-bounded vesicle	C	66.0231	13.1585	5.01751
GMOY001629	lethal (2) giant larvae	GO:0008092	cytoskeletal protein binding	F	66.0231	13.1585	5.01751
GMOY001629	lethal (2) giant larvae	GO:0030234	enzyme regulator activity	F	66.0231	13.1585	5.01751
GMOY004672	hypothetical protein				66.0045	1.84365	35.8009
GMOY010894	hypothetical protein	GO:0005856	cytoskeleton	C	65.5927	4.52817	14.4855
GMOY010894	hypothetical protein	GO:0007165	signal transduction	P	65.5927	4.52817	14.4855
GMOY010894	hypothetical protein	GO:0000902	cell morphogenesis	P	65.5927	4.52817	14.4855
GMOY010894	hypothetical protein	GO:0022607	cellular component assembly	P	65.5927	4.52817	14.4855
GMOY010894	hypothetical protein	GO:0048646	anatomical structure formation involved in morphogenesis	P	65.5927	4.52817	14.4855
GMOY010894	hypothetical protein	GO:0043234	protein complex	C	65.5927	4.52817	14.4855
GMOY010894	hypothetical protein	GO:0008092	cytoskeletal protein binding	F	65.5927	4.52817	14.4855
GMOY010894	hypothetical protein	GO:0002376	immune system process	P	65.5927	4.52817	14.4855
GMOY001280	starvin	GO:0006464	cellular protein modification process	P	65.0014	2.31871	28.0334
GMOY001280	starvin	GO:0030154	cell differentiation	P	65.0014	2.31871	28.0334
GMOY001280	starvin	GO:0007267	cell-cell signaling	P	65.0014	2.31871	28.0334
GMOY001280	starvin	GO:0005829	cytosol	C	65.0014	2.31871	28.0334
GMOY001280	starvin	GO:0009058	biosynthetic process	P	65.0014	2.31871	28.0334
GMOY001280	starvin	GO:0043226	organelle	C	65.0014	2.31871	28.0334
GMOY011539	hypothetical protein	GO:0042592	homeostatic process	P	64.9802	2.9941	21.7027
GMOY011539	hypothetical protein	GO:0043167	ion binding	F	64.9802	2.9941	21.7027
GMOY011539	hypothetical protein	GO:0008233	peptidase activity	F	64.9802	2.9941	21.7027
GMOY011539	hypothetical protein	GO:0005575	cellular_component	C	64.9802	2.9941	21.7027
GMOY011539	hypothetical protein	GO:0006950	response to stress	P	64.9802	2.9941	21.7027
GMOY011539	hypothetical protein	EC:3.4.11			64.9802	2.9941	21.7027
GMOY008511	Poly(rC) Binding Protein	GO:0005811	lipid particle	C	64.3438	12.2017	5.27336
GMOY008511	Poly(rC) Binding Protein	GO:0005634	nucleus	C	64.3438	12.2017	5.27336
GMOY008511	Poly(rC) Binding Protein	GO:0003677	DNA binding	F	64.3438	12.2017	5.27336
GMOY008511	Poly(rC) Binding Protein	GO:0065003	macromolecular complex assembly	P	64.3438	12.2017	5.27336
GMOY008511	Poly(rC) Binding Protein	GO:0051276	chromosome organization	P	64.3438	12.2017	5.27336
GMOY008511	Poly(rC) Binding Protein	GO:0003729	mRNA binding	F	64.3438	12.2017	5.27336
GMOY008511	Poly(rC) Binding Protein	GO:0007059	chromosome segregation	P	64.3438	12.2017	5.27336
GMOY008511	Poly(rC) Binding Protein	GO:0005694	chromosome	C	64.3438	12.2017	5.27336
GMOY008511	Poly(rC) Binding Protein	GO:0006412	translation	P	64.3438	12.2017	5.27336
GMOY010939	hypothetical protein				64.0709	4.96705	12.8992
GMOY000458	Mlx interactor	GO:0043234	protein complex	C	63.0866	9.90445	6.36952
GMOY000458	Mlx interactor	GO:0008134	transcription factor binding	F	63.0866	9.90445	6.36952
GMOY000458	Mlx interactor	GO:0009058	biosynthetic process	P	63.0866	9.90445	6.36952
GMOY000458	Mlx interactor	GO:0044281	small molecule metabolic process	P	63.0866	9.90445	6.36952
GMOY000458	Mlx interactor	GO:0005634	nucleus	C	63.0866	9.90445	6.36952
GMOY000458	Mlx interactor	GO:0003677	DNA binding	F	63.0866	9.90445	6.36952
GMOY000458	Mlx interactor	GO:0005975	carbohydrate metabolic process	P	63.0866	9.90445	6.36952
GMOY000458	Mlx interactor	GO:0042592	homeostatic process	P	63.0866	9.90445	6.36952
GMOY000458	Mlx interactor	GO:0001071	nucleic acid binding transcription factor activity	F	63.0866	9.90445	6.36952
GMOY000458	Mlx interactor	GO:0005829	cytosol	C	63.0866	9.90445	6.36952
GMOY000458	Mlx interactor	GO:0034641	cellular nitrogen compound metabolic process	P	63.0866	9.90445	6.36952
GMOY001315	hypothetical protein	GO:0048856	anatomical structure development	P	63.0586	3.24774	19.4161
GMOY007435	rolled: Downstream of raf1	GO:0009790	embryo development	P	62.9012	9.98151	6.30178
GMOY007435	rolled: Downstream of raf1	GO:0008283	cell proliferation	P	62.9012	9.98151	6.30178
GMOY007435	rolled: Downstream of raf1	GO:0034330	cell junction organization	P	62.9012	9.98151	6.30178
GMOY007435	rolled: Downstream of raf1	GO:0006464	cellular protein modification process	P	62.9012	9.98151	6.30178
GMOY007435	rolled: Downstream of raf1	GO:0009058	biosynthetic process	P	62.9012	9.98151	6.30178
GMOY007435	rolled: Downstream of raf1	GO:0044281	small molecule metabolic process	P	62.9012	9.98151	6.30178
GMOY007435	rolled: Downstream of raf1	GO:0008219	cell death	P	62.9012	9.98151	6.30178
GMOY007435	rolled: Downstream of raf1	GO:0006914	autophagy	P	62.9012	9.98151	6.30178
GMOY007435	rolled: Downstream of raf1	GO:0034641	cellular nitrogen compound metabolic process	P	62.9012	9.98151	6.30178
GMOY007435	rolled: Downstream of raf1	GO:0007267	cell-cell signaling	P	62.9012	9.98151	6.30178
GMOY007435	rolled: Downstream of raf1	GO:0007067	mitosis	P	62.9012	9.98151	6.30178
GMOY007435	rolled: Downstream of raf1	GO:0008134	transcription factor binding	F	62.9012	9.98151	6.30178
GMOY007435	rolled: Downstream of raf1	GO:0043234	protein complex	C	62.9012	9.98151	6.30178
GMOY007435	rolled: Downstream of raf1	GO:0007568	aging	P	62.9012	9.98151	6.30178
GMOY007435	rolled: Downstream of raf1	GO:0004871	signal transducer activity	F	62.9012	9.98151	6.30178
GMOY007435	rolled: Downstream of raf1	GO:0006950	response to stress	P	62.9012	9.98151	6.30178
GMOY007435	rolled: Downstream of raf1	GO:0005634	nucleus	C	62.9012	9.98151	6.30178
GMOY007435	rolled: Downstream of raf1	GO:0005737	cytoplasm	C	62.9012	9.98151	6.30178
GMOY007435	rolled: Downstream of raf1	GO:0030154	cell differentiation	P	62.9012	9.98151	6.30178
GMOY007435	rolled: Downstream of raf1	GO:0016301	kinase activity	F	62.9012	9.98151	6.30178
GMOY007435	rolled: Downstream of raf1	GO:0019899	enzyme binding	F	62.9012	9.98151	6.30178
GMOY007435	rolled: Downstream of raf1	EC:2.7.11			62.9012	9.98151	6.30178
GMOY007435	rolled: Downstream of raf1	EC:2.7.11.24			62.9012	9.98151	6.30178
GMOY000786	hypothetical protein				62.783	4.54687	13.808
GMOY004175	hypothetical protein				62.692	0.936212	66.9635
GMOY010207	hypothetical protein	GO:0042592	homeostatic process	P	62.3921	6.63412	9.40473
GMOY010207	hypothetical protein	GO:0005783	endoplasmic reticulum	C	62.3921	6.63412	9.40473
GMOY010207	hypothetical protein	GO:0006457	protein folding	P	62.3921	6.63412	9.40473
GMOY010207	hypothetical protein	GO:0006950	response to stress	P	62.3921	6.63412	9.40473
GMOY010207	hypothetical protein	GO:0016853	isomerase activity	F	62.3921	6.63412	9.40473
GMOY010207	hypothetical protein	EC:5.3.4.1			62.3921	6.63412	9.40473
GMOY001483	hypothetical protein	GO:0016192	vesicle-mediated transport	P	62.3205	3.0459	20.4605
GMOY001483	hypothetical protein	GO:0005737	cytoplasm	C	62.3205	3.0459	20.4605
GMOY001483	hypothetical protein	GO:0007267	cell-cell signaling	P	62.3205	3.0459	20.4605
GMOY001483	hypothetical protein	GO:0048856	anatomical structure development	P	62.3205	3.0459	20.4605
GMOY001483	hypothetical protein	GO:0030154	cell differentiation	P	62.3205	3.0459	20.4605
GMOY001483	hypothetical protein	GO:0008289	lipid binding	F	62.3205	3.0459	20.4605
GMOY001483	hypothetical protein	GO:0005886	plasma membrane	C	62.3205	3.0459	20.4605
GMOY006119	LETM1 ortholog	GO:0022857	transmembrane transporter activity	F	62.2782	9.19968	6.76961
GMOY006119	LETM1 ortholog	GO:0005739	mitochondrion	C	62.2782	9.19968	6.76961
GMOY006119	LETM1 ortholog	GO:0043167	ion binding	F	62.2782	9.19968	6.76961
GMOY006119	LETM1 ortholog	GO:0007267	cell-cell signaling	P	62.2782	9.19968	6.76961
GMOY006119	LETM1 ortholog	GO:0048856	anatomical structure development	P	62.2782	9.19968	6.76961
GMOY006119	LETM1 ortholog	GO:0007005	mitochondrion organization	P	62.2782	9.19968	6.76961
GMOY006119	LETM1 ortholog	GO:0006950	response to stress	P	62.2782	9.19968	6.76961
GMOY008087	Neuroglian	GO:0019748	secondary metabolic process	P	61.9569	5.896	10.5083
GMOY008087	Neuroglian	GO:0007165	signal transduction	P	61.9569	5.896	10.5083
GMOY008087	Neuroglian	GO:0040011	locomotion	P	61.9569	5.896	10.5083
GMOY008087	Neuroglian	GO:0000902	cell morphogenesis	P	61.9569	5.896	10.5083
GMOY008087	Neuroglian	GO:0034330	cell junction organization	P	61.9569	5.896	10.5083
GMOY008087	Neuroglian	GO:0022607	cellular component assembly	P	61.9569	5.896	10.5083
GMOY008087	Neuroglian	GO:0043167	ion binding	F	61.9569	5.896	10.5083
GMOY008087	Neuroglian	GO:0007155	cell adhesion	P	61.9569	5.896	10.5083
GMOY008087	Neuroglian	GO:0021700	developmental maturation	P	61.9569	5.896	10.5083
GMOY008087	Neuroglian	GO:0005886	plasma membrane	C	61.9569	5.896	10.5083
GMOY008087	Neuroglian	GO:0000003	reproduction	P	61.9569	5.896	10.5083
GMOY008087	Neuroglian	GO:0006950	response to stress	P	61.9569	5.896	10.5083
GMOY008087	Neuroglian	GO:0002376	immune system process	P	61.9569	5.896	10.5083
GMOY008087	Neuroglian	GO:0040007	growth	P	61.9569	5.896	10.5083
GMOY008087	Neuroglian	GO:0030154	cell differentiation	P	61.9569	5.896	10.5083
GMOY011566	hypothetical protein	GO:0009790	embryo development	P	61.9457	4.76419	13.0024
GMOY011566	hypothetical protein	GO:0007010	cytoskeleton organization	P	61.9457	4.76419	13.0024
GMOY011566	hypothetical protein	GO:0000902	cell morphogenesis	P	61.9457	4.76419	13.0024
GMOY011566	hypothetical protein	GO:0022607	cellular component assembly	P	61.9457	4.76419	13.0024
GMOY011566	hypothetical protein	GO:0021700	developmental maturation	P	61.9457	4.76419	13.0024
GMOY011566	hypothetical protein	GO:0005694	chromosome	C	61.9457	4.76419	13.0024
GMOY011566	hypothetical protein	GO:0009058	biosynthetic process	P	61.9457	4.76419	13.0024
GMOY011566	hypothetical protein	GO:0043234	protein complex	C	61.9457	4.76419	13.0024
GMOY011566	hypothetical protein	GO:0007568	aging	P	61.9457	4.76419	13.0024
GMOY011566	hypothetical protein	GO:0006950	response to stress	P	61.9457	4.76419	13.0024
GMOY011566	hypothetical protein	GO:0000003	reproduction	P	61.9457	4.76419	13.0024
GMOY011566	hypothetical protein	GO:0005634	nucleus	C	61.9457	4.76419	13.0024
GMOY011566	hypothetical protein	GO:0003677	DNA binding	F	61.9457	4.76419	13.0024
GMOY011566	hypothetical protein	GO:0001071	nucleic acid binding transcription factor activity	F	61.9457	4.76419	13.0024
GMOY011566	hypothetical protein	GO:0030154	cell differentiation	P	61.9457	4.76419	13.0024
GMOY011566	hypothetical protein	GO:0034641	cellular nitrogen compound metabolic process	P	61.9457	4.76419	13.0024
GMOY011566	hypothetical protein	GO:0003677	DNA binding	F	61.9457	4.76419	13.0024
GMOY011566	hypothetical protein	GO:0008150	biological_process	P	61.9457	4.76419	13.0024
GMOY011566	hypothetical protein	GO:0005622	intracellular	C	61.9457	4.76419	13.0024
GMOY010115	Lap1				61.2071	8.80262	6.95328
GMOY002499	hypothetical protein	GO:0009790	embryo development	P	60.2286	1.99326	30.2161
GMOY002499	hypothetical protein	GO:0007165	signal transduction	P	60.2286	1.99326	30.2161
GMOY002499	hypothetical protein	GO:0006464	cellular protein modification process	P	60.2286	1.99326	30.2161
GMOY002499	hypothetical protein	GO:0005783	endoplasmic reticulum	C	60.2286	1.99326	30.2161
GMOY002499	hypothetical protein	GO:0009058	biosynthetic process	P	60.2286	1.99326	30.2161
GMOY002499	hypothetical protein	GO:0000003	reproduction	P	60.2286	1.99326	30.2161
GMOY002499	hypothetical protein	GO:0048870	cell motility	P	60.2286	1.99326	30.2161
GMOY002499	hypothetical protein	GO:0044281	small molecule metabolic process	P	60.2286	1.99326	30.2161
GMOY002499	hypothetical protein	GO:0005777	peroxisome	C	60.2286	1.99326	30.2161
GMOY002499	hypothetical protein	GO:0016491	oxidoreductase activity	F	60.2286	1.99326	30.2161
GMOY002499	hypothetical protein	GO:0006629	lipid metabolic process	P	60.2286	1.99326	30.2161
GMOY002499	hypothetical protein	GO:0051186	cofactor metabolic process	P	60.2286	1.99326	30.2161
GMOY002499	hypothetical protein	GO:0034641	cellular nitrogen compound metabolic process	P	60.2286	1.99326	30.2161
GMOY002499	hypothetical protein	EC:1.1.1.34			60.2286	1.99326	30.2161
GMOY002137	hypothetical protein	GO:0048856	anatomical structure development	P	60.178	2.99019	20.1251
GMOY002137	hypothetical protein	GO:0005575	cellular_component	C	60.178	2.99019	20.1251
GMOY000609	exd: extradenticle	GO:0000988	protein binding transcription factor activity	F	60.0732	11.1141	5.40515
GMOY000609	exd: extradenticle	GO:0048646	anatomical structure formation involved in morphogenesis	P	60.0732	11.1141	5.40515
GMOY000609	exd: extradenticle	GO:0043234	protein complex	C	60.0732	11.1141	5.40515
GMOY000609	exd: extradenticle	GO:0008134	transcription factor binding	F	60.0732	11.1141	5.40515
GMOY000609	exd: extradenticle	GO:0009058	biosynthetic process	P	60.0732	11.1141	5.40515
GMOY000609	exd: extradenticle	GO:0005634	nucleus	C	60.0732	11.1141	5.40515
GMOY000609	exd: extradenticle	GO:0003677	DNA binding	F	60.0732	11.1141	5.40515
GMOY000609	exd: extradenticle	GO:0006913	nucleocytoplasmic transport	P	60.0732	11.1141	5.40515
GMOY000609	exd: extradenticle	GO:0006605	protein targeting	P	60.0732	11.1141	5.40515
GMOY000609	exd: extradenticle	GO:0005737	cytoplasm	C	60.0732	11.1141	5.40515
GMOY000609	exd: extradenticle	GO:0001071	nucleic acid binding transcription factor activity	F	60.0732	11.1141	5.40515
GMOY000609	exd: extradenticle	GO:0030154	cell differentiation	P	60.0732	11.1141	5.40515
GMOY000609	exd: extradenticle	GO:0034641	cellular nitrogen compound metabolic process	P	60.0732	11.1141	5.40515
GMOY000608	exd: extradenticle	GO:0000988	protein binding transcription factor activity	F	59.8189	8.91522	6.70975
GMOY000608	exd: extradenticle	GO:0048646	anatomical structure formation involved in morphogenesis	P	59.8189	8.91522	6.70975
GMOY000608	exd: extradenticle	GO:0043234	protein complex	C	59.8189	8.91522	6.70975
GMOY000608	exd: extradenticle	GO:0008134	transcription factor binding	F	59.8189	8.91522	6.70975
GMOY000608	exd: extradenticle	GO:0009058	biosynthetic process	P	59.8189	8.91522	6.70975
GMOY000608	exd: extradenticle	GO:0005634	nucleus	C	59.8189	8.91522	6.70975
GMOY000608	exd: extradenticle	GO:0003677	DNA binding	F	59.8189	8.91522	6.70975
GMOY000608	exd: extradenticle	GO:0006913	nucleocytoplasmic transport	P	59.8189	8.91522	6.70975
GMOY000608	exd: extradenticle	GO:0006605	protein targeting	P	59.8189	8.91522	6.70975
GMOY000608	exd: extradenticle	GO:0005737	cytoplasm	C	59.8189	8.91522	6.70975
GMOY000608	exd: extradenticle	GO:0001071	nucleic acid binding transcription factor activity	F	59.8189	8.91522	6.70975
GMOY000608	exd: extradenticle	GO:0030154	cell differentiation	P	59.8189	8.91522	6.70975
GMOY000608	exd: extradenticle	GO:0034641	cellular nitrogen compound metabolic process	P	59.8189	8.91522	6.70975
GMOY011045	hypothetical protein				59.7924	7.0275	8.50834
GMOY003918	hypothetical protein				59.4437	0.823841	72.1544
GMOY002314	hypothetical protein				59.3438	6.77387	8.7607
GMOY011346	hypothetical protein	GO:0005634	nucleus	C	59.2191	3.25399	18.1989
GMOY011346	hypothetical protein	GO:0003677	DNA binding	F	59.2191	3.25399	18.1989
GMOY011346	hypothetical protein	GO:0005737	cytoplasm	C	59.2191	3.25399	18.1989
GMOY011346	hypothetical protein	GO:0007165	signal transduction	P	59.2191	3.25399	18.1989
GMOY011346	hypothetical protein	GO:0001071	nucleic acid binding transcription factor activity	F	59.2191	3.25399	18.1989
GMOY011346	hypothetical protein	GO:0034641	cellular nitrogen compound metabolic process	P	59.2191	3.25399	18.1989
GMOY011346	hypothetical protein	GO:0009058	biosynthetic process	P	59.2191	3.25399	18.1989
GMOY011346	hypothetical protein	GO:0043234	protein complex	C	59.2191	3.25399	18.1989
GMOY011346	hypothetical protein	GO:0006950	response to stress	P	59.2191	3.25399	18.1989
GMOY005151	trpm: transient receptor potential for cation channel	GO:0022857	transmembrane transporter activity	F	59.0601	0.944952	62.5006
GMOY005151	trpm: transient receptor potential for cation channel	GO:0040011	locomotion	P	59.0601	0.944952	62.5006
GMOY005151	trpm: transient receptor potential for cation channel	GO:0006461	protein complex assembly	P	59.0601	0.944952	62.5006
GMOY005151	trpm: transient receptor potential for cation channel	GO:0042592	homeostatic process	P	59.0601	0.944952	62.5006
GMOY005151	trpm: transient receptor potential for cation channel	GO:0043234	protein complex	C	59.0601	0.944952	62.5006
GMOY005151	trpm: transient receptor potential for cation channel	GO:0007005	mitochondrion organization	P	59.0601	0.944952	62.5006
GMOY005151	trpm: transient receptor potential for cation channel	GO:0040007	growth	P	59.0601	0.944952	62.5006
GMOY011140	hypothetical protein				58.8037	3.16692	18.5681
GMOY004126	hypothetical protein				58.196	3.19203	18.2317
GMOY005956	Cnot 4 homologue	GO:0007010	cytoskeleton organization	P	57.7142	2.99447	19.2736
GMOY005956	Cnot 4 homologue	GO:0007165	signal transduction	P	57.7142	2.99447	19.2736
GMOY005956	Cnot 4 homologue	GO:0003674	molecular_function	F	57.7142	2.99447	19.2736
GMOY005736	hypothetical protein				57.3057	1.75259	32.6977
GMOY010664	hypothetical protein	GO:0005634	nucleus	C	56.7431	4.37857	12.9593
GMOY010664	hypothetical protein	GO:0003677	DNA binding	F	56.7431	4.37857	12.9593
GMOY010664	hypothetical protein	GO:0001071	nucleic acid binding transcription factor activity	F	56.7431	4.37857	12.9593
GMOY010664	hypothetical protein	GO:0048856	anatomical structure development	P	56.7431	4.37857	12.9593
GMOY010664	hypothetical protein	GO:0043234	protein complex	C	56.7431	4.37857	12.9593
GMOY010664	hypothetical protein	GO:0034641	cellular nitrogen compound metabolic process	P	56.7431	4.37857	12.9593
GMOY010664	hypothetical protein	GO:0009058	biosynthetic process	P	56.7431	4.37857	12.9593
GMOY010664	hypothetical protein	GO:0002376	immune system process	P	56.7431	4.37857	12.9593
GMOY002090	hypothetical protein	GO:0009790	embryo development	P	56.7132	6.69107	8.47596
GMOY002090	hypothetical protein	GO:0007010	cytoskeleton organization	P	56.7132	6.69107	8.47596
GMOY002090	hypothetical protein	GO:0022607	cellular component assembly	P	56.7132	6.69107	8.47596
GMOY002090	hypothetical protein	GO:0006464	cellular protein modification process	P	56.7132	6.69107	8.47596
GMOY002090	hypothetical protein	GO:0007155	cell adhesion	P	56.7132	6.69107	8.47596
GMOY002090	hypothetical protein	GO:0005694	chromosome	C	56.7132	6.69107	8.47596
GMOY002090	hypothetical protein	GO:0005576	extracellular region	C	56.7132	6.69107	8.47596
GMOY002090	hypothetical protein	GO:0044281	small molecule metabolic process	P	56.7132	6.69107	8.47596
GMOY002090	hypothetical protein	GO:0007165	signal transduction	P	56.7132	6.69107	8.47596
GMOY002090	hypothetical protein	GO:0000902	cell morphogenesis	P	56.7132	6.69107	8.47596
GMOY002090	hypothetical protein	GO:0007267	cell-cell signaling	P	56.7132	6.69107	8.47596
GMOY002090	hypothetical protein	GO:0048646	anatomical structure formation involved in morphogenesis	P	56.7132	6.69107	8.47596
GMOY002090	hypothetical protein	GO:0021700	developmental maturation	P	56.7132	6.69107	8.47596
GMOY002090	hypothetical protein	GO:0006259	DNA metabolic process	P	56.7132	6.69107	8.47596
GMOY002090	hypothetical protein	GO:0005886	plasma membrane	C	56.7132	6.69107	8.47596
GMOY002090	hypothetical protein	GO:0000003	reproduction	P	56.7132	6.69107	8.47596
GMOY002090	hypothetical protein	GO:0002376	immune system process	P	56.7132	6.69107	8.47596
GMOY002090	hypothetical protein	GO:0040007	growth	P	56.7132	6.69107	8.47596
GMOY002090	hypothetical protein	GO:0048870	cell motility	P	56.7132	6.69107	8.47596
GMOY002090	hypothetical protein	GO:0003677	DNA binding	F	56.7132	6.69107	8.47596
GMOY002090	hypothetical protein	GO:0005737	cytoplasm	C	56.7132	6.69107	8.47596
GMOY002090	hypothetical protein	GO:0034655	nucleobase-containing compound catabolic process	P	56.7132	6.69107	8.47596
GMOY002090	hypothetical protein	GO:0030154	cell differentiation	P	56.7132	6.69107	8.47596
GMOY002090	hypothetical protein	GO:0016301	kinase activity	F	56.7132	6.69107	8.47596
GMOY002090	hypothetical protein	EC:2.7.11			56.7132	6.69107	8.47596
GMOY002090	hypothetical protein	EC:2.7.11.26			56.7132	6.69107	8.47596
GMOY010634	hypothetical protein	GO:0005634	nucleus	C	56.2845	8.66436	6.49609
GMOY010634	hypothetical protein	GO:0005856	cytoskeleton	C	56.2845	8.66436	6.49609
GMOY010634	hypothetical protein	GO:0005737	cytoplasm	C	56.2845	8.66436	6.49609
GMOY010634	hypothetical protein	GO:0000902	cell morphogenesis	P	56.2845	8.66436	6.49609
GMOY010634	hypothetical protein	GO:0030154	cell differentiation	P	56.2845	8.66436	6.49609
GMOY010634	hypothetical protein	GO:0043234	protein complex	C	56.2845	8.66436	6.49609
GMOY010634	hypothetical protein	GO:0008092	cytoskeletal protein binding	F	56.2845	8.66436	6.49609
GMOY006284	hypothetical protein	GO:0006464	cellular protein modification process	P	56.2559	5.08656	11.0597
GMOY006284	hypothetical protein	GO:0048856	anatomical structure development	P	56.2559	5.08656	11.0597
GMOY006284	hypothetical protein	GO:0005794	Golgi apparatus	C	56.2559	5.08656	11.0597
GMOY006284	hypothetical protein	GO:0005576	extracellular region	C	56.2559	5.08656	11.0597
GMOY006284	hypothetical protein	GO:0016301	kinase activity	F	56.2559	5.08656	11.0597
GMOY000691	hypothetical protein				56.2296	1.38297	40.6586
GMOY004951	klarsicht	GO:0009790	embryo development	P	56.2082	3.52838	15.9303
GMOY004951	klarsicht	GO:0061024	membrane organization	P	56.2082	3.52838	15.9303
GMOY004951	klarsicht	GO:0007010	cytoskeleton organization	P	56.2082	3.52838	15.9303
GMOY004951	klarsicht	GO:0040011	locomotion	P	56.2082	3.52838	15.9303
GMOY004951	klarsicht	GO:0022607	cellular component assembly	P	56.2082	3.52838	15.9303
GMOY004951	klarsicht	GO:0048646	anatomical structure formation involved in morphogenesis	P	56.2082	3.52838	15.9303
GMOY004951	klarsicht	GO:0021700	developmental maturation	P	56.2082	3.52838	15.9303
GMOY004951	klarsicht	GO:0043234	protein complex	C	56.2082	3.52838	15.9303
GMOY004951	klarsicht	GO:0000003	reproduction	P	56.2082	3.52838	15.9303
GMOY004951	klarsicht	GO:0005635	nuclear envelope	C	56.2082	3.52838	15.9303
GMOY004951	klarsicht	GO:0005811	lipid particle	C	56.2082	3.52838	15.9303
GMOY004951	klarsicht	GO:0005856	cytoskeleton	C	56.2082	3.52838	15.9303
GMOY004951	klarsicht	GO:0030705	cytoskeleton-dependent intracellular transport	P	56.2082	3.52838	15.9303
GMOY004951	klarsicht	GO:0005737	cytoplasm	C	56.2082	3.52838	15.9303
GMOY004951	klarsicht	GO:0043473	pigmentation	P	56.2082	3.52838	15.9303
GMOY004951	klarsicht	GO:0030154	cell differentiation	P	56.2082	3.52838	15.9303
GMOY004951	klarsicht	GO:0008092	cytoskeletal protein binding	F	56.2082	3.52838	15.9303
GMOY007239	Ecotropic viral integration site 5 ortholog (H. sapiens)	GO:0048870	cell motility	P	55.9149	3.28964	16.9973
GMOY007239	Ecotropic viral integration site 5 ortholog (H. sapiens)	GO:0048856	anatomical structure development	P	55.9149	3.28964	16.9973
GMOY007239	Ecotropic viral integration site 5 ortholog (H. sapiens)	GO:0030154	cell differentiation	P	55.9149	3.28964	16.9973
GMOY007239	Ecotropic viral integration site 5 ortholog (H. sapiens)	GO:0005794	Golgi apparatus	C	55.9149	3.28964	16.9973
GMOY007239	Ecotropic viral integration site 5 ortholog (H. sapiens)	GO:0030234	enzyme regulator activity	F	55.9149	3.28964	16.9973
GMOY007239	Ecotropic viral integration site 5 ortholog (H. sapiens)	GO:0000003	reproduction	P	55.9149	3.28964	16.9973
GMOY007239	Ecotropic viral integration site 5 ortholog (H. sapiens)	GO:0019899	enzyme binding	F	55.9149	3.28964	16.9973
GMOY002408	skywalker	GO:0005623	cell	C	55.9042	3.90359	14.3213
GMOY002408	skywalker	GO:0016192	vesicle-mediated transport	P	55.9042	3.90359	14.3213
GMOY002408	skywalker	GO:0007267	cell-cell signaling	P	55.9042	3.90359	14.3213
GMOY002408	skywalker	GO:0030234	enzyme regulator activity	F	55.9042	3.90359	14.3213
GMOY005033	cueball	GO:0007165	signal transduction	P	55.3943	7.23869	7.65253
GMOY005033	cueball	GO:0042592	homeostatic process	P	55.3943	7.23869	7.65253
GMOY005033	cueball	GO:0048856	anatomical structure development	P	55.3943	7.23869	7.65253
GMOY005033	cueball	GO:0030154	cell differentiation	P	55.3943	7.23869	7.65253
GMOY005033	cueball	GO:0005575	cellular_component	C	55.3943	7.23869	7.65253
GMOY005033	cueball	GO:0003674	molecular_function	F	55.3943	7.23869	7.65253
GMOY005033	cueball	GO:0000003	reproduction	P	55.3943	7.23869	7.65253
GMOY005033	cueball	GO:0040007	growth	P	55.3943	7.23869	7.65253
GMOY009284	hypothetical protein	GO:0005975	carbohydrate metabolic process	P	55.3394	10.5563	5.24229
GMOY009284	hypothetical protein	GO:0005737	cytoplasm	C	55.3394	10.5563	5.24229
GMOY009284	hypothetical protein	GO:0040011	locomotion	P	55.3394	10.5563	5.24229
GMOY009284	hypothetical protein	GO:0000902	cell morphogenesis	P	55.3394	10.5563	5.24229
GMOY009284	hypothetical protein	GO:0030154	cell differentiation	P	55.3394	10.5563	5.24229
GMOY009284	hypothetical protein	GO:0005886	plasma membrane	C	55.3394	10.5563	5.24229
GMOY009284	hypothetical protein	GO:0016798	hydrolase activity, acting on glycosyl bonds	F	55.3394	10.5563	5.24229
GMOY011720	hypothetical protein	GO:0005815	microtubule organizing center	C	55.0673	5.2442	10.5006
GMOY011720	hypothetical protein	GO:0006914	autophagy	P	55.0673	5.2442	10.5006
GMOY011720	hypothetical protein	GO:0042592	homeostatic process	P	55.0673	5.2442	10.5006
GMOY011726	hypothetical protein				55.0485	3.85644	14.2744
GMOY003701	C-terminal Binding Protein	GO:0009790	embryo development	P	54.9661	2.33063	23.5842
GMOY003701	C-terminal Binding Protein	GO:0007165	signal transduction	P	54.9661	2.33063	23.5842
GMOY003701	C-terminal Binding Protein	GO:0000988	protein binding transcription factor activity	F	54.9661	2.33063	23.5842
GMOY003701	C-terminal Binding Protein	GO:0007267	cell-cell signaling	P	54.9661	2.33063	23.5842
GMOY003701	C-terminal Binding Protein	GO:0048646	anatomical structure formation involved in morphogenesis	P	54.9661	2.33063	23.5842
GMOY003701	C-terminal Binding Protein	GO:0005694	chromosome	C	54.9661	2.33063	23.5842
GMOY003701	C-terminal Binding Protein	GO:0043234	protein complex	C	54.9661	2.33063	23.5842
GMOY003701	C-terminal Binding Protein	GO:0008134	transcription factor binding	F	54.9661	2.33063	23.5842
GMOY003701	C-terminal Binding Protein	GO:0009058	biosynthetic process	P	54.9661	2.33063	23.5842
GMOY003701	C-terminal Binding Protein	GO:0005634	nucleus	C	54.9661	2.33063	23.5842
GMOY003701	C-terminal Binding Protein	GO:0016491	oxidoreductase activity	F	54.9661	2.33063	23.5842
GMOY003701	C-terminal Binding Protein	GO:0030154	cell differentiation	P	54.9661	2.33063	23.5842
GMOY003701	C-terminal Binding Protein	GO:0034641	cellular nitrogen compound metabolic process	P	54.9661	2.33063	23.5842
GMOY003701	C-terminal Binding Protein	GO:0050877	neurological system process	P	54.9661	2.33063	23.5842
GMOY009698	hypothetical protein	GO:0016887	ATPase activity	F	54.8882	2.35555	23.3016
GMOY009698	hypothetical protein	GO:0007165	signal transduction	P	54.8882	2.35555	23.3016
GMOY009698	hypothetical protein	GO:0004386	helicase activity	F	54.8882	2.35555	23.3016
GMOY009698	hypothetical protein	GO:0034641	cellular nitrogen compound metabolic process	P	54.8882	2.35555	23.3016
GMOY009698	hypothetical protein	GO:0009058	biosynthetic process	P	54.8882	2.35555	23.3016
GMOY009698	hypothetical protein	EC:3.6.1			54.8882	2.35555	23.3016
GMOY009698	hypothetical protein	EC:3.6.1.3			54.8882	2.35555	23.3016
GMOY009698	hypothetical protein	EC:2.7.7			54.8882	2.35555	23.3016
GMOY009698	hypothetical protein	EC:3.6.1.15			54.8882	2.35555	23.3016
GMOY006324	hypothetical protein				54.8854	0.654116	83.9078
GMOY004097	hypothetical protein				54.5533	1.25544	43.4537
GMOY008498	hypothetical protein				54.3671	5.51627	9.85577
GMOY003736	hypothetical protein				54.3463	2.66684	20.3785
GMOY008108	hypothetical protein	GO:0048856	anatomical structure development	P	54.2546	4.85455	11.176
GMOY000213	CG16995				54.0291	8.00673	6.74795
GMOY006392	hypothetical protein	GO:0055085	transmembrane transport	P	53.8469	1.59681	33.7215
GMOY006392	hypothetical protein	GO:0005575	cellular_component	C	53.8469	1.59681	33.7215
GMOY000171	hypothetical protein	GO:0005737	cytoplasm	C	53.6751	4.23941	12.661
GMOY000171	hypothetical protein	GO:0009056	catabolic process	P	53.6751	4.23941	12.661
GMOY000171	hypothetical protein	GO:0006464	cellular protein modification process	P	53.6751	4.23941	12.661
GMOY000171	hypothetical protein	GO:0030154	cell differentiation	P	53.6751	4.23941	12.661
GMOY000171	hypothetical protein	GO:0007267	cell-cell signaling	P	53.6751	4.23941	12.661
GMOY000171	hypothetical protein	GO:0050877	neurological system process	P	53.6751	4.23941	12.661
GMOY000171	hypothetical protein	GO:0016874	ligase activity	F	53.6751	4.23941	12.661
GMOY000171	hypothetical protein	GO:0019899	enzyme binding	F	53.6751	4.23941	12.661
GMOY001569	hypothetical protein	GO:0043167	ion binding	F	53.5827	6.13456	8.73457
GMOY001569	hypothetical protein	GO:0048856	anatomical structure development	P	53.5827	6.13456	8.73457
GMOY011329	hypothetical protein	GO:0043167	ion binding	F	53.5422	6.39111	8.3776
GMOY002070	hypothetical protein	GO:0043167	ion binding	F	53.4185	0.89303	59.8172
GMOY002070	hypothetical protein	GO:0008092	cytoskeletal protein binding	F	53.4185	0.89303	59.8172
GMOY006386	hypothetical protein				53.3829	5.17368	10.3182
GMOY009941	lipid phosphate phosphatase	GO:0009790	embryo development	P	53.2641	8.43812	6.31232
GMOY009941	lipid phosphate phosphatase	GO:0009056	catabolic process	P	53.2641	8.43812	6.31232
GMOY009941	lipid phosphate phosphatase	GO:0034330	cell junction organization	P	53.2641	8.43812	6.31232
GMOY009941	lipid phosphate phosphatase	GO:0022607	cellular component assembly	P	53.2641	8.43812	6.31232
GMOY009941	lipid phosphate phosphatase	GO:0005886	plasma membrane	C	53.2641	8.43812	6.31232
GMOY009941	lipid phosphate phosphatase	GO:0000003	reproduction	P	53.2641	8.43812	6.31232
GMOY009941	lipid phosphate phosphatase	GO:0006950	response to stress	P	53.2641	8.43812	6.31232
GMOY009941	lipid phosphate phosphatase	GO:0002376	immune system process	P	53.2641	8.43812	6.31232
GMOY009941	lipid phosphate phosphatase	GO:0048870	cell motility	P	53.2641	8.43812	6.31232
GMOY009941	lipid phosphate phosphatase	GO:0008219	cell death	P	53.2641	8.43812	6.31232
GMOY009941	lipid phosphate phosphatase	GO:0006629	lipid metabolic process	P	53.2641	8.43812	6.31232
GMOY009941	lipid phosphate phosphatase	GO:0016791	phosphatase activity	F	53.2641	8.43812	6.31232
GMOY009941	lipid phosphate phosphatase	GO:0030154	cell differentiation	P	53.2641	8.43812	6.31232
GMOY009941	lipid phosphate phosphatase	EC:3.1			53.2641	8.43812	6.31232
GMOY009941	lipid phosphate phosphatase	EC:3.1.3.4			53.2641	8.43812	6.31232
GMOY009941	lipid phosphate phosphatase	EC:3.1.3.41			53.2641	8.43812	6.31232
GMOY000555	hypothetical protein	GO:0016491	oxidoreductase activity	F	52.6869	4.47966	11.7614
GMOY000555	hypothetical protein	GO:0043167	ion binding	F	52.6869	4.47966	11.7614
GMOY000555	hypothetical protein	GO:0006464	cellular protein modification process	P	52.6869	4.47966	11.7614
GMOY000555	hypothetical protein	GO:0005783	endoplasmic reticulum	C	52.6869	4.47966	11.7614
GMOY000555	hypothetical protein	GO:0043234	protein complex	C	52.6869	4.47966	11.7614
GMOY007744	hypothetical protein	GO:0008150	biological_process	P	52.6589	2.9211	18.0271
GMOY007744	hypothetical protein	GO:0005737	cytoplasm	C	52.6589	2.9211	18.0271
GMOY007744	hypothetical protein	GO:0003674	molecular_function	F	52.6589	2.9211	18.0271
GMOY004385	hypothetical protein				52.2541	8.75923	5.9656
GMOY006501	foraging	GO:0044281	small molecule metabolic process	P	51.9781	5.67403	9.16071
GMOY006501	foraging	GO:0040011	locomotion	P	51.9781	5.67403	9.16071
GMOY006501	foraging	GO:0000902	cell morphogenesis	P	51.9781	5.67403	9.16071
GMOY006501	foraging	GO:0006464	cellular protein modification process	P	51.9781	5.67403	9.16071
GMOY006501	foraging	GO:0030154	cell differentiation	P	51.9781	5.67403	9.16071
GMOY006501	foraging	GO:0005829	cytosol	C	51.9781	5.67403	9.16071
GMOY006501	foraging	GO:0016301	kinase activity	F	51.9781	5.67403	9.16071
GMOY006501	foraging	GO:0050877	neurological system process	P	51.9781	5.67403	9.16071
GMOY006501	foraging	GO:0003013	circulatory system process	P	51.9781	5.67403	9.16071
GMOY006501	foraging	GO:0005886	plasma membrane	C	51.9781	5.67403	9.16071
GMOY006501	foraging	EC:2.7.11			51.9781	5.67403	9.16071
GMOY006501	foraging	EC:2.7.11.12			51.9781	5.67403	9.16071
GMOY010853	hypothetical protein				51.8451	5.00761	10.3533
GMOY008994	hypothetical protein	GO:0043167	ion binding	F	51.7906	1.19473	43.3492
GMOY008994	hypothetical protein	GO:0006464	cellular protein modification process	P	51.7906	1.19473	43.3492
GMOY004485	hypothetical protein	GO:0005737	cytoplasm	C	51.7595	2.34647	22.0585
GMOY004485	hypothetical protein	GO:0007165	signal transduction	P	51.7595	2.34647	22.0585
GMOY004485	hypothetical protein	GO:0048856	anatomical structure development	P	51.7595	2.34647	22.0585
GMOY004485	hypothetical protein	GO:0030234	enzyme regulator activity	F	51.7595	2.34647	22.0585
GMOY007506	hypothetical protein				51.4769	3.84132	13.4008
GMOY012377	milk gland protein 4				51.3932	7.80731	6.5827
GMOY002699	exuperantia	GO:0009790	embryo development	P	51.0282	3.77626	13.5129
GMOY002699	exuperantia	GO:0005634	nucleus	C	51.0282	3.77626	13.5129
GMOY002699	exuperantia	GO:0005737	cytoplasm	C	51.0282	3.77626	13.5129
GMOY002699	exuperantia	GO:0022607	cellular component assembly	P	51.0282	3.77626	13.5129
GMOY002699	exuperantia	GO:0030154	cell differentiation	P	51.0282	3.77626	13.5129
GMOY002699	exuperantia	GO:0007267	cell-cell signaling	P	51.0282	3.77626	13.5129
GMOY002699	exuperantia	GO:0021700	developmental maturation	P	51.0282	3.77626	13.5129
GMOY002699	exuperantia	GO:0006397	mRNA processing	P	51.0282	3.77626	13.5129
GMOY002699	exuperantia	GO:0006810	transport	P	51.0282	3.77626	13.5129
GMOY002699	exuperantia	GO:0000003	reproduction	P	51.0282	3.77626	13.5129
GMOY000570	hypothetical protein				50.7878	1.59838	31.7745
GMOY008663	hypothetical protein				50.773	0.506205	100.301
GMOY005708	hypothetical protein	GO:0005634	nucleus	C	50.6758	7.80274	6.49462
GMOY005708	hypothetical protein	GO:0016779	nucleotidyltransferase activity	F	50.6758	7.80274	6.49462
GMOY005708	hypothetical protein	GO:0016192	vesicle-mediated transport	P	50.6758	7.80274	6.49462
GMOY005708	hypothetical protein	GO:0005737	cytoplasm	C	50.6758	7.80274	6.49462
GMOY005708	hypothetical protein	GO:0006629	lipid metabolic process	P	50.6758	7.80274	6.49462
GMOY005708	hypothetical protein	GO:0048856	anatomical structure development	P	50.6758	7.80274	6.49462
GMOY005708	hypothetical protein	GO:0030154	cell differentiation	P	50.6758	7.80274	6.49462
GMOY005708	hypothetical protein	GO:0009058	biosynthetic process	P	50.6758	7.80274	6.49462
GMOY005708	hypothetical protein	GO:0007568	aging	P	50.6758	7.80274	6.49462
GMOY005708	hypothetical protein	GO:0000003	reproduction	P	50.6758	7.80274	6.49462
GMOY005708	hypothetical protein	EC:2.7.7.15			50.6758	7.80274	6.49462
GMOY011523	Hh: hedgehog	GO:0009790	embryo development	P	50.2793	3.82139	13.1573
GMOY011523	Hh: hedgehog	GO:0008283	cell proliferation	P	50.2793	3.82139	13.1573
GMOY011523	Hh: hedgehog	GO:0022607	cellular component assembly	P	50.2793	3.82139	13.1573
GMOY011523	Hh: hedgehog	GO:0006464	cellular protein modification process	P	50.2793	3.82139	13.1573
GMOY011523	Hh: hedgehog	GO:0009058	biosynthetic process	P	50.2793	3.82139	13.1573
GMOY011523	Hh: hedgehog	GO:0051301	cell division	P	50.2793	3.82139	13.1573
GMOY011523	Hh: hedgehog	GO:0006913	nucleocytoplasmic transport	P	50.2793	3.82139	13.1573
GMOY011523	Hh: hedgehog	GO:0005768	endosome	C	50.2793	3.82139	13.1573
GMOY011523	Hh: hedgehog	GO:0043473	pigmentation	P	50.2793	3.82139	13.1573
GMOY011523	Hh: hedgehog	GO:0051604	protein maturation	P	50.2793	3.82139	13.1573
GMOY011523	Hh: hedgehog	GO:0034641	cellular nitrogen compound metabolic process	P	50.2793	3.82139	13.1573
GMOY011523	Hh: hedgehog	GO:0007165	signal transduction	P	50.2793	3.82139	13.1573
GMOY011523	Hh: hedgehog	GO:0000902	cell morphogenesis	P	50.2793	3.82139	13.1573
GMOY011523	Hh: hedgehog	GO:0007267	cell-cell signaling	P	50.2793	3.82139	13.1573
GMOY011523	Hh: hedgehog	GO:0048646	anatomical structure formation involved in morphogenesis	P	50.2793	3.82139	13.1573
GMOY011523	Hh: hedgehog	GO:0008233	peptidase activity	F	50.2793	3.82139	13.1573
GMOY011523	Hh: hedgehog	GO:0005886	plasma membrane	C	50.2793	3.82139	13.1573
GMOY011523	Hh: hedgehog	GO:0002376	immune system process	P	50.2793	3.82139	13.1573
GMOY011523	Hh: hedgehog	GO:0000003	reproduction	P	50.2793	3.82139	13.1573
GMOY011523	Hh: hedgehog	GO:0007049	cell cycle	P	50.2793	3.82139	13.1573
GMOY011523	Hh: hedgehog	GO:0040007	growth	P	50.2793	3.82139	13.1573
GMOY011523	Hh: hedgehog	GO:0048870	cell motility	P	50.2793	3.82139	13.1573
GMOY011523	Hh: hedgehog	GO:0005634	nucleus	C	50.2793	3.82139	13.1573
GMOY011523	Hh: hedgehog	GO:0006605	protein targeting	P	50.2793	3.82139	13.1573
GMOY011523	Hh: hedgehog	GO:0005615	extracellular space	C	50.2793	3.82139	13.1573
GMOY011523	Hh: hedgehog	GO:0030154	cell differentiation	P	50.2793	3.82139	13.1573
GMOY011523	Hh: hedgehog	EC:3.4.22			50.2793	3.82139	13.1573
GMOY011523	Hh: hedgehog	EC:3.4			50.2793	3.82139	13.1573
GMOY000962	acetyl-CoA synthetase	GO:0044281	small molecule metabolic process	P	50.138	5.32792	9.41044
GMOY000962	acetyl-CoA synthetase	GO:0005975	carbohydrate metabolic process	P	50.138	5.32792	9.41044
GMOY000962	acetyl-CoA synthetase	GO:0006091	generation of precursor metabolites and energy	P	50.138	5.32792	9.41044
GMOY000962	acetyl-CoA synthetase	GO:0006790	sulfur compound metabolic process	P	50.138	5.32792	9.41044
GMOY000962	acetyl-CoA synthetase	GO:0005737	cytoplasm	C	50.138	5.32792	9.41044
GMOY000962	acetyl-CoA synthetase	GO:0009056	catabolic process	P	50.138	5.32792	9.41044
GMOY000962	acetyl-CoA synthetase	GO:0051186	cofactor metabolic process	P	50.138	5.32792	9.41044
GMOY000962	acetyl-CoA synthetase	GO:0009058	biosynthetic process	P	50.138	5.32792	9.41044
GMOY000962	acetyl-CoA synthetase	GO:0034641	cellular nitrogen compound metabolic process	P	50.138	5.32792	9.41044
GMOY000962	acetyl-CoA synthetase	GO:0016874	ligase activity	F	50.138	5.32792	9.41044
GMOY000962	acetyl-CoA synthetase	EC:6.2.1.1			50.138	5.32792	9.41044
GMOY012089	PLC: phospholipase C	GO:0040011	locomotion	P	50.0842	1.36506	36.6901
GMOY012089	PLC: phospholipase C	GO:0009056	catabolic process	P	50.0842	1.36506	36.6901
GMOY012089	PLC: phospholipase C	GO:0043167	ion binding	F	50.0842	1.36506	36.6901
GMOY012089	PLC: phospholipase C	GO:0048856	anatomical structure development	P	50.0842	1.36506	36.6901
GMOY012089	PLC: phospholipase C	GO:0043234	protein complex	C	50.0842	1.36506	36.6901
GMOY012089	PLC: phospholipase C	GO:0009058	biosynthetic process	P	50.0842	1.36506	36.6901
GMOY012089	PLC: phospholipase C	GO:0004871	signal transducer activity	F	50.0842	1.36506	36.6901
GMOY012089	PLC: phospholipase C	GO:0005622	intracellular	C	50.0842	1.36506	36.6901
GMOY012089	PLC: phospholipase C	GO:0005886	plasma membrane	C	50.0842	1.36506	36.6901
GMOY012089	PLC: phospholipase C	GO:0002376	immune system process	P	50.0842	1.36506	36.6901
GMOY012089	PLC: phospholipase C	GO:0008219	cell death	P	50.0842	1.36506	36.6901
GMOY012089	PLC: phospholipase C	GO:0016192	vesicle-mediated transport	P	50.0842	1.36506	36.6901
GMOY012089	PLC: phospholipase C	GO:0042592	homeostatic process	P	50.0842	1.36506	36.6901
GMOY012089	PLC: phospholipase C	GO:0006629	lipid metabolic process	P	50.0842	1.36506	36.6901
GMOY012089	PLC: phospholipase C	GO:0030154	cell differentiation	P	50.0842	1.36506	36.6901
GMOY012089	PLC: phospholipase C	GO:0030234	enzyme regulator activity	F	50.0842	1.36506	36.6901
GMOY012089	PLC: phospholipase C	GO:0050877	neurological system process	P	50.0842	1.36506	36.6901
GMOY012089	PLC: phospholipase C	EC:3.1			50.0842	1.36506	36.6901
GMOY012089	PLC: phospholipase C	EC:3.1.4.11			50.0842	1.36506	36.6901
GMOY012089	PLC: phospholipase C	EC:3.1.1			50.0842	1.36506	36.6901
GMOY012035	guanine nucleotide binding protein alpha q polypeptide	GO:0040011	locomotion	P	50.0299	2.78701	17.9511
GMOY012035	guanine nucleotide binding protein alpha q polypeptide	GO:0000902	cell morphogenesis	P	50.0299	2.78701	17.9511
GMOY012035	guanine nucleotide binding protein alpha q polypeptide	GO:0007267	cell-cell signaling	P	50.0299	2.78701	17.9511
GMOY012035	guanine nucleotide binding protein alpha q polypeptide	GO:0043234	protein complex	C	50.0299	2.78701	17.9511
GMOY012035	guanine nucleotide binding protein alpha q polypeptide	GO:0004871	signal transducer activity	F	50.0299	2.78701	17.9511
GMOY012035	guanine nucleotide binding protein alpha q polypeptide	GO:0005622	intracellular	C	50.0299	2.78701	17.9511
GMOY012035	guanine nucleotide binding protein alpha q polypeptide	GO:0005886	plasma membrane	C	50.0299	2.78701	17.9511
GMOY012035	guanine nucleotide binding protein alpha q polypeptide	GO:0002376	immune system process	P	50.0299	2.78701	17.9511
GMOY012035	guanine nucleotide binding protein alpha q polypeptide	GO:0016192	vesicle-mediated transport	P	50.0299	2.78701	17.9511
GMOY012035	guanine nucleotide binding protein alpha q polypeptide	GO:0008219	cell death	P	50.0299	2.78701	17.9511
GMOY012035	guanine nucleotide binding protein alpha q polypeptide	GO:0003924	GTPase activity	F	50.0299	2.78701	17.9511
GMOY012035	guanine nucleotide binding protein alpha q polypeptide	GO:0042592	homeostatic process	P	50.0299	2.78701	17.9511
GMOY012035	guanine nucleotide binding protein alpha q polypeptide	GO:0030154	cell differentiation	P	50.0299	2.78701	17.9511
GMOY012035	guanine nucleotide binding protein alpha q polypeptide	GO:0050877	neurological system process	P	50.0299	2.78701	17.9511
GMOY012035	guanine nucleotide binding protein alpha q polypeptide	EC:3.6.1			50.0299	2.78701	17.9511
GMOY012035	guanine nucleotide binding protein alpha q polypeptide	EC:3.6.1.15			50.0299	2.78701	17.9511
