# Supplementary material for: Unravelling the relationship between the tsetse fly and its obligate symbiont Wigglesworthia: transcriptomic and metabolomic landscapes reveal highly integrated physiological networks
Source: Proc Biol Sci. 2017 Jun 28;284(1857):20170360. doi: 10.1098/rspb.2017.0360 (PMC5489720; doi:10.1098/rspb.2017.0360)
Supplement: Table S5: KEGG functional analysis of Wigglesworthia genes [file rspb20170360supp12.xls]

## Sheet: KEGG
Feature ID	Gene	Locus_tag	Product	KEGG category	Mean Bac Unique Reads	Mean Bac Total Reads	Mean Bac RPKMs
lcl|NC_016893.1_gene_531	groEL	WIGMOR_RS02625	chaperonin	Chaperones and folding catalysts	1.15707e+06	1.15707e+06	88189.2
lcl|NC_016893.1_gene_530	groES	WIGMOR_RS02620	Heat shock 10 kDa protein, chaperonin 10	Chaperones and folding catalysts	212405	212405	90273.6
lcl|NC_016893.1_gene_251	thiC	WIGMOR_RS01245	Metabolism of cofactors and vitamins: thiamine biosynthesis protein	Metabolism of cofactors and vitamins: thiamine	199168	199168	13176.2
lcl|NC_016893.1_gene_309	bioB	WIGMOR_RS01535	Metabolism of cofactors and vitamins: biotin synthase	Metabolism of cofactors and vitamins: biotin	152234	152237	18944.4
lcl|NC_016893.1_gene_575	pnp	WIGMOR_RS02835	polynucleotide phosphorylase polyadenylase	RNA degradation	128203	128204	7663.35
lcl|NC_016893.1_gene_239	tuf	WIGMOR_RS01185	elongation factor Tu		103163	103163	10853.6
lcl|NC_016893.1_gene_232	rpoB	WIGMOR_RS01150	NA	Transcription	83091.3	83091.7	2568.95
lcl|NC_016893.1_gene_486	dnaK	WIGMOR_RS02405	Hsp70 molecular chaperone,	Chaperones and folding catalysts	79850.3	79850.3	5175.45
lcl|NC_016893.1_gene_308	bioF	WIGMOR_RS01530	8-amino-7-oxononanoate synthase	Metabolism of cofactors and vitamins: biotin	74092.7	74094	7617.26
lcl|NC_016893.1_gene_231	rpoC	WIGMOR_RS01145	dna-directed rna polymerase subunit beta	Transcription	67575	67575	1997.4
lcl|NC_016893.1_gene_6	atpA	WIGMOR_RS00030	f0f1 atp synthase subunit alpha	Energy metabolism: Oxidative phosphorylation	65294.7	65294.7	5304.29
lcl|NC_016893.1_gene_570	nusA	WIGMOR_RS02810	transcription termination/antitermination L factor	Transcription	63615.3	63616.3	5333.14
lcl|NC_016893.1_gene_252	thiE	WIGMOR_RS01250	Metabolism of cofactors and vitamins: thiamine-phosphate pyrophosphorylase	Metabolism of cofactors and vitamins: thiamine	60444.3	60445	11841.6
lcl|NC_016893.1_gene_460	metK	WIGMOR_RS02280	s-adenosylmethionine synthetase	Amino acid transport and metabolism	60085	60085.3	6555.64
lcl|NC_016893.1_gene_33	fusA	WIGMOR_RS00165	elongation factor G		55214	55214.7	3243.2
lcl|NC_016893.1_gene_253	thiF/ moeB	WIGMOR_RS01255	molybdopterin-synthase adenylyltransferase	Metabolism of cofactors and vitamins: thiamine	51629.3	51629.3	8601.68
lcl|NC_016893.1_gene_642	lon	WIGMOR_RS03170	lon protease		48774	48774.7	2611.55
lcl|NC_016893.1_gene_314	panB	WIGMOR_RS01555	3-methyl-2-oxobutanoate hydroxymethyltransferase	Metabolism of cofactors and vitamins: pantothenate and CoA biosynthesis	47972	47972	7514.93
lcl|NC_016893.1_gene_564	hflB/ ftsH	WIGMOR_RS02780	protease, ATP-dependent zinc-metallo		47826.3	47826.3	3124.28
lcl|NC_016893.1_gene_255	thiG	WIGMOR_RS01265	thiazole synthase	Metabolism of cofactors and vitamins: thiamine	44695.3	44695.3	7304.21
lcl|NC_016893.1_gene_331	putA	WIGMOR_RS01635	NA	Amino acid transport and metabolism	41813	41813	1324.32
lcl|NC_016893.1_gene_205	rplB	WIGMOR_RS01020	50s ribosomal protein l2	Ribosome	41595	41595	6237.59
lcl|NC_016893.1_gene_277	rpsA	WIGMOR_RS01375	30s ribosomal protein s1	Ribosome	40602	40602	3030.53
lcl|NC_016893.1_gene_183	rpoA	WIGMOR_RS00910	dna-directed rna polymerase subunit alpha	Transcription	38850.3	38850.3	4938.74
lcl|NC_016893.1_gene_452	nadC	WIGMOR_RS02240	nicotinate-nucleotide pyrophosphorylase	Metabolism of cofactors and vitamins: nicotinamide	35787	35788	5145.53
lcl|NC_016893.1_gene_487	dnaJ	WIGMOR_RS02410	molecular chaperone	Chaperones and folding catalysts	35430.3	35430.3	3929.91
lcl|NC_016893.1_gene_8	atpD	WIGMOR_RS00040	f0f1 atp synthase subunit beta	Energy metabolism: Oxidative phosphorylation	34052.7	34052.7	3068.93
lcl|NC_016893.1_gene_98	acpP	WIGMOR_RS00490	acyl carrier protein		31694.3	31694.3	16382.4
lcl|NC_016893.1_gene_300	ribD	WIGMOR_RS01490	Metabolism of cofactors and vitamins: riboflavin biosynthesis protein	Metabolism of cofactors and vitamins: riboflavin	31591.3	31591.3	3439.65
lcl|NC_016893.1_gene_571	infB	WIGMOR_RS02815	translation initiation factor if-2		31399.7	31399.7	1515.29
lcl|NC_016893.1_gene_303	pepA	WIGMOR_RS01505	cytosol aminopeptidase		30556.3	30556.3	2501.38
lcl|NC_016893.1_gene_599	pdxJ	WIGMOR_RS02955	Metabolism of cofactors and vitamins: pyridoxine 5 -phosphate synthase	Metabolism of cofactors and vitamins: pyridoxine	30442.3	30442.3	5160.55
lcl|NC_016893.1_gene_556	ribB	WIGMOR_RS02740	3,4-dihydroxy-2-butanone 4-phosphate synthase (DHBP synthase)	Metabolism of cofactors and vitamins: riboflavin	30245.7	30245.7	5843.58
lcl|NC_016893.1_gene_307	bioC	WIGMOR_RS01525	Metabolism of cofactors and vitamins: biotin biosynthesis protein	Metabolism of cofactors and vitamins: biotin	29965.3	29965.3	4740.79
lcl|NC_016893.1_gene_247	purH	WIGMOR_RS01225	NA	Amino acid transport and metabolism	29879	29879	2355.11
lcl|NC_016893.1_gene_478	rho	WIGMOR_RS02365	transcription termination factor Rho		29499.3	29499.3	2917.58
lcl|NC_016893.1_gene_293	rpoD	WIGMOR_RS01450	rna polymerase sigma factor	Transcription	29208	29208	2001.06
lcl|NC_016893.1_gene_440	ribC	WIGMOR_RS02180	Metabolism of cofactors and vitamins: riboflavin alpha subunit	Metabolism of cofactors and vitamins: riboflavin	28747.3	28747.7	5825.88
lcl|NC_016893.1_gene_120	smpB	WIGMOR_RS00600	SsrA-binding protein	tmRNA	28247	28247	7309.87
lcl|NC_016893.1_gene_18	gyrB	WIGMOR_RS00090	NA		27747.7	27747.7	1438.12
lcl|NC_016893.1_gene_69	FliC family flagellar biosynthesis protein	WIGMOR_RS00345	flagellin	Cell motility	26882	26882	2647.43
lcl|NC_016893.1_gene_256	thiH	WIGMOR_RS01270	thiamin biosynthesis ThiGH complex subunit	Metabolism of cofactors and vitamins: thiamine	25979	25979	2893.59
lcl|NC_016893.1_gene_302	valS	WIGMOR_RS01500	valyl-trna synthetase	Aminoacyl-tRNA biosynthesis	25772.7	25773	1214.01
lcl|NC_016893.1_gene_208	rplC	WIGMOR_RS01035	50s ribosomal protein l3	Ribosome	25633	25633	4862.94
lcl|NC_016893.1_gene_660	purL	WIGMOR_RS03260	phosphoribosylformylglycinamidine synthase		25504.3	25504.3	817.235
lcl|NC_016893.1_gene_345	sdhA	WIGMOR_RS01705	NA	Energy metabolism: Oxidative phosphorylation	25403.3	25403.3	1791.14
lcl|NC_016893.1_gene_617	cspE	WIGMOR_RS03045	cold shock protein		25309.7	25309.7	14980.9
lcl|NC_016893.1_gene_261	dnaB	WIGMOR_RS01295	replicative dna helicase	Replication and repair	24827.3	24827.3	2222.34
lcl|NC_016893.1_gene_222	yccA	WIGMOR_RS01105	membrane protein	Membrane: Membrane protein	23929.7	23929.7	4567.95
lcl|NC_016893.1_gene_544	ffh	WIGMOR_RS02680	signal recognition particle protein	Membrane: Membrane transport	23041.7	23042.3	2111.32
lcl|NC_016893.1_gene_412	sufB	WIGMOR_RS02040	cysteine desulfurase activator complex subunit		23021	23021	1948.4
lcl|NC_016893.1_gene_579	gpmA	WIGMOR_RS02855	phosphoglyceromutase 1	Energy metabolism: Methane metabolism	22910.3	22910.3	4100.65
lcl|NC_016893.1_gene_21	fklB	WIGMOR_RS00105	Rotamase, FKBP-type peptidyl-prolyl cis-trans isomerase		22705.3	22705.7	4464.17
lcl|NC_016893.1_gene_198	rplN	WIGMOR_RS00985	50s ribosomal protein l14	Ribosome	22122	22122	7394.68
lcl|NC_016893.1_gene_576	deaD	WIGMOR_RS02840	atp-dependent rna helicase	RNA degradation	21965.3	21965.7	1569.13
lcl|NC_016893.1_gene_202	rpsC	WIGMOR_RS01005	30s ribosomal protein s3	Ribosome	21964.3	21964.3	3913.42
lcl|NC_016893.1_gene_647	cyoB	WIGMOR_RS03195	cytochrome o ubiquinol oxidase subunit i	Energy metabolism: Oxidative phosphorylation	21866.3	21866.3	1390.1
lcl|NC_016893.1_gene_453	aceE	WIGMOR_RS02245	NA	Carbohydrate metabolism	21864.7	21864.7	1027.74
lcl|NC_016893.1_gene_367	dfp	WIGMOR_RS01815	coenzyme a biosynthesis	Metabolism of cofactors and vitamins: pantothenate and CoA biosynthesis	21702.7	21703	2212.25
lcl|NC_016893.1_gene_476	pgk	WIGMOR_RS02355	NA	Carbohydrate metabolism	21501	21501	2301.99
lcl|NC_016893.1_gene_318	gyrA	WIGMOR_RS01575	dna gyrase subunit a		21112	21112	1028.52
lcl|NC_016893.1_gene_354	tolB	WIGMOR_RS01750	NA		20922.3	20922.3	1996.31
lcl|NC_016893.1_gene_442	purM	WIGMOR_RS02190	phosphoribosylaminoimidazole synthetase		20839	20839	2474.03
lcl|NC_016893.1_gene_511	hslU	WIGMOR_RS02530	NA	Chaperones and folding catalysts	20798.3	20798.3	1949.77
lcl|NC_016893.1_gene_184	rpsD	WIGMOR_RS00915	30s ribosomal protein s4	Ribosome	20569.7	20569.7	4131.16
lcl|NC_016893.1_gene_355	pal	WIGMOR_RS01755	peptidoglycan-associated outer membrane lipoprotein	Membrane: Membrane protein	20510	20510	4977.55
lcl|NC_016893.1_gene_86	thrS	WIGMOR_RS00430	threonyl-tRNA synthetase	Aminoacyl-tRNA biosynthesis	20246.7	20247	1320.3
lcl|NC_016893.1_gene_609	hflK	WIGMOR_RS03005	cell division protein		20201.3	20201.7	2042.96
lcl|NC_016893.1_gene_116	gapA	WIGMOR_RS00580	glyceraldehyde-3-phosphate type i	Carbohydrate metabolism	19982	19982	2513.77
lcl|NC_016893.1_gene_248	purD	WIGMOR_RS01230	phosphoribosylamine--glycine ligase	Amino acid transport and metabolism	19930.3	19930.3	1917.11
lcl|NC_016893.1_gene_506	yadG	WIGMOR_RS02505	abc transporter atp-binding protein		19843	19873	2718.91
lcl|NC_016893.1_gene_2	atpB	WIGMOR_RS00010	atp synthase subunit a	Energy metabolism: Oxidative phosphorylation	19517.7	19517.7	2943.87
lcl|NC_016893.1_gene_432	fumC	WIGMOR_RS02140	NA	Carbohydrate metabolism	19324.7	19324.7	1729.53
lcl|NC_016893.1_gene_115	sppA	WIGMOR_RS00575	signal peptide peptidase 67k type		19223	19223	1303.92
lcl|NC_016893.1_gene_128	mntH	WIGMOR_RS00635	manganese transport protein		18986.7	18986.7	1744.91
lcl|NC_016893.1_gene_7	atpG	WIGMOR_RS00035	f0f1 atp synthase subunit gamma	Energy metabolism: Oxidative phosphorylation	18852.3	18852.3	2721.39
lcl|NC_016893.1_gene_636	nadA	WIGMOR_RS03140	quinolinate synthetase	Metabolism of cofactors and vitamins: nicotinamide	18671.7	18672	2252.87
lcl|NC_016893.1_gene_97	fabG	WIGMOR_RS00485	3-oxoacyl-[acyl-carrier-protein] reductase	Lipid metabolism	18647.7	18648	3165.21
lcl|NC_016893.1_gene_593	ftsA	WIGMOR_RS02925	NA	Divisome proteins	18401.3	18401.3	1824.67
lcl|NC_016893.1_gene_652	dxs	WIGMOR_RS03220	1-deoxy-d-xylulose-5-phosphate synthase	Metabolism of terpenoids and polyketides	18379	18379.3	1215.68
lcl|NC_016893.1_gene_502	iscS	WIGMOR_RS02485	cysteine desulfurase	Metabolism of cofactors and vitamins: thiamine	18101.7	18101.7	1970.03
lcl|NC_016893.1_gene_510	hslV	WIGMOR_RS02525	atp-dependent protease subunit		17918.7	17918.7	4153.76
lcl|NC_016893.1_gene_491	ileS	WIGMOR_RS02430	isoleucyl-trna synthetase	Aminoacyl-tRNA biosynthesis	17659	17660.3	783.735
lcl|NC_016893.1_gene_315	panC	WIGMOR_RS01560	pantoate--beta-alanine ligase	Metabolism of cofactors and vitamins: pantothenate and CoA biosynthesis	17530.3	17530.3	2508.18
lcl|NC_016893.1_gene_171	aroK	WIGMOR_RS00850	shikimate kinase	Amino acid transport and metabolism	17424.7	17424.7	4152.99
lcl|NC_016893.1_gene_77	rpoH	WIGMOR_RS00385	rna polymerase factor sigma-32	Transcription	17401.3	17401.3	2561.43
lcl|NC_016893.1_gene_677	aspC	WIGMOR_RS03345	aspartate aminotransferase	Amino acid transport and metabolism	17386.3	17386.3	1821.56
lcl|NC_016893.1_gene_292	dnaG	WIGMOR_RS01445	dna primase	Replication and repair	17143.7	17144	1221.47
lcl|NC_016893.1_gene_259	glyA	WIGMOR_RS01285	serine hydroxymethyltransferase	Energy metabolism: Methane metabolism	16991.7	16991.7	1686.69
lcl|NC_016893.1_gene_657	rplM	WIGMOR_RS03245	50s ribosomal protein l13	Ribosome	16345.7	16345.7	4797.01
lcl|NC_016893.1_gene_475	fbaA	WIGMOR_RS02350	fructose-bisphosphate aldolase	Energy metabolism: Methane metabolism	16301.3	16301.3	1905.8
lcl|NC_016893.1_gene_237	nusG	WIGMOR_RS01175	Transcription termination/antitermination protein	Transcription	16153.7	16153.7	3683.57
lcl|NC_016893.1_gene_31	rpsL	WIGMOR_RS00155	30S ribosomal protein s12	Ribosome	16053.3	16053.3	5339.48
lcl|NC_016893.1_gene_186	rpsM	WIGMOR_RS00925	30s ribosomal protein s13	Ribosome	15976.3	15976.3	5571.13
lcl|NC_016893.1_gene_608	hflC	WIGMOR_RS03000	cell division protein		15891	15891	2033.1
lcl|NC_016893.1_gene_310	bioA	WIGMOR_RS01540	adenosylmethionine-8-amino-7-oxononanoate aminotransferase	Metabolism of cofactors and vitamins: biotin	15527	15527.3	1490.59
lcl|NC_016893.1_gene_188	secY	WIGMOR_RS00935	NA	Membrane: Membrane transport	15150	15150.3	1449.2
lcl|NC_016893.1_gene_395	dadX	WIGMOR_RS01955	alanine racemase		15121.3	15121.3	1742.74
lcl|NC_016893.1_gene_172	pck	WIGMOR_RS00855	phosphoenolpyruvate carboxykinase	Carbohydrate metabolism	15075.3	15075.3	1163.43
lcl|NC_016893.1_gene_226	htpG	WIGMOR_RS01125	heat shock protein 90	Chaperones and folding catalysts	14800.3	14800.3	966.903
lcl|NC_016893.1_gene_201	rplP	WIGMOR_RS01000	50s ribosomal protein l16	Ribosome	14682.7	14682.7	4446.61
lcl|NC_016893.1_gene_140	accB	WIGMOR_RS00695	acetyl- Metabolism of cofactors and vitamins: biotin carboxyl carrier protein	Lipid metabolism	14571.3	14571.3	3905.97
lcl|NC_016893.1_gene_347	sucA	WIGMOR_RS01715	2-oxoglutarate dehydrogenase e1 component	Amino acid transport and metabolism	14236.3	14236.3	641.688
lcl|NC_016893.1_gene_349	sucC	WIGMOR_RS01725	NA	Amino acid transport and metabolism	14188	14188	1491.99
lcl|NC_016893.1_gene_577	mdlA	WIGMOR_RS02845	multidrug abc transporter atp-binding protein	Membrane: Membrane transport	13831	13831.3	989.97
lcl|NC_016893.1_gene_582	rsgA	WIGMOR_RS02870	ferritin		13623.3	13623.3	3435.73
lcl|NC_016893.1_gene_185	rpsK	WIGMOR_RS00920	30s ribosomal protein s11	Ribosome	13514	13514.3	4250.26
lcl|NC_016893.1_gene_414	sufD	WIGMOR_RS02050	cysteine desulfurase activator complex subunit		13499	13499	1310.58
lcl|NC_016893.1_gene_437	slyA	WIGMOR_RS02165	transcriptional regulator		13496	13496	3865.96
lcl|NC_016893.1_gene_578	mdlB	WIGMOR_RS02850	ABC-type multidrug transport system	Membrane: Membrane transport	13486.3	13486.3	960.333
lcl|NC_016893.1_gene_207	rplD	WIGMOR_RS01030	50s ribosomal protein l4	Ribosome	13387	13387	2749.83
lcl|NC_016893.1_gene_378	NA	WIGMOR_RS01870	NA		13067.7	13067.7	2022.71
lcl|NC_016893.1_gene_246	murB	WIGMOR_RS01220	NA	Glycan biosynthesis and metabolism: Peptidoglycan biosynthesis	12896	12896	1578.68
lcl|NC_016893.1_gene_139	accC	WIGMOR_RS00690	acetyl- carboxylase Metabolism of cofactors and vitamins: biotin carboxylase subunit	Lipid metabolism	12602.3	12602.3	1184.92
lcl|NC_016893.1_gene_392	dnaE	WIGMOR_RS01940	dna polymerase III subunit alpha	Replication and repair	12468.7	12468.7	446.022
lcl|NC_016893.1_gene_685	guaB	WIGMOR_RS03385	inosine 5 -monophosphate dehydrogenase		12463.3	12463.3	1062.84
lcl|NC_016893.1_gene_166	transketolase	WIGMOR_RS00825	transketolase	Carbohydrate metabolism	12265.3	12265.3	762.306
lcl|NC_016893.1_gene_629	hjr	WIGMOR_RS03105	Holliday junction resolvase-like protein		12139.3	12139.3	3569.88
lcl|NC_016893.1_gene_517	dapF	WIGMOR_RS02560	diaminopimelate epimerase	Amino acid transport and metabolism	12122.7	12122.7	1820.77
lcl|NC_016893.1_gene_235	rplA	WIGMOR_RS01165	50s ribosomal protein l1	Ribosome	12106	12106.3	2140.84
lcl|NC_016893.1_gene_273	ahpC	WIGMOR_RS01355	peroxiredoxin		11986.3	11986.3	2499.32
lcl|NC_016893.1_gene_443	dapA	WIGMOR_RS02195	dihydrodipicolinate synthase	Amino acid transport and metabolism	11961.7	11961.7	1658.58
lcl|NC_016893.1_gene_150	sodA	WIGMOR_RS00745	superoxide dismutase		11779.7	11779.7	2327.14
lcl|NC_016893.1_gene_413	sufC	WIGMOR_RS02045	NA		11759.3	11759.3	2021.37
lcl|NC_016893.1_gene_494	purT	WIGMOR_RS02445	phosphoribosylglycinamide formyltransferase 2	Metabolism of cofactors and vitamins: folate	11721.7	11721.7	1241.73
lcl|NC_016893.1_gene_508	rpmE	WIGMOR_RS02515	50S ribosomal protein l31	Ribosome	11474.3	11474.3	6609.84
lcl|NC_016893.1_gene_156	glnA	WIGMOR_RS00775	NA	Amino acid transport and metabolism	11393	11393	1013.65
lcl|NC_016893.1_gene_690	nrdE	WIGMOR_RS03410	ribonucleotide-diphosphate reductase subunit alpha		11172	11172	662.053
lcl|NC_016893.1_gene_653	degQ	WIGMOR_RS03225	serine endoprotease		11074	11074	1009.37
lcl|NC_016893.1_gene_549	cysS	WIGMOR_RS02705	NA	Aminoacyl-tRNA biosynthesis	10986	10987.7	978.447
lcl|NC_016893.1_gene_12	mnmE	WIGMOR_RS00060	trna modification gtpase		10972.7	10972.7	988.228
lcl|NC_016893.1_gene_523	recC	WIGMOR_RS02585	exodeoxyribonuclease gamma subunit	Replication and repair	10910.3	10910.7	412.399
lcl|NC_016893.1_gene_615	purA	WIGMOR_RS03035	adenylosuccinate synthetase	Metabolism of cofactors and vitamins: folate	10881.7	10881.7	1059.44
lcl|NC_016893.1_gene_93	NA	WIGMOR_RS00465	NA		10825	10825	883.985
lcl|NC_016893.1_gene_149	mrcB	WIGMOR_RS00740	penicillin-binding protein 1b	Glycan biosynthesis and metabolism: Peptidoglycan biosynthesis	10656.7	10657	586.139
lcl|NC_016893.1_gene_114	pabB	WIGMOR_RS00570	aminodeoxychorismate synthase subunit i	Metabolism of cofactors and vitamins: folate	10655	10655	964.444
lcl|NC_016893.1_gene_236	rplK	WIGMOR_RS01170	50s ribosomal protein l11	Ribosome	10620.7	10620.7	3080.31
lcl|NC_016893.1_gene_565	folP	WIGMOR_RS02785	NA	Metabolism of cofactors and vitamins: folate	10574.7	10574.7	1569.21
lcl|NC_016893.1_gene_85	yggS	WIGMOR_RS00425	pyridoxal phosphate family		10570.7	10570.7	1884.53
lcl|NC_016893.1_gene_96	fabD	WIGMOR_RS00480	malonyl -acp transacylase	Lipid metabolism	10569	10569	1377.38
lcl|NC_016893.1_gene_122	aspS	WIGMOR_RS00605	aspartyl-trna synthetase	Aminoacyl-tRNA biosynthesis	10548.3	10548.3	777.931
lcl|NC_016893.1_gene_641	clpX	WIGMOR_RS03165	atp-dependent clp protease atp-binding subunit	Chaperones and folding catalysts	10280.7	10280.7	1012.19
lcl|NC_016893.1_gene_342	ybgI	WIGMOR_RS01690	metal-binding protein		10240.3	10240.3	1679.93
lcl|NC_016893.1_gene_196	rplE	WIGMOR_RS00975	50s ribosomal protein l5	Ribosome	10191.7	10191.7	2377.87
lcl|NC_016893.1_gene_13	yidC	WIGMOR_RS00065	membrane protein insertase	Membrane: Membrane transport	10076.7	10076.7	774.169
lcl|NC_016893.1_gene_32	rpsG	WIGMOR_RS00160	30s ribosomal protein s7	Ribosome	10042	10042.3	2667.5
lcl|NC_016893.1_gene_394	cvrA	WIGMOR_RS01950	NA		10039.7	10039.7	867.302
lcl|NC_016893.1_gene_341	pgm	WIGMOR_RS01685	phosphoglucomutase	Carbohydrate metabolism	10022.7	10022.7	772.859
lcl|NC_016893.1_gene_142	mreB	WIGMOR_RS00705	rod shape-determining protein	Divisome proteins	10006	10006	1195.69
lcl|NC_016893.1_gene_234	rplJ	WIGMOR_RS01160	50s ribosomal protein l10	Ribosome	9929	9929	2477.57
lcl|NC_016893.1_gene_87	infC	WIGMOR_RS00435	translation initiation factor if-3		9826.33	9826.33	2238.75
lcl|NC_016893.1_gene_674	gltX/ GlnS	WIGMOR_RS03330	glutamyl-trna synthetase	Metabolism of cofactors and vitamins: hemin	9818	9818	873.93
lcl|NC_016893.1_gene_555	cca	WIGMOR_RS02735	multifunctional cca protein		9793	9793.33	979.757
lcl|NC_016893.1_gene_479	rffA	WIGMOR_RS02370	tdp-4-oxo-6-deoxy-d-glucose aminotransferase		9693.33	9693.33	1047.87
lcl|NC_016893.1_gene_274	serC	WIGMOR_RS01360	phosphoserine aminotransferase	Metabolism of cofactors and vitamins: pyridoxine	9691.33	9691.33	1112.9
lcl|NC_016893.1_gene_372	prlC	WIGMOR_RS01840	oligopeptidase a		9650	9650.33	589.672
lcl|NC_016893.1_gene_348	sucB	WIGMOR_RS01720	dihydrolipoamide succinyltransferase	Amino acid transport and metabolism	9454.33	9454.33	956.546
lcl|NC_016893.1_gene_350	sucD	WIGMOR_RS01730	succinyl- synthetase subunit alpha	Amino acid transport and metabolism	9342.67	9342.67	1322.61
lcl|NC_016893.1_gene_1	gidA	WIGMOR_RS00005	trna uridine 5-carboxymethylaminomethyl modification enzyme	Divisome proteins	9332.33	9332.67	618.565
lcl|NC_016893.1_gene_209	rpsJ	WIGMOR_RS01040	30s ribosomal protein s10	Ribosome	9329.33	9329.33	3738.56
lcl|NC_016893.1_gene_167	trpS	WIGMOR_RS00830	tryptophanyl-trna synthetase	Aminoacyl-tRNA biosynthesis	9299.33	9299.33	1145.81
lcl|NC_016893.1_gene_455	lpd	WIGMOR_RS02255	dihydrolipoyl dehydrogenase	Amino acid transport and metabolism	9213	9213	804.859
lcl|NC_016893.1_gene_76	ftsY	WIGMOR_RS00380	cell division protein	Divisome proteins	9140.67	9141	1175.57
lcl|NC_016893.1_gene_626	leuS	WIGMOR_RS03090	NA	Aminoacyl-tRNA biosynthesis	9065	9066	436.798
lcl|NC_016893.1_gene_26	carB	WIGMOR_RS00130	NA	Amino acid transport and metabolism	8997	8997	345.393
lcl|NC_016893.1_gene_180	rlmN	WIGMOR_RS00895	ribosomal rna large subunit methyltransferase n		8994	8994	1025.65
lcl|NC_016893.1_gene_388	lpxD	WIGMOR_RS01920	NA	Glycan biosynthesis and metabolism: Lipopolysaccharide biosynthesis	8989.67	8989.67	1089.86
lcl|NC_016893.1_gene_306	bioD	WIGMOR_RS01520	dethioMetabolism of cofactors and vitamins: biotin synthase	Metabolism of cofactors and vitamins: biotin	8967.33	8967.33	1637.65
lcl|NC_016893.1_gene_431	nadE	WIGMOR_RS02135	NA	Metabolism of cofactors and vitamins: nicotinamide	8897.67	8897.67	1382.52
lcl|NC_016893.1_gene_516	yigB	WIGMOR_RS02555	flavin mononucleotide phosphatase		8821.33	8821.33	1520.25
lcl|NC_016893.1_gene_22	pdxA	WIGMOR_RS00110	4-hydroxythreonine-4-phosphate dehydrogenase	Metabolism of cofactors and vitamins: pyridoxine	8776	8776	1110.37
lcl|NC_016893.1_gene_214	cpxR	WIGMOR_RS01065	transcriptional regulator		8709	8709	1557.89
lcl|NC_016893.1_gene_154	thrA	WIGMOR_RS00765	homoserine dehydrogenase	Amino acid transport and metabolism	8703	8703	443.749
lcl|NC_016893.1_gene_445	murA	WIGMOR_RS02205	udp-n-acetylglucosamine 1-carboxyvinyltransferase	Glycan biosynthesis and metabolism: Peptidoglycan biosynthesis	8691.67	8691.67	861.961
lcl|NC_016893.1_gene_411	sufA	WIGMOR_RS02035	protein sufa		8639	8639	2855.81
lcl|NC_016893.1_gene_495	waaA	WIGMOR_RS02450	3-deoxy-d-manno-octulosonic-acid transferase	Glycan biosynthesis and metabolism: Lipopolysaccharide biosynthesis	8558.33	8558.33	836.663
lcl|NC_016893.1_gene_258	rpiA	WIGMOR_RS01280	ribose 5-phosphate isomerase a	Carbohydrate metabolism	8541.67	8541.67	1622.48
lcl|NC_016893.1_gene_191	rpsE	WIGMOR_RS00950	30s ribosomal protein s5	Ribosome	8540	8540	2078.77
lcl|NC_016893.1_gene_84	pyrroline-5-carboxylate reductase	WIGMOR_RS00420	pyrroline-5-carboxylate reductase	Amino acid transport and metabolism	8442	8442	1283.71
lcl|NC_016893.1_gene_212	gpsA	WIGMOR_RS01055	nad h-dependent glycerol-3-phosphate dehydrogenase		8380.67	8380.67	1040.14
lcl|NC_016893.1_gene_233	rplL	WIGMOR_RS01155	50s ribosomal protein l7 l12	Ribosome	8286	8286	2768.61
lcl|NC_016893.1_gene_594	ftsZ	WIGMOR_RS02930	cell division protein	Divisome proteins	8275	8275	887.504
lcl|NC_016893.1_gene_566	glmM	WIGMOR_RS02790	NA	Carbohydrate metabolism	8261.67	8261.67	769.146
lcl|NC_016893.1_gene_559	alaS	WIGMOR_RS02755	alanyl-trna synthetase	Aminoacyl-tRNA biosynthesis	8253	8253	394.59
lcl|NC_016893.1_gene_596	secA	WIGMOR_RS02940	NA	Membrane: Membrane transport	8216	8216.33	407.237
lcl|NC_016893.1_gene_428	prfA	WIGMOR_RS02120	NA		8196.33	8196.33	946.996
lcl|NC_016893.1_gene_454	aceF	WIGMOR_RS02250	dihydrolipoyllysine-residue acetyltransferase	Carbohydrate metabolism	8169	8169	683.145
lcl|NC_016893.1_gene_100	yceG	WIGMOR_RS00500	aminodeoxychorismate lyase	Glycan biosynthesis and metabolism: Peptidoglycan biosynthesis	8079.33	8079.67	1172.02
lcl|NC_016893.1_gene_170	aroB	WIGMOR_RS00845	3-dehydroquinate synthase	Amino acid transport and metabolism	8062	8062.33	916.326
lcl|NC_016893.1_gene_260	ssb	WIGMOR_RS01290	single-stranded dna-binding protein	Replication and repair	8046	8046	1962.2
lcl|NC_016893.1_gene_276	cmk	WIGMOR_RS01370	cytidylate kinase		8018.33	8018.33	1423
lcl|NC_016893.1_gene_112	htpX	WIGMOR_RS00560	heat shock protein	Chaperones and folding catalysts	8010.33	8010.33	1128.45
lcl|NC_016893.1_gene_522	recB	WIGMOR_RS02580	exonuclease v subunit beta	Replication and repair	7962.33	7962.67	284.739
lcl|NC_016893.1_gene_78	hemL	WIGMOR_RS00390	glutamate-1-semialdehyde aminotransferase	Metabolism of cofactors and vitamins: hemin	7937.33	7937.67	762.044
lcl|NC_016893.1_gene_634	arnA	WIGMOR_RS03130	bifunctional polymyxin resistance protein arna	Carbohydrate metabolism	7859.67	7859.67	499.642
lcl|NC_016893.1_gene_286	ubiF	WIGMOR_RS01420	2-octaprenyl-3-methyl-6-methoxy- -benzoquinol hydroxylase	Metabolism of cofactors and vitamins: ubiquinone and other terpenoid-quinone biosynthesis	7812.67	7812.67	828.029
lcl|NC_016893.1_gene_11	glmS	WIGMOR_RS00055	glutamine-fructose-6-phosphate transaminase	Amino acid transport and metabolism	7764.67	7765	526.373
lcl|NC_016893.1_gene_563	rrmJ	WIGMOR_RS02775	23s rrna methyltransferase		7759.33	7759.33	1582.97
lcl|NC_016893.1_gene_525	asnS	WIGMOR_RS02595	asparaginyl-trna synthetase	Aminoacyl-tRNA biosynthesis	7751.67	7751.67	691.002
lcl|NC_016893.1_gene_613	ackA	WIGMOR_RS03025	acetate kinase	Energy metabolism: Methane metabolism	7625.33	7625.33	787.785
lcl|NC_016893.1_gene_651	ispA	WIGMOR_RS03215	geranyltranstransferase	Metabolism of terpenoids and polyketides	7502	7502	1035.16
lcl|NC_016893.1_gene_666	hemB	WIGMOR_RS03290	delta-aminolevulinic acid dehydratase	Metabolism of cofactors and vitamins: hemin	7469	7469	942.507
lcl|NC_016893.1_gene_141	3-dehydroquinate dehydratase	WIGMOR_RS00700	3-dehydroquinate dehydratase		7457	7457	2059.81
lcl|NC_016893.1_gene_676	ycbL	WIGMOR_RS03340	metal-binding enzyme		7428	7428	1415.57
lcl|NC_016893.1_gene_408	ribA	WIGMOR_RS02020	GTP cyclohydrolase II	Metabolism of cofactors and vitamins: riboflavin	7377	7377	1530.09
lcl|NC_016893.1_gene_438	rnt	WIGMOR_RS02170	ribonuclease t		7349.33	7349.33	1390.2
lcl|NC_016893.1_gene_299	ribH	WIGMOR_RS01485	NA	Metabolism of cofactors and vitamins: riboflavin	7330.67	7330.67	1969.51
lcl|NC_016893.1_gene_101	tmk	WIGMOR_RS00505	thymidylate kinase		7288	7288	1296.01
lcl|NC_016893.1_gene_267	trkA	WIGMOR_RS01325	NA		7285	7285	656.949
lcl|NC_016893.1_gene_415	sufS	WIGMOR_RS02055	bifunctional cysteine desulfurase selenocysteine lyase		7203.33	7203.33	729.377
lcl|NC_016893.1_gene_322	lysS	WIGMOR_RS01595	NA	Aminoacyl-tRNA biosynthesis	7148.67	7148.67	617.024
lcl|NC_016893.1_gene_338	yjeP	WIGMOR_RS01670	mechanosensitive channel protein		7143	7143.67	268.469
lcl|NC_016893.1_gene_10	glmU	WIGMOR_RS00050	NA	Carbohydrate metabolism	7007	7007	634.643
lcl|NC_016893.1_gene_686	guaA	WIGMOR_RS03390	NA		7000.33	7000.67	553.456
lcl|NC_016893.1_gene_72	gloB	WIGMOR_RS00360	hydroxyacylglutathione hydrolase	Carbohydrate metabolism	6994	6994	1160.95
lcl|NC_016893.1_gene_111	mnmA	WIGMOR_RS00555	NA		6967.33	6967.67	776.527
lcl|NC_016893.1_gene_62	fliI	WIGMOR_RS00310	NA	Cell motility	6943.67	6943.67	633.77
lcl|NC_016893.1_gene_297	NA	WIGMOR_RS01470	NA		6940	6941	865.754
lcl|NC_016893.1_gene_4	atpF	WIGMOR_RS00020	atp synthase subunit b	Energy metabolism: Oxidative phosphorylation	6901.67	6901.67	1821.69
lcl|NC_016893.1_gene_637	yajR	WIGMOR_RS03145	transporter	Membrane: Membrane transport	6890.67	6890.67	735.923
lcl|NC_016893.1_gene_584	ftsI	WIGMOR_RS02880	cell division protein	Divisome proteins	6789	6789	500.606
lcl|NC_016893.1_gene_397	minD	WIGMOR_RS01965	septum site-determining protein		6772.33	6773.33	1013.87
lcl|NC_016893.1_gene_541	trmD	WIGMOR_RS02665	NA		6752.67	6752.67	1109.91
lcl|NC_016893.1_gene_178	ispG	WIGMOR_RS00885	4-hydroxy-3-methylbut-2-en-1-yl diphosphate synthase	Metabolism of terpenoids and polyketides	6651.33	6651.67	765.511
lcl|NC_016893.1_gene_557	aroF	WIGMOR_RS02745	phospho-2-dehydro-3-deoxyheptonate aldolase	Amino acid transport and metabolism	6644.33	6644.33	787.613
lcl|NC_016893.1_gene_684	mqo	WIGMOR_RS03380	malate:quinone oxidoreductase	Carbohydrate metabolism	6637.67	6638	541.941
lcl|NC_016893.1_gene_598	acpS	WIGMOR_RS02950	4 -phosphopantetheinyl transferase		6621.33	6621.67	1931.11
lcl|NC_016893.1_gene_269	trxB	WIGMOR_RS01335	thioredoxin reductase		6564.67	6568	855.283
lcl|NC_016893.1_gene_344	sdhD	WIGMOR_RS01700	NA	Energy metabolism: Oxidative phosphorylation	6556	6556	2391.88
lcl|NC_016893.1_gene_224	hemH	WIGMOR_RS01115	ferrochelatase	Metabolism of cofactors and vitamins: hemin	6530.33	6530.33	839.846
lcl|NC_016893.1_gene_337	psd	WIGMOR_RS01665	phosphatidylserine decarboxylase		6479.33	6481	923.359
lcl|NC_016893.1_gene_169	hypothetical protein	WIGMOR_RS00840	family protein		6473	6473	979.146
lcl|NC_016893.1_gene_272	serS	WIGMOR_RS01350	seryl-trna synthetase	Aminoacyl-tRNA biosynthesis	6463	6463	624.974
lcl|NC_016893.1_gene_285	obgE	WIGMOR_RS01415	gtpase		6439	6439	792.883
lcl|NC_016893.1_gene_368	dut	WIGMOR_RS01820	deoxyuridine 5 -triphosphate nucleotidohydrolase		6425.67	6425.67	1726.37
lcl|NC_016893.1_gene_423	prsA	WIGMOR_RS02095	ribose-phosphate pyrophosphokinase	Carbohydrate metabolism	6393	6393	879.767
lcl|NC_016893.1_gene_182	rplQ	WIGMOR_RS00905	50s ribosomal protein l17	Ribosome	6296.33	6296.33	2131.07
lcl|NC_016893.1_gene_346	sdhB	WIGMOR_RS01710	NA	Energy metabolism: Oxidative phosphorylation	6284	6284	1081.7
lcl|NC_016893.1_gene_614	pta	WIGMOR_RS03030	phosphate acetyltransferase	Energy metabolism: Methane metabolism	6275.33	6275.67	368.032
lcl|NC_016893.1_gene_643	PpiD family peptidyl-prolyl cis-trans isomerase	WIGMOR_RS03175	folding chaperone		6219.33	6219.67	416.048
lcl|NC_016893.1_gene_330	ligA	WIGMOR_RS01630	nad-dependent dna ligase	Replication and repair	6212	6212	438.179
lcl|NC_016893.1_gene_469	accD	WIGMOR_RS02325	acetyl- carboxylase subunit beta	Lipid metabolism	6199.33	6199.33	894.291
lcl|NC_016893.1_gene_640	clpP	WIGMOR_RS03160	atp-dependent clp protease proteolytic subunit		6165.33	6165.33	1315.1
lcl|NC_016893.1_gene_195	rpsN	WIGMOR_RS00970	30s ribosomal protein s14	Ribosome	6116	6117	2501.91
lcl|NC_016893.1_gene_471	pdxB	WIGMOR_RS02335	Erythronate-4-phosphate dehydrogenase	Metabolism of cofactors and vitamins: pyridoxine	6108	6108.33	665.342
lcl|NC_016893.1_gene_497	glnS	WIGMOR_RS02460	glutaminyl-trna synthetase	Aminoacyl-tRNA biosynthesis	6105.67	6107	460.869
lcl|NC_016893.1_gene_295	hypothetical protein	WIGMOR_RS01460	transcriptional regulator		6103.67	6103.67	934.253
lcl|NC_016893.1_gene_125	znuC	WIGMOR_RS00620	NA	Membrane: Membrane transport	6089.33	6090.67	1059.94
lcl|NC_016893.1_gene_110	purB	WIGMOR_RS00550	adenylosuccinate lyase	Amino acid transport and metabolism	6045.67	6046.33	545.343
lcl|NC_016893.1_gene_393	accA	WIGMOR_RS01945	acetyl- carboxylase subunit alpha	Lipid metabolism	6016.67	6016.67	780.206
lcl|NC_016893.1_gene_105	ndh	WIGMOR_RS00525	nadh dehydrogenase	Energy metabolism: Oxidative phosphorylation	5979.67	5979.67	575.212
lcl|NC_016893.1_gene_419	eno	WIGMOR_RS02075	NA	Energy metabolism: Methane metabolism	5927.67	5927.67	568.458
lcl|NC_016893.1_gene_340	fldA	WIGMOR_RS01680	flavodoxin		5871.67	5871.67	1404.44
lcl|NC_016893.1_gene_365	rpmG	WIGMOR_RS01805	50s ribosomal protein l33	Ribosome	5860.33	5861	4348.01
lcl|NC_016893.1_gene_175	hypothetical protein	WIGMOR_RS00870	outer membrane biogenesis protein	Membrane: Outer membrane	5852.67	5852.67	623.455
lcl|NC_016893.1_gene_203	rplV	WIGMOR_RS01010	50s ribosomal protein l22	Ribosome	5822.67	5822.67	2155.01
lcl|NC_016893.1_gene_535	msbA	WIGMOR_RS02645	lipid a export permease atp-binding protein	Membrane: Membrane transport	5805	5805	415.717
lcl|NC_016893.1_gene_418	pyrG	WIGMOR_RS02070	NA	Amino acid transport and metabolism	5774	5774	441.304
lcl|NC_016893.1_gene_588	murD	WIGMOR_RS02900	NA	Glycan biosynthesis and metabolism: Peptidoglycan biosynthesis	5744.67	5744.67	544.807
lcl|NC_016893.1_gene_421	ychF	WIGMOR_RS02085	gtp-dependent nucleic acid-binding protein engd		5741.67	5741.67	659.786
lcl|NC_016893.1_gene_658	rpsI	WIGMOR_RS03250	30s ribosomal protein s9	Ribosome	5638.33	5638.33	1809.29
lcl|NC_016893.1_gene_488	nhaA	WIGMOR_RS02415	na+ h+ antiporter		5622.33	5622.33	586.867
lcl|NC_016893.1_gene_151	glyS	WIGMOR_RS00750	glycyl-trna synthetase	Aminoacyl-tRNA biosynthesis	5603	5603	336.655
lcl|NC_016893.1_gene_281	fbp	WIGMOR_RS01395	fructose- -bisphosphatase	Energy metabolism: Methane metabolism	5601	5601	693.444
lcl|NC_016893.1_gene_360	aroC	WIGMOR_RS01780	chorismate synthase	Amino acid transport and metabolism	5598	5598	659.415
lcl|NC_016893.1_gene_193	rplF	WIGMOR_RS00960	50s ribosomal protein l6	Ribosome	5589.67	5589.67	1292.23
lcl|NC_016893.1_gene_39	flhA	WIGMOR_RS00195	flagellar biosynthesis protein	Cell motility	5554.67	5554.67	328.779
lcl|NC_016893.1_gene_371	tilS	WIGMOR_RS01835	trna -lysidine synthetase		5547.33	5547.33	465.048
lcl|NC_016893.1_gene_283	rplU	WIGMOR_RS01405	50s ribosomal protein l21	Ribosome	5446.67	5447.67	2187.68
lcl|NC_016893.1_gene_688	trkD	WIGMOR_RS03400	NA		5418	5418	362.133
lcl|NC_016893.1_gene_669	argS	WIGMOR_RS03305	arginyl-trna synthetase	Aminoacyl-tRNA biosynthesis	5416.33	5416.33	391.338
lcl|NC_016893.1_gene_618	lipA	WIGMOR_RS03050	lipoyl synthase	Metabolism of cofactors and vitamins: lipoic acid metabolism	5411.67	5411.67	722.479
lcl|NC_016893.1_gene_158	asnB	WIGMOR_RS00785	NA	Amino acid transport and metabolism	5391.33	5391.33	408.742
lcl|NC_016893.1_gene_545	gshA	WIGMOR_RS02685	glutamate--cysteine ligase	Amino acid transport and metabolism	5371.33	5371.33	441.616
lcl|NC_016893.1_gene_662	pitA	WIGMOR_RS03270	phosphate transporter		5360.33	5360.33	428.975
lcl|NC_016893.1_gene_323	prfB	WIGMOR_RS01600	peptide chain release factor 2		5346	5346	739.329
lcl|NC_016893.1_gene_165	talA	WIGMOR_RS00820	transaldolase a	Carbohydrate metabolism	5335	5335	702.976
lcl|NC_016893.1_gene_581	holE	WIGMOR_RS02865	dna polymerase iii subunit theta	Replication and repair	5317.67	5318	2939.02
lcl|NC_016893.1_gene_512	emrD	WIGMOR_RS02535	transporter		5309.33	5309.33	571.404
lcl|NC_016893.1_gene_379	rpsB	WIGMOR_RS01875	30s ribosomal protein s2	Ribosome	5286.67	5286.67	923.28
lcl|NC_016893.1_gene_127	yebA	WIGMOR_RS00630	peptidase		5280.67	5280.67	498.371
lcl|NC_016893.1_gene_466	purF	WIGMOR_RS02310	amidophosphoribosyltransferase		5260.33	5260.33	467.009
lcl|NC_016893.1_gene_384	cdsA	WIGMOR_RS01900	phosphatidate cytidylyltransferase		5254	5254	976.014
lcl|NC_016893.1_gene_580	ddlA	WIGMOR_RS02860	d-alanine--d-alanine ligase	Glycan biosynthesis and metabolism: Peptidoglycan biosynthesis	5253.67	5253.67	598.148
lcl|NC_016893.1_gene_194	rpsH	WIGMOR_RS00965	30s ribosomal protein s8	Ribosome	5246.33	5246.33	1664.45
lcl|NC_016893.1_gene_70	yceA	WIGMOR_RS00350	rhodanese-like domain protein	Glycan biosynthesis and metabolism: Peptidoglycan biosynthesis	5148	5148	698.981
lcl|NC_016893.1_gene_284	rpmA	WIGMOR_RS01410	50s ribosomal protein l27	Ribosome	5142	5142	2496.79
lcl|NC_016893.1_gene_562	greA	WIGMOR_RS02770	NA		5140.67	5140.67	1344.32
lcl|NC_016893.1_gene_586	murF	WIGMOR_RS02890	udp-n-acetylmuramoyl-tripeptide--d-alanyl-d-alanine ligase	Glycan biosynthesis and metabolism: Peptidoglycan biosynthesis	5132.67	5132.67	462.246
lcl|NC_016893.1_gene_435	tyrS	WIGMOR_RS02155	tyrosyl-trna synthetase	Aminoacyl-tRNA biosynthesis	5115	5115.33	494.322
lcl|NC_016893.1_gene_583	mraW	WIGMOR_RS02875	16s rrna methyltransferase	Glycan biosynthesis and metabolism: Peptidoglycan biosynthesis	5051.33	5051.33	682.529
lcl|NC_016893.1_gene_227	ybaB	WIGMOR_RS01130	dna-binding family		5036.67	5036.67	1926.45
lcl|NC_016893.1_gene_630	NA	WIGMOR_RS03110	NA		5035.67	5036	1471.07
lcl|NC_016893.1_gene_616	rlmB	WIGMOR_RS03040	23s rrna (guanosine-2 -o-)-methyltransferase		4963.33	4963.33	821.531
lcl|NC_016893.1_gene_204	rpsS	WIGMOR_RS01015	30s ribosomal protein s19	Ribosome	4950.33	4950.33	2213.88
lcl|NC_016893.1_gene_177	hisS	WIGMOR_RS00880	histidyl-trna synthetase	Aminoacyl-tRNA biosynthesis	4875.33	4875.67	467.626
lcl|NC_016893.1_gene_290	ygjD	WIGMOR_RS01435	ugmp family protein		4827	4827	596.09
lcl|NC_016893.1_gene_99	pabC	WIGMOR_RS00495	4-amino-4-deoxychorismate lyase	Metabolism of cofactors and vitamins: folate	4819	4819	747.463
lcl|NC_016893.1_gene_513	fpr	WIGMOR_RS02540	ferredoxin-nadp reductase		4818.67	4818.67	799.476
lcl|NC_016893.1_gene_275	aroA	WIGMOR_RS01365	3-phosphoshikimate 1-carboxyvinyltransferase	Amino acid transport and metabolism	4781.67	4781.67	464.736
lcl|NC_016893.1_gene_250	hemE	WIGMOR_RS01240	NA	Metabolism of cofactors and vitamins: hemin	4727.33	4727.33	550.228
lcl|NC_016893.1_gene_597	fliA	WIGMOR_RS02945	NA	Cell motility	4700.33	4700.33	792.75
lcl|NC_016893.1_gene_422	pth	WIGMOR_RS02090	peptidyl-trna hydrolase		4697.33	4697.33	1047.48
lcl|NC_016893.1_gene_553	hemC	WIGMOR_RS02725	porphobilinogen deaminase	Metabolism of cofactors and vitamins: hemin	4692.33	4692.33	631.46
lcl|NC_016893.1_gene_540	rplS	WIGMOR_RS02660	50s ribosomal protein l19	Ribosome	4684.67	4684.67	1695
lcl|NC_016893.1_gene_45	flgE	WIGMOR_RS00225	flagellar hook protein	Cell motility	4682	4682	476.776
lcl|NC_016893.1_gene_458	thiD	WIGMOR_RS02270	phosphomethylpyrimidine kinase	Metabolism of cofactors and vitamins: thiamine	4674.67	4674.67	723.23
lcl|NC_016893.1_gene_51	hypothetical protein	WIGMOR_RS00255	flagellar hook-associated protein		4650.33	4650.33	360.013
lcl|NC_016893.1_gene_404	hns	WIGMOR_RS02000	dna-binding protein h-ns		4631.67	4631.67	1404.07
lcl|NC_016893.1_gene_143	mreC	WIGMOR_RS00710	rod shape-determining protein	Divisome proteins	4607	4607	633.112
lcl|NC_016893.1_gene_612	phr	WIGMOR_RS03020	deoxyribodipyrimidine photolyase		4600.33	4600.33	399.784
lcl|NC_016893.1_gene_359	prmB	WIGMOR_RS01775	n5-glutamine s-adenosyl-l-methionine-dependent methyltransferase		4590.33	4590.33	623.968
lcl|NC_016893.1_gene_317	lnt	WIGMOR_RS01570	NA		4580	4580	374.522
lcl|NC_016893.1_gene_622	NA	WIGMOR_RS03070	NA		4577.67	4578	379.574
lcl|NC_016893.1_gene_500	NA	WIGMOR_RS03465	NA		4548	4548.33	850.614
lcl|NC_016893.1_gene_9	atpC	WIGMOR_RS00045	atp synthase epsilon chain	Energy metabolism: Oxidative phosphorylation	4545	4545	1360.37
lcl|NC_016893.1_gene_383	ispU	WIGMOR_RS01895	udp pyrophosphate synthase	Metabolism of terpenoids and polyketides	4504	4504	761.529
lcl|NC_016893.1_gene_558	recA	WIGMOR_RS02750	NA	Replication and repair	4462.67	4463.33	555.724
lcl|NC_016893.1_gene_574	rpsO	WIGMOR_RS02830	30s ribosomal protein s15	Ribosome	4462.33	4463	2041.63
lcl|NC_016893.1_gene_27	carA	WIGMOR_RS00135	carbamoyl phosphate synthase small subunit	Amino acid transport and metabolism	4454.33	4454.33	488.345
lcl|NC_016893.1_gene_621	mrdB	WIGMOR_RS03065	cell wall shape-determining protein	Divisome proteins	4447	4447.33	498.563
lcl|NC_016893.1_gene_238	secE	WIGMOR_RS01180	preprotein translocase subunit	Membrane: Membrane transport	4431.67	4431.67	1443.49
lcl|NC_016893.1_gene_29	ydiK	WIGMOR_RS00145	inner membrane protein	Membrane: Inner membrane	4419.33	4420	512.405
lcl|NC_016893.1_gene_670	plsB	WIGMOR_RS03310	glycerol-3-phosphate acyltransferase		4413	4413	233.157
lcl|NC_016893.1_gene_257	hspQ	WIGMOR_RS01275	heat shock protein		4404.33	4404.67	1720.38
lcl|NC_016893.1_gene_382	dxr	WIGMOR_RS01890	1-deoxy-d-xylulose 5-phosphate reductoisomerase	Metabolism of terpenoids and polyketides	4401.67	4401.67	452.978
lcl|NC_016893.1_gene_429	prmC	WIGMOR_RS02125	n5-glutamine s-adenosyl-l-methionine-dependent methyltransferase		4374.67	4374.67	616.094
lcl|NC_016893.1_gene_385	rseP	WIGMOR_RS01905	zinc metallopeptidase		4366	4366	405.43
lcl|NC_016893.1_gene_17	dnaN	WIGMOR_RS00085	dna polymerase iii subunit beta	Replication and repair	4365.67	4365.67	491.124
lcl|NC_016893.1_gene_611	miaA	WIGMOR_RS03015	NA		4358.67	4358.67	570.837
lcl|NC_016893.1_gene_403	UDP-glucose 6-dehydrogenase	WIGMOR_RS01995	udp-glucose 6-dehydrogenase	Carbohydrate metabolism	4352.67	4352.67	402.048
lcl|NC_016893.1_gene_663	pssA	WIGMOR_RS03275	NA		4352.33	4352.33	397.36
lcl|NC_016893.1_gene_266	fmt	WIGMOR_RS01320	methionyl-trna formyltransferase	Aminoacyl-tRNA biosynthesis	4340	4340	563.135
lcl|NC_016893.1_gene_493	ispH	WIGMOR_RS02440	NA	Metabolism of terpenoids and polyketides	4323.33	4323.33	574.447
lcl|NC_016893.1_gene_505	yadH	WIGMOR_RS02500	inner membrane transport permease yadh	Membrane: Inner membrane	4320.67	4320.67	697.352
lcl|NC_016893.1_gene_197	rplX	WIGMOR_RS00980	50s ribosomal protein l24	Ribosome	4313	4313	1719.28
lcl|NC_016893.1_gene_465	ubiX	WIGMOR_RS02305	3-octaprenyl-4-hydroxybenzoate carboxy-lyase	Metabolism of cofactors and vitamins: ubiquinone and other terpenoid-quinone biosynthesis	4309.33	4309.33	926.614
lcl|NC_016893.1_gene_633	pmrJ	WIGMOR_RS03125	4-deoxy-4-formamido-l-arabinose-phospho-udp deformylase	Carbohydrate metabolism	4275.33	4275.33	593.838
lcl|NC_016893.1_gene_591	murC	WIGMOR_RS02915	udp-n-acetylmuramate--alanine ligase	Glycan biosynthesis and metabolism: Peptidoglycan biosynthesis	4271	4271	372.453
lcl|NC_016893.1_gene_590	murG	WIGMOR_RS02910	udp-diphospho-muramoylpentapeptide beta-n- acetylglucosaminyltransferase	Glycan biosynthesis and metabolism: Peptidoglycan biosynthesis	4215.67	4215.67	488.215
lcl|NC_016893.1_gene_602	lepA	WIGMOR_RS02970	elongation factor 4		4210.67	4210.67	293.452
lcl|NC_016893.1_gene_474	surE	WIGMOR_RS02345	NA	Metabolism of cofactors and vitamins: nicotinamide	4172	4172.33	696.198
lcl|NC_016893.1_gene_52	FlgL family flagellar hook-associated protein	WIGMOR_RS00260	flagellar hook-associated protein 3	Cell motility	4125.33	4125.33	546.357
lcl|NC_016893.1_gene_587	mraY	WIGMOR_RS02895	NA	Glycan biosynthesis and metabolism: Peptidoglycan biosynthesis	4125.33	4125.33	475.321
lcl|NC_016893.1_gene_219	ftsB	WIGMOR_RS01090	cell division protein	Divisome proteins	4105.67	4106	1476.33
lcl|NC_016893.1_gene_265	def	WIGMOR_RS01315	peptide deformylase		4097.67	4097.67	1115.34
lcl|NC_016893.1_gene_430	kdsA	WIGMOR_RS02130	2-dehydro-3-deoxyphosphooctonate aldolase	Glycan biosynthesis and metabolism: Lipopolysaccharide biosynthesis	4080.67	4080.67	600.603
lcl|NC_016893.1_gene_601	lepB	WIGMOR_RS02965	signal peptidase i		4078	4078	526.623
lcl|NC_016893.1_gene_671	ubiA	WIGMOR_RS03315	4-hydroxybenzoate polyprenyltransferase	Metabolism of cofactors and vitamins: ubiquinone and other terpenoid-quinone biosynthesis	4060.67	4060.67	614.797
lcl|NC_016893.1_gene_220	ispD	WIGMOR_RS01095	2-c-methyl-d-erythritol 4-phosphate cytidylyltransferase	Metabolism of terpenoids and polyketides	3918.33	3918.33	695.238
lcl|NC_016893.1_gene_457	lgt	WIGMOR_RS02265	prolipoprotein diacylglyceryl transferase		3910	3910.33	565.086
lcl|NC_016893.1_gene_409	pyrF	WIGMOR_RS02025	orotidine 5 -phosphate decarboxylase	Amino acid transport and metabolism	3891	3891	658.85
lcl|NC_016893.1_gene_91	pheT	WIGMOR_RS00455	phenylalanine--trna ligase	Aminoacyl-tRNA biosynthesis	3877.33	3877.67	200.516
lcl|NC_016893.1_gene_228	DNA polymerase III subunit gamma/tau	WIGMOR_RS01135	dna polymerase iii subunits gamma and partial	Replication and repair	3867.67	3867.67	441.835
lcl|NC_016893.1_gene_433	endonuclease	WIGMOR_RS02145	endonuclease		3845	3845	905.517
lcl|NC_016893.1_gene_106	MFD	WIGMOR_RS00530	transcription-repair coupling factor	Replication and repair	3839	3839	232.875
lcl|NC_016893.1_gene_592	ftsQ	WIGMOR_RS02920	cell division protein	Divisome proteins	3818	3818.33	644.022
lcl|NC_016893.1_gene_47	flgG	WIGMOR_RS00235	NA	Cell motility	3799.67	3799.67	605.116
lcl|NC_016893.1_gene_249	hupA	WIGMOR_RS01235	dna-binding protein hu-alpha		3777.33	3777.33	1724.53
lcl|NC_016893.1_gene_200	rpmC	WIGMOR_RS00995	50s ribosomal protein l29	Ribosome	3761	3762.33	2399.93
lcl|NC_016893.1_gene_648	cyoA	WIGMOR_RS03200	cytochrome o ubiquinol oxidase subunit ii	Energy metabolism: Oxidative phosphorylation	3758.33	3758.33	538.015
lcl|NC_016893.1_gene_477	trxA	WIGMOR_RS02360	NA		3747.67	3747.67	1366.16
lcl|NC_016893.1_gene_152	glyQ	WIGMOR_RS00755	glycyl-trna synthetase alpha subunit	Aminoacyl-tRNA biosynthesis	3744.67	3744.67	509.545
lcl|NC_016893.1_gene_501	suhB	WIGMOR_RS02480	inositol monophosphatase	Carbohydrate metabolism	3734	3734	591.768
lcl|NC_016893.1_gene_74	dnaQ	WIGMOR_RS00370	dna polymerase iii subunit epsilon	Replication and repair	3704	3704	618.317
lcl|NC_016893.1_gene_376	aspA	WIGMOR_RS01860	NA	Amino acid transport and metabolism	3693.33	3693.33	321.293
lcl|NC_016893.1_gene_28	dapB	WIGMOR_RS00140	dihydrodipicolinate reductase	Amino acid transport and metabolism	3693	3693	582.785
lcl|NC_016893.1_gene_628	gshB	WIGMOR_RS03100	glutathione synthetase	Amino acid transport and metabolism	3690	3690	483.452
lcl|NC_016893.1_gene_656	yhcM	WIGMOR_RS03240	nucleoside triphosphate hydrolase	Divisome proteins	3672	3672.33	533.478
lcl|NC_016893.1_gene_119	hypothetical protein	WIGMOR_RS00595	oligoketide cyclase		3663.67	3663.67	1047.26
lcl|NC_016893.1_gene_19	organic solvent tolerance protein	WIGMOR_RS00095	organic solvent tolerance protein		3655.67	3657	205.708
lcl|NC_016893.1_gene_448	NA	WIGMOR_RS02220	NA		3652	3654	633.05
lcl|NC_016893.1_gene_82	mutY	WIGMOR_RS00410	adenine dna glycosylase	Replication and repair	3645.33	3645.33	434.255
lcl|NC_016893.1_gene_490	ribF	WIGMOR_RS02425	bifunctional Metabolism of cofactors and vitamins: riboflavin kinase fmn adenylyltransferase	Metabolism of cofactors and vitamins: riboflavin	3633.67	3633.67	484.208
lcl|NC_016893.1_gene_400	xthA	WIGMOR_RS01980	exonuclease iii	Replication and repair	3613	3613.33	556.837
lcl|NC_016893.1_gene_357	ybgF	WIGMOR_RS01765	tol-pal system protein		3604	3605.67	749.266
lcl|NC_016893.1_gene_585	murE	WIGMOR_RS02885	udp-n-acetylmuramoylalanyl-d-glutamate-- -diaminopimelate ligase	Glycan biosynthesis and metabolism: Peptidoglycan biosynthesis	3604	3604.33	300.821
lcl|NC_016893.1_gene_646	cyoC	WIGMOR_RS03190	cytochrome o ubiquinol oxidase subunit iii	Energy metabolism: Oxidative phosphorylation	3602	3602	727.037
lcl|NC_016893.1_gene_5	atpH	WIGMOR_RS00025	f0f1 atp synthase subunit delta	Energy metabolism: Oxidative phosphorylation	3588.33	3588.67	851.158
lcl|NC_016893.1_gene_71	mdoH	WIGMOR_RS00355	glucosyltransferase		3580.33	3580.33	178.412
lcl|NC_016893.1_gene_132	ubiD	WIGMOR_RS00655	3-octaprenyl-4-hydroxybenzoate carboxy-lyase	Metabolism of cofactors and vitamins: ubiquinone and other terpenoid-quinone biosynthesis	3571.67	3571.67	302.689
lcl|NC_016893.1_gene_280	ppa	WIGMOR_RS01390	inorganic pyrophosphatase	Energy metabolism: Oxidative phosphorylation	3566	3566	824.416
lcl|NC_016893.1_gene_461	pgsA	WIGMOR_RS02285	phosphatidylglycerophosphate synthetase		3547.67	3547.67	807.808
lcl|NC_016893.1_gene_459	folE	WIGMOR_RS02275	NA	Metabolism of cofactors and vitamins: folate	3485.33	3485.33	651.418
lcl|NC_016893.1_gene_324	NA	WIGMOR_RS01605	NA		3446.67	3446.67	338.847
lcl|NC_016893.1_gene_635	arnC	WIGMOR_RS03135	udp phosphate 4-deoxy-4-formamido-l-arabinose transferase	Carbohydrate metabolism	3445.67	3446.67	452.957
lcl|NC_016893.1_gene_301	pyrB	WIGMOR_RS01495	aspartate carbamoyltransferase catalytic subunit	Amino acid transport and metabolism	3423.33	3423.33	459.169
lcl|NC_016893.1_gene_133	trkH	WIGMOR_RS00660	potassium transporter		3371	3371	289.293
lcl|NC_016893.1_gene_436	pdxH	WIGMOR_RS02160	pyridoxamine 5 -phosphate oxidase	Metabolism of cofactors and vitamins: pyridoxine	3353.67	3353.67	644.988
lcl|NC_016893.1_gene_390	lpxA	WIGMOR_RS01930	udp-n-acetylglucosamine acyltransferase	Glycan biosynthesis and metabolism: Lipopolysaccharide biosynthesis	3352	3352	532.041
lcl|NC_016893.1_gene_410	fabI	WIGMOR_RS02030	enoyl-acp reductase	Lipid metabolism	3326.67	3326.67	527.266
lcl|NC_016893.1_gene_168	rpe	WIGMOR_RS00835	ribulose-phosphate 3-epimerase	Carbohydrate metabolism	3313.67	3313.67	577.041
lcl|NC_016893.1_gene_546	purK	WIGMOR_RS02690	phosphoribosylaminoimidazole carboxylase atpase subunit		3277.67	3277.67	374.829
lcl|NC_016893.1_gene_427	hemA	WIGMOR_RS02115	glutamyl-trna reductase	Metabolism of cofactors and vitamins: hemin	3270	3270	324.685
lcl|NC_016893.1_gene_58	FliM family flagellar motor switch protein	WIGMOR_RS00290	flagellar motor switch protein	Cell motility	3265	3265	422.294
lcl|NC_016893.1_gene_162	emrE	WIGMOR_RS00805	multidrug transporter		3260.67	3260.67	1184.44
lcl|NC_016893.1_gene_396	minC	WIGMOR_RS01960	septum site-determining protein		3257	3257	578.919
lcl|NC_016893.1_gene_667	pyrD	WIGMOR_RS03295	dihydroorotate dehydrogenase	Amino acid transport and metabolism	3227.33	3227.33	398.152
lcl|NC_016893.1_gene_389	fabZ	WIGMOR_RS01925	beta-hydroxyacyl-(acyl-carrier-protein) dehydratase	Lipid metabolism	3197.33	3197.33	851.303
lcl|NC_016893.1_gene_503	NA	WIGMOR_RS02490	NA		3194.33	3194.33	576.209
lcl|NC_016893.1_gene_407	yciK	WIGMOR_RS02015	3-oxoacyl-acp reductase		3180.67	3180.67	522.737
lcl|NC_016893.1_gene_102	DNA polymerase III subunit delta	WIGMOR_RS00510	dna polymerase iii subunit delta	Replication and repair	3169.67	3170	405.068
lcl|NC_016893.1_gene_620	dacA	WIGMOR_RS03060	d-alanyl-d-alanine carboxypeptidase	Glycan biosynthesis and metabolism: Peptidoglycan biosynthesis	3165	3165	316.199
lcl|NC_016893.1_gene_529	hypothetical protein	WIGMOR_RS02615	hypothetical protein		3158	3158	1583.8
lcl|NC_016893.1_gene_216	metG	WIGMOR_RS01075	methionyl-trna synthetase	Aminoacyl-tRNA biosynthesis	3114.33	3114.33	233.952
lcl|NC_016893.1_gene_689	nrdF	WIGMOR_RS03405	ribonucleotide-diphosphate reductase subunit beta		3101.67	3101.67	396.544
lcl|NC_016893.1_gene_595	lpxC	WIGMOR_RS02935	NA	Glycan biosynthesis and metabolism: Lipopolysaccharide biosynthesis	3094.33	3094.67	441.296
lcl|NC_016893.1_gene_145	pgi	WIGMOR_RS00720	NA	Carbohydrate metabolism	3057.67	3057.67	232.049
lcl|NC_016893.1_gene_130	ubiE	WIGMOR_RS00645	NA	Metabolism of cofactors and vitamins: ubiquinone and other terpenoid-quinone biosynthesis	3053.33	3053.33	509.979
lcl|NC_016893.1_gene_504	dapE	WIGMOR_RS02495	succinyl-diaminopimelate desuccinylase	Amino acid transport and metabolism	3042.67	3042.67	330.804
lcl|NC_016893.1_gene_126	znuA	WIGMOR_RS00625	zinc abc transporter substrate-binding protein	Membrane: Membrane transport	3029.33	3029.33	400.913
lcl|NC_016893.1_gene_386	bamA	WIGMOR_RS01910	outer membrane protein assembly factor	Membrane: Outer membrane	3029.33	3029.33	156.35
lcl|NC_016893.1_gene_181	ndk	WIGMOR_RS00900	NA		3022.33	3022.33	878.106
lcl|NC_016893.1_gene_262	plsC	WIGMOR_RS01300	1-acyl-sn-glycerol-3-phosphate acyltransferase		2990	2990	509.799
lcl|NC_016893.1_gene_199	rpsQ	WIGMOR_RS00990	30s ribosomal protein s17	Ribosome	2988.33	2988.33	1464.36
lcl|NC_016893.1_gene_278	hypothetical protein	WIGMOR_RS01380	membrane protein	Membrane: Membrane protein	2987.33	2987.33	213.834
lcl|NC_016893.1_gene_515	corA	WIGMOR_RS02550	magnesium and cobalt transport partial		2985.33	2985.33	392.064
lcl|NC_016893.1_gene_291	rpsU	WIGMOR_RS01440	30s ribosomal protein s21	Ribosome	2963	2963	1714.13
lcl|NC_016893.1_gene_542	rimM	WIGMOR_RS02670	ribosome maturation factor rimm		2958	2958	680.517
lcl|NC_016893.1_gene_526	rpsF	WIGMOR_RS02600	30s ribosomal protein s6	Ribosome	2951	2951	1061.46
lcl|NC_016893.1_gene_264	yrdC	WIGMOR_RS01310	trna t a37 threonylcarbamoyladenosine modification protein		2945.33	2945.33	655.068
lcl|NC_016893.1_gene_155	pyrI	WIGMOR_RS00770	aspartate carbamoyltransferase regulatory subunit	Amino acid transport and metabolism	2898.33	2898.33	771.79
lcl|NC_016893.1_gene_343	sdhC	WIGMOR_RS01695	succinate dehydrogenase	Energy metabolism: Oxidative phosphorylation	2870	2870	937.136
lcl|NC_016893.1_gene_108	lolD	WIGMOR_RS00540	NA	Membrane: Membrane transport	2852.67	2853	521.098
lcl|NC_016893.1_gene_661	pykA	WIGMOR_RS03265	pyruvate kinase	Carbohydrate metabolism	2829	2829	244.549
lcl|NC_016893.1_gene_439	grxD	WIGMOR_RS02175	glutaredoxin		2812.67	2812.67	1038.17
lcl|NC_016893.1_gene_164	hemF	WIGMOR_RS00815	5'-3' exonuclease	Metabolism of cofactors and vitamins: hemin	2792.33	2792.33	381.865
lcl|NC_016893.1_gene_554	infA	WIGMOR_RS02730	translation initiation factor if-1		2776	2776	1576.41
lcl|NC_016893.1_gene_405	cls	WIGMOR_RS02005	NA		2763	2763	238.465
lcl|NC_016893.1_gene_254	thiS	WIGMOR_RS01260	sulfur carrier protein	Metabolism of cofactors and vitamins: thiamine	2740.33	2740.33	1709.41
lcl|NC_016893.1_gene_298	NA	WIGMOR_RS03450	NA		2740	2740	815.242
lcl|NC_016893.1_gene_672	rplY	WIGMOR_RS03320	50s ribosomal protein l25	Ribosome	2720.67	2720.67	1162.32
lcl|NC_016893.1_gene_34	flhD	WIGMOR_RS00170	transcriptional activator	Cell motility	2720.67	2720.67	985.149
lcl|NC_016893.1_gene_420	ybiS	WIGMOR_RS02080	NA		2679	2679	350.602
lcl|NC_016893.1_gene_514	tpiA	WIGMOR_RS02545	triosephosphate isomerase	Carbohydrate metabolism	2673	2673	434.261
lcl|NC_016893.1_gene_373	marC	WIGMOR_RS01845	multiple drug resistance protein		2672.33	2672.33	497.439
lcl|NC_016893.1_gene_361	fabB	WIGMOR_RS01785	3-oxoacyl-acp synthase	Lipid metabolism	2658.33	2658.33	273.607
lcl|NC_016893.1_gene_627	rsmE	WIGMOR_RS03095	ribosomal rna small subunit methyltransferase e		2648	2648	454.116
lcl|NC_016893.1_gene_333	pepP	WIGMOR_RS01645	proline aminopeptidase p ii		2618.33	2618.33	248.871
lcl|NC_016893.1_gene_470	truA	WIGMOR_RS02330	NA		2609.67	2609.67	399.538
lcl|NC_016893.1_gene_391	lpxB	WIGMOR_RS01935	NA	Glycan biosynthesis and metabolism: Lipopolysaccharide biosynthesis	2603	2603.33	283.153
lcl|NC_016893.1_gene_279	hypothetical protein	WIGMOR_RS01385	exported protein		2597	2597	100.28
lcl|NC_016893.1_gene_49	flgI	WIGMOR_RS00245	NA	Cell motility	2592.33	2592.33	290.034
lcl|NC_016893.1_gene_68	FliD family flagellar hook-associated protein	WIGMOR_RS00340	flagellar hook-associated protein 2	Cell motility	2585	2585	214.45
lcl|NC_016893.1_gene_644	cyoE	WIGMOR_RS03180	polyprenyltransferase (heme O synthase)	Metabolism of cofactors and vitamins: hemin	2559.33	2559.33	366.204
lcl|NC_016893.1_gene_687	yicC	WIGMOR_RS03395	domain protein		2553.67	2553.67	368.614
lcl|NC_016893.1_gene_537	NA	WIGMOR_RS03480	NA		2547.33	2548	1018.12
lcl|NC_016893.1_gene_533	DNA polymerase I	WIGMOR_RS02635	5'-3' exonuclease	Replication and repair	2545.33	2545.33	386.746
lcl|NC_016893.1_gene_131	ubiB	WIGMOR_RS00650	NA	Metabolism of cofactors and vitamins: ubiquinone and other terpenoid-quinone biosynthesis	2542.33	2542.33	195.041
lcl|NC_016893.1_gene_163	bioH	WIGMOR_RS00810	carboxylesterase	Metabolism of cofactors and vitamins: biotin	2541.67	2541.67	406.068
lcl|NC_016893.1_gene_528	rplI	WIGMOR_RS02610	50s ribosomal protein l9	Ribosome	2509.67	2509.67	691.443
lcl|NC_016893.1_gene_146	proS	WIGMOR_RS00725	prolyl-trna synthetase	Aminoacyl-tRNA biosynthesis	2504.33	2504.33	185.61
lcl|NC_016893.1_gene_320	asd	WIGMOR_RS01585	aspartate-semialdehyde dehydrogenase	Amino acid transport and metabolism	2488	2488	282.929
lcl|NC_016893.1_gene_59	fliL	WIGMOR_RS00295	flagellar protein	Cell motility	2475.67	2475.67	638.726
lcl|NC_016893.1_gene_268	sdaC	WIGMOR_RS01330	serine transporter		2474.67	2474.67	234.998
lcl|NC_016893.1_gene_3	atpE	WIGMOR_RS00015	atp synthase c subunit	Energy metabolism: Oxidative phosphorylation	2471	2471	1288.76
lcl|NC_016893.1_gene_484	gntY	WIGMOR_RS02395	fe s biogenesis protein		2467.33	2467.33	552.558
lcl|NC_016893.1_gene_589	ftsW	WIGMOR_RS02905	cell division protein	Divisome proteins	2454	2454	265.92
lcl|NC_016893.1_gene_57	fliN	WIGMOR_RS00285	flagellar motor switch protein	Cell motility	2445.67	2445.67	725.531
lcl|NC_016893.1_gene_573	truB	WIGMOR_RS02825	trna pseudouridine synthase b		2445	2445	329.506
lcl|NC_016893.1_gene_547	purE	WIGMOR_RS02695	NA	Amino acid transport and metabolism	2388	2388	594.866
lcl|NC_016893.1_gene_377	dapD	WIGMOR_RS01865	NA	Amino acid transport and metabolism	2376.67	2376.67	358.601
lcl|NC_016893.1_gene_600	rnc	WIGMOR_RS02960	NA		2373	2373	435.556
lcl|NC_016893.1_gene_353	TolA family protein	WIGMOR_RS01745	cell envelope integrity inner membrane protein	Membrane: Inner membrane	2363.67	2363.67	392.472
lcl|NC_016893.1_gene_539	kdsB	WIGMOR_RS02655	3-deoxy-manno-octulosonate cytidylyltransferase	Glycan biosynthesis and metabolism: Lipopolysaccharide biosynthesis	2363	2363	400.687
lcl|NC_016893.1_gene_434	nth	WIGMOR_RS02150	endonuclease iii	Replication and repair	2352.67	2352.67	459.476
lcl|NC_016893.1_gene_95	rpmF	WIGMOR_RS00475	50s ribosomal protein l32	Ribosome	2343	2345.67	1485.24
lcl|NC_016893.1_gene_213	cpxA	WIGMOR_RS01060	two-component sensor protein		2333.33	2333.33	297.843
lcl|NC_016893.1_gene_444	purC	WIGMOR_RS02200	phosphoribosylaminoimidazole-succinocarboxamide synthase	Amino acid transport and metabolism	2325.67	2325.67	407.193
lcl|NC_016893.1_gene_189	rplO	WIGMOR_RS00940	50s ribosomal protein l15	Ribosome	2322.67	2322.67	669.849
lcl|NC_016893.1_gene_192	rplR	WIGMOR_RS00955	50s ribosomal protein l18	Ribosome	2299	2299	811.764
lcl|NC_016893.1_gene_225	adk	WIGMOR_RS01120	adenylate kinase		2295.33	2295.33	445.629
lcl|NC_016893.1_gene_664	murI	WIGMOR_RS03280	glutamate racemase	Glycan biosynthesis and metabolism: Peptidoglycan biosynthesis	2289.67	2289.67	342.269
lcl|NC_016893.1_gene_521	recD	WIGMOR_RS02575	exonuclease v subunit alpha	Replication and repair	2288.67	2288.67	156.148
lcl|NC_016893.1_gene_447	kdsD	WIGMOR_RS02215	d-arabinose 5-phosphate isomerase	Glycan biosynthesis and metabolism: Lipopolysaccharide biosynthesis	2273	2273	288.285
lcl|NC_016893.1_gene_63	FliH family flagellar assembly protein	WIGMOR_RS00315	flagellar assembly protein	Cell motility	2265.33	2265.67	414.534
lcl|NC_016893.1_gene_492	lspA	WIGMOR_RS02435	lipoprotein signal peptidase		2253	2253	594.689
lcl|NC_016893.1_gene_316	ybeY	WIGMOR_RS01565	metal-binding heat shock protein		2232.33	2232.33	595.294
lcl|NC_016893.1_gene_263	aroE	WIGMOR_RS01305	shikimate dehydrogenase	Amino acid transport and metabolism	2231.33	2231.33	332.445
lcl|NC_016893.1_gene_650	NA	WIGMOR_RS03210	NA		2230	2230	833.632
lcl|NC_016893.1_gene_536	NA	WIGMOR_RS03475	NA		2229.33	2229.33	910.145
lcl|NC_016893.1_gene_328	pfs	WIGMOR_RS01620	5 -methylthioadenosine s-adenosylhomocysteine nucleosidase	Amino acid transport and metabolism	2220.67	2220.67	372.814
lcl|NC_016893.1_gene_312	yraL	WIGMOR_RS01550	16s rrna methyltransferase		2212.67	2212.67	323.11
lcl|NC_016893.1_gene_632	arnT	WIGMOR_RS03120	4-amino-4-deoxy-l-arabinose transferase	Carbohydrate metabolism	2203.33	2203.33	163.184
lcl|NC_016893.1_gene_217	rluD	WIGMOR_RS01080	ribosomal large subunit pseudouridine synthase d		2202	2203	294.06
lcl|NC_016893.1_gene_107	lolC	WIGMOR_RS00535	outer membrane-specific lipoprotein transporter subunit	Membrane: Membrane transport	2170.33	2170.33	225.953
lcl|NC_016893.1_gene_103	ycfH	WIGMOR_RS00515	dnase		2160.33	2160.33	339.458
lcl|NC_016893.1_gene_215	dcd	WIGMOR_RS01070	deoxycytidine triphosphate deaminase		2149	2149	466.607
lcl|NC_016893.1_gene_90	pheS	WIGMOR_RS00450	phenylalanyl-trna synthetase	Aminoacyl-tRNA biosynthesis	2134	2134.33	265.676
lcl|NC_016893.1_gene_48	flgH	WIGMOR_RS00240	NA	Cell motility	2129.33	2129.33	387.178
lcl|NC_016893.1_gene_456	thyA	WIGMOR_RS02260	thymidylate synthase	Metabolism of cofactors and vitamins: folate	2126	2126	333.54
lcl|NC_016893.1_gene_109	lolE	WIGMOR_RS00545	outer membrane-specific lipoprotein transporter subunit	Membrane: Membrane transport	2082.67	2082.67	200.136
lcl|NC_016893.1_gene_380	tsf	WIGMOR_RS01880	translation elongation factor ts		2060	2060	319.229
lcl|NC_016893.1_gene_499	yjeK	WIGMOR_RS02470	lysine- -aminomutase-like protein		2059	2059	238.399
lcl|NC_016893.1_gene_339	NA	WIGMOR_RS01675	NA		2053.67	2053.67	347.445
lcl|NC_016893.1_gene_221	ispF	WIGMOR_RS01100	2-c-methyl-d-erythritol -cyclodiphosphate synthase	Metabolism of terpenoids and polyketides	2042	2042.33	533.462
lcl|NC_016893.1_gene_399	putative metal-dependent protease molecular chaperone	WIGMOR_RS01975	metal-dependent protease molecular chaperone		2034	2034	379.109
lcl|NC_016893.1_gene_80	mltC	WIGMOR_RS00400	membrane-bound lytic murein transglycosylase c	Membrane: Membrane protein	2002.67	2002.67	234.615
lcl|NC_016893.1_gene_387	skp	WIGMOR_RS01915	molecular chaperone		1999.33	1999.33	494.981
lcl|NC_016893.1_gene_336	orn	WIGMOR_RS01660	oligoribonuclease		1997	1997	436.893
lcl|NC_016893.1_gene_406	yciC	WIGMOR_RS02010	membrane protein	Membrane: Membrane protein	1970.67	1970.67	320.695
lcl|NC_016893.1_gene_46	flgF	WIGMOR_RS00230	flagellar basal body rod protein	Cell motility	1966.67	1966.67	328.786
lcl|NC_016893.1_gene_60	FliK family flagellar hook-length control	WIGMOR_RS00300	family flagellar hook-length control protein	Cell motility	1936	1936	191.539
lcl|NC_016893.1_gene_619	lipB	WIGMOR_RS03055	octanoyltransferase	Metabolism of cofactors and vitamins: lipoic acid metabolism	1848	1848	354.441
lcl|NC_016893.1_gene_659	tadA	WIGMOR_RS03255	trna-specific adenosine deaminase		1833.67	1833.67	482.235
lcl|NC_016893.1_gene_153	membrane protein	WIGMOR_RS00760	membrane protein	Membrane: Membrane protein	1831.33	1831.33	219.96
lcl|NC_016893.1_gene_639	trigger factor	WIGMOR_RS03155	trigger factor		1811.33	1811.33	172.329
lcl|NC_016893.1_gene_117	NA	WIGMOR_RS00585	NA		1809	1809	529.289
lcl|NC_016893.1_gene_37	motB	WIGMOR_RS00185	NA	Cell motility	1809	1809	233.124
lcl|NC_016893.1_gene_23	ksgA	WIGMOR_RS00115	16s rrna methyltransferase		1802	1802	286.366
lcl|NC_016893.1_gene_83	yggV	WIGMOR_RS00415	nucleoside-triphosphate diphosphatase		1801	1801	377.408
lcl|NC_016893.1_gene_55	fliP	WIGMOR_RS00275	NA	Cell motility	1775	1775	273.308
lcl|NC_016893.1_gene_244	coaA	WIGMOR_RS01210	pantothenate kinase	Metabolism of cofactors and vitamins: pantothenate and CoA biosynthesis	1769.33	1769.33	269.724
lcl|NC_016893.1_gene_381	frr	WIGMOR_RS01885	NA		1763.67	1763.67	392.691
lcl|NC_016893.1_gene_351	tolQ	WIGMOR_RS01735	colicin transporter		1755.33	1755.33	323.77
lcl|NC_016893.1_gene_369	pyrE	WIGMOR_RS01825	orotate phosphoribosyltransferase	Amino acid transport and metabolism	1746	1746	336.146
lcl|NC_016893.1_gene_543	rpsP	WIGMOR_RS02675	30s ribosomal protein s16	Ribosome	1736.33	1736.33	887.186
lcl|NC_016893.1_gene_65	fliF	WIGMOR_RS00325	NA	Cell motility	1714.33	1714.33	126.301
lcl|NC_016893.1_gene_206	rplW	WIGMOR_RS01025	50s ribosomal protein l23	Ribosome	1711.33	1711.33	707.053
lcl|NC_016893.1_gene_655	NA	WIGMOR_RS03235	NA		1691.67	1691.67	750.805
lcl|NC_016893.1_gene_24	apaH	WIGMOR_RS00120	NA		1667	1667.33	253.896
lcl|NC_016893.1_gene_364	rpoZ	WIGMOR_RS01800	dna-directed rna polymerase subunit omega	Transcription	1657.33	1657.33	1036.93
lcl|NC_016893.1_gene_362	MarR family transcripitonal regulator	WIGMOR_RS01790	family transcriptional regulator		1624.33	1624.33	475.544
lcl|NC_016893.1_gene_552	hemD	WIGMOR_RS02720	uroporphyrinogen-iii synthase	Metabolism of cofactors and vitamins: hemin	1604	1604	266.485
lcl|NC_016893.1_gene_190	rpmD	WIGMOR_RS00945	50s ribosomal protein l30	Ribosome	1581	1581	1097.24
lcl|NC_016893.1_gene_668	yceN	WIGMOR_RS03300	membrane protein	Membrane: Membrane protein	1540	1540	123.584
lcl|NC_016893.1_gene_335	yqjA	WIGMOR_RS01655	membrane protein	Membrane: Membrane protein	1531	1531	294.073
lcl|NC_016893.1_gene_20	NA	WIGMOR_RS00100	NA		1527.33	1527.33	339.134
lcl|NC_016893.1_gene_104	hinT	WIGMOR_RS00520	purine nucleoside phosphoramidase		1521.33	1521.33	544.138
lcl|NC_016893.1_gene_334	ubiH	WIGMOR_RS01650	2-octaprenyl-6-methoxyphenyl hydroxylase	Metabolism of cofactors and vitamins: ubiquinone and other terpenoid-quinone biosynthesis	1517	1517	159.155
lcl|NC_016893.1_gene_173	NA	WIGMOR_RS00860	NA		1506.67	1509.67	291.374
lcl|NC_016893.1_gene_401	purU	WIGMOR_RS01985	formyltetrahydroMetabolism of cofactors and vitamins: folate deformylase	Metabolism of cofactors and vitamins: folate	1500	1500	215.71
lcl|NC_016893.1_gene_319	ubiG	WIGMOR_RS01580	bifunctional 3-demethylubiquinone-9 3-methyltransferase 2-octaprenyl-6-hydroxy phenol methylase	Metabolism of cofactors and vitamins: ubiquinone and other terpenoid-quinone biosynthesis	1498	1498.33	265.905
lcl|NC_016893.1_gene_35	flhC	WIGMOR_RS00175	flagellar transcriptional activator flhc	Cell motility	1488.33	1488.33	335.289
lcl|NC_016893.1_gene_88	rpmI	WIGMOR_RS00440	50s ribosomal protein l35	Ribosome	1487	1487	936.982
lcl|NC_016893.1_gene_468	folC	WIGMOR_RS02320	bifunctional protein folc	Metabolism of cofactors and vitamins: folate	1477.67	1477.67	146.853
lcl|NC_016893.1_gene_64	fliG	WIGMOR_RS00320	NA	Cell motility	1476	1476	186.799
lcl|NC_016893.1_gene_550	folD	WIGMOR_RS02710	bifunctional protein	Metabolism of cofactors and vitamins: folate	1468.67	1468.67	211.38
lcl|NC_016893.1_gene_604	cysteine ABC transporter substrate-binding protein	WIGMOR_RS02980	cysteine abc transporter substrate-binding protein		1464	1464	229.647
lcl|NC_016893.1_gene_92	pyrC	WIGMOR_RS00460	dihydroorotase	Amino acid transport and metabolism	1454.33	1454.33	172.16
lcl|NC_016893.1_gene_375	cutA	WIGMOR_RS01855	divalent-cation tolerance protein		1443.67	1443.67	496.969
lcl|NC_016893.1_gene_691	nrdI	WIGMOR_RS03415	NA		1429.67	1429.67	420.107
lcl|NC_016893.1_gene_89	rplT	WIGMOR_RS00445	50s ribosomal protein l20	Ribosome	1422	1422	498.934
lcl|NC_016893.1_gene_179	DNA-binding protein	WIGMOR_RS00890	DNA-binding protein	Divisome proteins	1418.33	1418.33	354.986
lcl|NC_016893.1_gene_416	sufE	WIGMOR_RS02060	cysteine desulfuration protein sufe		1416.33	1416.33	439.038
lcl|NC_016893.1_gene_44	FlgD family flagellar basal-body rod modification protein	WIGMOR_RS00220	flagellar basal body rod modification protein	Cell motility	1389.67	1389.67	208.6
lcl|NC_016893.1_gene_485	fabA	WIGMOR_RS02400	3-hydroxydecanoyl-acp dehydratase	Lipid metabolism	1386.67	1386.67	322.914
lcl|NC_016893.1_gene_366	rpmB	WIGMOR_RS01810	50s ribosomal protein l28	Ribosome	1379.33	1379.33	674.028
lcl|NC_016893.1_gene_607	yhdY	WIGMOR_RS02995	amino acid abc transporter permease		1362.33	1362.33	248.587
lcl|NC_016893.1_gene_229	hha	WIGMOR_RS01140	gene expression modulator		1361	1361	829.962
lcl|NC_016893.1_gene_498	efp	WIGMOR_RS02465	elongation factor p		1344	1344	291.868
lcl|NC_016893.1_gene_472	NA	WIGMOR_RS02340	NA		1317	1317	370.803
lcl|NC_016893.1_gene_282	ispB	WIGMOR_RS01400	octaprenyl-diphosphate synthase	Metabolism of terpenoids and polyketides	1306.67	1306.67	165.273
lcl|NC_016893.1_gene_332	zapA	WIGMOR_RS01640	cell division protein	Divisome proteins	1299.33	1299.33	491.516
lcl|NC_016893.1_gene_311	yraP	WIGMOR_RS01545	outer membrane lipoprotein	Membrane: Outer membrane	1282	1282	277.861
lcl|NC_016893.1_gene_649	panE	WIGMOR_RS03205	2-dehydropantoate 2-reductase	Metabolism of cofactors and vitamins: pantothenate and CoA biosynthesis	1273.33	1273.33	178.718
lcl|NC_016893.1_gene_518	outer membrane protein C	WIGMOR_RS02565	membrane protein	Membrane: Membrane protein	1268	1268	143.489
lcl|NC_016893.1_gene_527	rpsR	WIGMOR_RS02605	30s ribosomal protein s18	Ribosome	1267.33	1267.33	694.012
lcl|NC_016893.1_gene_489	rpsT	WIGMOR_RS02420	30s ribosomal protein s20	Ribosome	1259.67	1259.67	575.24
lcl|NC_016893.1_gene_305	yjgQ	WIGMOR_RS01515	lipopolysaccharide abc transporter permease		1258.67	1258.67	146.559
lcl|NC_016893.1_gene_210	rhodanese-like domain-containing protein	WIGMOR_RS01045	rhodanese-like protein		1257.33	1257.33	363.313
lcl|NC_016893.1_gene_534	yajC	WIGMOR_RS02640	NA	Membrane: Membrane transport	1252.67	1252.67	457.829
lcl|NC_016893.1_gene_187	rpmJ	WIGMOR_RS00930	50s ribosomal protein l36	Ribosome	1232.33	1232.33	1304.69
lcl|NC_016893.1_gene_36	motA	WIGMOR_RS00180	flagellar motor protein	Cell motility	1217	1217	168.454
lcl|NC_016893.1_gene_113	yoaE	WIGMOR_RS00565	membrane protein	Membrane: Membrane protein	1210.67	1210.67	119.614
lcl|NC_016893.1_gene_157	ydjM	WIGMOR_RS00780	inner membrane protein ydjm	Membrane: Inner membrane	1179	1179	253.985
lcl|NC_016893.1_gene_14	yidD	WIGMOR_RS00070	membrane protein insertion efficiency factor	Membrane: Membrane protein	1160.33	1160.33	656.958
lcl|NC_016893.1_gene_548	lpxH	WIGMOR_RS02700	udp- -diacylglucosamine hydrolase	Glycan biosynthesis and metabolism: Lipopolysaccharide biosynthesis	1091.33	1091.33	181.712
lcl|NC_016893.1_gene_174	NA	WIGMOR_RS00865	NA		1091.33	1092.33	172.555
lcl|NC_016893.1_gene_321	yhgN	WIGMOR_RS01590	antibiotic transporter		1074	1074	225.122
lcl|NC_016893.1_gene_15	rnpA	WIGMOR_RS00075	ribonuclease p		1058.67	1058.67	379.512
lcl|NC_016893.1_gene_623	nadD	WIGMOR_RS03075	nicotinate-nucleotide adenylyltransferase	Metabolism of cofactors and vitamins: nicotinamide	1047.33	1048.67	206.165
lcl|NC_016893.1_gene_325	NA	WIGMOR_RS03455	NA		1040.67	1041.33	332.643
lcl|NC_016893.1_gene_654	hypothetical protein	WIGMOR_RS03230	cytochrome d ubiquinol oxidase subunit iii		1014.33	1014.33	323.364
lcl|NC_016893.1_gene_603	coaE	WIGMOR_RS02975	dephospho- kinase	Metabolism of cofactors and vitamins: pantothenate and CoA biosynthesis	1011	1011	198.684
lcl|NC_016893.1_gene_532	dsbA	WIGMOR_RS02630	disulfide interchange protein		1004.67	1005	200.673
lcl|NC_016893.1_gene_605	ABC transporter	WIGMOR_RS02985	abc transporter		1003	1003	160.31
lcl|NC_016893.1_gene_402	galU	WIGMOR_RS01990	utp--glucose-1-phosphate uridylyltransferase	Carbohydrate metabolism	989	989	138.822
lcl|NC_016893.1_gene_304	hypothetical protein	WIGMOR_RS01510	permease		983.333	983.333	114.294
lcl|NC_016893.1_gene_424	ispE	WIGMOR_RS02100	kinase	Metabolism of terpenoids and polyketides	971.667	971.667	135.367
lcl|NC_016893.1_gene_75	yhhF	WIGMOR_RS00375	16s rrna methyltransferase		961.333	961.333	208.089
lcl|NC_016893.1_gene_327	putative aminomethyltransferase	WIGMOR_RS01615	global regulator		958	958	126.909
lcl|NC_016893.1_gene_638	bolA	WIGMOR_RS03150	transcriptional regulator		951.333	951.333	393.68
lcl|NC_016893.1_gene_356	NA	WIGMOR_RS01760	NA		934.667	935.667	547.838
lcl|NC_016893.1_gene_524	folK	WIGMOR_RS02590	2-amino-4-hydroxy-6-hydroxymethyldihydropteridine pyrophosphokinase	Metabolism of cofactors and vitamins: folate	933.333	933.667	240.855
lcl|NC_016893.1_gene_606	membrane protein	WIGMOR_RS02990	membrane protein	Membrane: Membrane protein	907.333	907.333	154.857
lcl|NC_016893.1_gene_30	pabA	WIGMOR_RS00150	anthranilate synthase component ii	Metabolism of cofactors and vitamins: folate	884.333	884.333	186.941
lcl|NC_016893.1_gene_176	hypothetical protein	WIGMOR_RS00875	membrane protein	Membrane: Membrane protein	867	867	216.073
lcl|NC_016893.1_gene_519	NA	WIGMOR_RS02570	NA		808.667	808.667	119.807
lcl|NC_016893.1_gene_446	yrbA	WIGMOR_RS02210	family protein		803	803	387.002
lcl|NC_016893.1_gene_572	rbfA	WIGMOR_RS02820	ribosome-binding factor a		795.333	795.333	281.382
lcl|NC_016893.1_gene_245	birA	WIGMOR_RS01215	bifunctional Metabolism of cofactors and vitamins: biotin--	Metabolism of cofactors and vitamins: biotin	776.333	776.333	123.318
lcl|NC_016893.1_gene_144	mreD	WIGMOR_RS00715	rod shape-determining protein	Divisome proteins	772.667	772.667	194.048
lcl|NC_016893.1_gene_450	lptC	WIGMOR_RS02230	lipopolysaccharide export system protein lptc	Membrane: Membrane transport	756	756	173.628
lcl|NC_016893.1_gene_417	major outer membrane lipoprotein	WIGMOR_RS02065	murein lipoprotein	Membrane: Outer membrane	741.667	741.667	388.947
lcl|NC_016893.1_gene_296	pgpA	WIGMOR_RS01465	phosphatidylglycerophosphatase a		727.667	727.667	190.843
lcl|NC_016893.1_gene_53	fliR	WIGMOR_RS00265	flagellar biosynthetic protein	Cell motility	726.333	726.333	116.643
lcl|NC_016893.1_gene_363	gmk	WIGMOR_RS01795	guanylate kinase		719.667	719.667	141.917
lcl|NC_016893.1_gene_507	NA	WIGMOR_RS02510	NA		716.667	720.333	478.359
lcl|NC_016893.1_gene_398	minE	WIGMOR_RS01970	NA		701.333	701.333	312.087
lcl|NC_016893.1_gene_567	secG	WIGMOR_RS02795	preprotein translocase membrane subunit	Membrane: Membrane transport	689	689	300.582
lcl|NC_016893.1_gene_271	lolA	WIGMOR_RS01345	lipoprotein chaperone		686	686	135.275
lcl|NC_016893.1_gene_25	folA	WIGMOR_RS00125	dihydroMetabolism of cofactors and vitamins: folate reductase	Metabolism of cofactors and vitamins: folate	679.333	679.333	168.936
lcl|NC_016893.1_gene_79	erpA	WIGMOR_RS00395	iron-sulfur cluster insertion protein		671	671	246.977
lcl|NC_016893.1_gene_73	rnhA	WIGMOR_RS00365	ribonuclease h	Replication and repair	668	668	179.551
lcl|NC_016893.1_gene_134	hemG	WIGMOR_RS00665	protoporphyrinogen oxidase	Metabolism of cofactors and vitamins: hemin	660.667	660.667	157.621
lcl|NC_016893.1_gene_631	NA	WIGMOR_RS03115	NA		657.667	657.667	391.847
lcl|NC_016893.1_gene_16	rpmH	WIGMOR_RS00080	50S ribosomal protein l34	Ribosome	624	624	565.733
lcl|NC_016893.1_gene_496	coaD	WIGMOR_RS02455	phosphopantetheine adenylyltransferase	Metabolism of cofactors and vitamins: pantothenate and CoA biosynthesis	613.333	613.333	157.754
lcl|NC_016893.1_gene_124	znuB	WIGMOR_RS00615	NA	Membrane: Membrane transport	605.333	605.333	95.2056
lcl|NC_016893.1_gene_218	putative lipoprotein precursor	WIGMOR_RS01085	outer membrane biogenesis protein	Membrane: Outer membrane	578	578	106.816
lcl|NC_016893.1_gene_40	FlgN family flagellar biosynthesis protein	WIGMOR_RS00200	family flagellar biosynthesis protein	Cell motility	565	565	149.516
lcl|NC_016893.1_gene_449	YhbN family protein	WIGMOR_RS02225	lipopolysaccharide transport periplasmic protein		556.333	556.333	145.634
lcl|NC_016893.1_gene_38	flhB	WIGMOR_RS00190	flagellar biosynthesis protein	Cell motility	550	550	59.5113
lcl|NC_016893.1_gene_467	cvpA	WIGMOR_RS02315	colicin v production protein		538.333	538.333	137.133
lcl|NC_016893.1_gene_50	FlgJ	WIGMOR_RS00250	flagellar protein	Cell motility	507	507	213.524
lcl|NC_016893.1_gene_118	nadK/ ppnK	WIGMOR_RS00590	NAD(+) kinase	Metabolism of cofactors and vitamins: nicotinamide	505	505	71.4865
lcl|NC_016893.1_gene_425	NA	WIGMOR_RS02105	NA		503.333	503.333	204.945
lcl|NC_016893.1_gene_94	rluC	WIGMOR_RS00470	23s rrna pseudouridylate synthase c		493.333	493.333	62.1445
lcl|NC_016893.1_gene_625	NA	WIGMOR_RS03085	NA		489.667	489.667	118.753
lcl|NC_016893.1_gene_610	NA	WIGMOR_RS03010	NA		464.333	464.333	198.829
lcl|NC_016893.1_gene_67	fliS	WIGMOR_RS00335	flagellar protein	Cell motility	441.333	441.333	140.252
lcl|NC_016893.1_gene_81	yggX	WIGMOR_RS00405	oxidative damage protection protein		404	404	206.197
lcl|NC_016893.1_gene_270	NA	WIGMOR_RS01340	NA		399.667	399.667	202.411
lcl|NC_016893.1_gene_43	flgC	WIGMOR_RS00215	NA	Cell motility	398	398	125.04
lcl|NC_016893.1_gene_326	ygfY	WIGMOR_RS01610	upf0350 protein		391.667	391.667	177.072
lcl|NC_016893.1_gene_352	tolR	WIGMOR_RS01740	protein		381	381	113.407
lcl|NC_016893.1_gene_211	grxC	WIGMOR_RS01050	glutaredoxin-3		377	377	194.446
lcl|NC_016893.1_gene_645	cyoD	WIGMOR_RS03185	cytochrome o ubiquinol oxidase	Energy metabolism: Oxidative phosphorylation	359.667	359.667	148.673
lcl|NC_016893.1_gene_509	NA	WIGMOR_RS02520	NA		351.667	352	142.814
lcl|NC_016893.1_gene_451	hypothetical protein	WIGMOR_RS02235	hypothetical protein		344.667	345	145.741
lcl|NC_016893.1_gene_123	ruvC	WIGMOR_RS00610	NA	Replication and repair	344.333	344.333	91.4639
lcl|NC_016893.1_gene_624	NA	WIGMOR_RS03080	NA	Replication and repair	318.333	318.333	38.504
lcl|NC_016893.1_gene_289	folB	WIGMOR_RS01430	dihydroneopterin aldolase	Metabolism of cofactors and vitamins: folate	294.667	294.667	88.6948
lcl|NC_016893.1_gene_538	NA	WIGMOR_RS03485	NA		271.667	271.667	123.084
lcl|NC_016893.1_gene_61	NA	WIGMOR_RS00305	NA		270.333	271.333	103.837
lcl|NC_016893.1_gene_54	fliQ	WIGMOR_RS00270	NA	Cell motility	266.667	266.667	123.059
lcl|NC_016893.1_gene_288	NA	WIGMOR_RS03445	NA		262	262	119.553
lcl|NC_016893.1_gene_287	NA	WIGMOR_RS03440	NA		261	261	120.333
lcl|NC_016893.1_gene_56	NA	WIGMOR_RS00280	NA		215.333	215.333	78.7549
lcl|NC_016893.1_gene_42	flgB	WIGMOR_RS00210	flagellar basal-body rod protein	Cell motility	200	200.333	60.2045
lcl|NC_016893.1_gene_41	NA	WIGMOR_RS03435	NA		190.333	190.333	34.9725
lcl|NC_016893.1_gene_520	NA	WIGMOR_RS03470	NA		150.333	150.333	47.5251
lcl|NC_016893.1_gene_426	NA	WIGMOR_RS02110	NA		86	86	55.111
lcl|NC_016893.1_gene_66	fliE	WIGMOR_RS00330	flagellar hook-basal body protein	Cell motility	69	69	26.7608
lcl|NC_016893.1_gene_480	NA	WIGMOR_RS02375	NA		44	44	30.7722
lcl|NC_016893.1_gene_473	hypothetical protein	WIGMOR_RS03460	NA		20.3333	20.3333	13.0512
