# Supplementary material for: Unravelling the relationship between the tsetse fly and its obligate symbiont Wigglesworthia: transcriptomic and metabolomic landscapes reveal highly integrated physiological networks
Source: Proc Biol Sci. 2017 Jun 28;284(1857):20170360. doi: 10.1098/rspb.2017.0360 (PMC5489720; doi:10.1098/rspb.2017.0360)
Supplement: Table S6: Annotation and differential expression of Glossina genes with bacteriome enriched expression [file rspb20170360supp13.xls]

## Sheet: Sheet1
	Annotations			Kegg Analysis of Bacteriome Enriched Genes			LOX Analysis of Bacteriome and Whole Gut Transcriptomes for Bacteriome Gene Enrichement					EdgeR Analysis of Control and Aposymbiotic Midguts						EdgeR Analysis of Control and Trypanosome Infected Midguts
Vectorbase Gene ID	Vectorbase Description	Closest Drosophila Melanogaster BLAST Hit	BLAST_E-Value	EC_Number	Kegg_ID	Kegg_Definition	Acceptance Ratio	Density of Best Log-Likelihood	Bacteriome Mean RPKM	Gut Mean RPKM	Ratio of Mean Bacteriome/Gut RPKM	Aposymbiotic Fold Change (log2)	Aposymbiotic Average Counts Per Million (log2)	Aposymbiotic Likelyhood Ratio	Aposymbiotic PValue	Aposymbiotic FDR Score	Aposymbiotic Differentially Expressed	Trypanosome Infected Fold Change (log2)	Trypanosome Infected Average Counts per Million (log2)	Trypanosome Infected Likelyhood Ratio	Trypanosome Infected PValue	Trypanosome Infected FDR Score	Trypanosome Infected Differentially Expressed	Aposymbiotic and Trypanosome Infected Expression Categories
GMOY000022	hypothetical protein	short stop, isoform H	0		K10382	DST; dystonin	0.177878(TRUE)	-6342.94	120.407	5.24152	22.9718	0.790848	8.05307	4.90591	0.0267649	0.0420485	Upregulated	0.731213	7.73293	4.11727	0.0424476	0.064867	No Change	Apo Up
GMOY000077	Ecdysone-induced protein 28/29kD	Ecdysone-induced protein 28/29kD, isoform A	6.24e-142	EC:1.8.4.11; EC:1.8.4	K07304	msrA; peptide-methionine (S)-S-oxide reductase	0.300601(TRUE)	-10143.3	177.547	29.3942	6.0402	-1.23974	6.33784	28.9958	7.25e-08	3.59e-07	Downregulated	-0.466784	6.31901	4.04142	0.0443964	0.067491	No Change	Apo Down
GMOY000171	hypothetical protein	ubiquitin conjugating enzyme E2H, isoform B	5.48e-96	EC:2.3.2.23	K10576	UBE2H; ubiquitin-conjugating enzyme E2 H	0.400801(TRUE)	-3225.56	53.6751	4.23941	12.661	1.01336	4.56125	26.4835	2.66e-07	1.16e-06	Upregulated	0.920851	4.39321	23.4245	1.3e-06	4.91e-06	Upregulated	Apo Up/Inf Up
GMOY000213	CG16995	CG4270, isoform A	7.08e-42			hypothetical protein	0.155455(TRUE)	-3479.21	54.0291	8.00673	6.74795	1.73411	7.45087	23.0846	1.55e-06	5.7e-06	Upregulated	0.915781	6.5758	7.90412	0.00493222	0.00914274	Upregulated	Apo Up/Inf Up
GMOY000234	acos3: acyl-CoA synthetase	Acyl-CoA synthetase long-chain, isoform J	0	EC:6.2.1.3; EC:6.2.1.15	K01897	ACSL; long-chain acyl-CoA synthetase	0.202002(TRUE)	-9597.13	170.686	24.5256	6.95952	1.38206	8.14213	31.7462	1.76e-08	9.83e-08	Upregulated	1.56454	7.9966	36.6209	1.43e-09	1.03e-08	Upregulated	Apo Up/Inf Up
GMOY000343	hypothetical protein	uncharacterized protein Dmel_CG32137, isoform B	0		K16756	CCDC64; coiled-coil domain-containing protein 64	0.205205(TRUE)	-3895.04	70.1968	2.46286	28.5021	2.64193	5.18578	103.611	2.46e-24	4.11e-22	Upregulated	2.50672	4.92284	102.47	4.38e-24	6.5e-22	Upregulated	Apo Up/Inf Up
GMOY000373	hypothetical protein	CG5910, isoform A	2.23e-40			hypothetical protein	0.342743(TRUE)	-7860.49	129.083	24.9932	5.16475	-0.280643	5.34608	1.17393	0.278595	0.338782	No Change	0.527148	5.49765	4.54466	0.0330216	0.0518732	No Change	No Change
GMOY000458	Mlx interactor	mondo, isoform E	4.62e-119		K09113	MLX; MAX-like protein X	0.155455(TRUE)	-4028.43	63.0866	9.90445	6.36952	1.00122	6.49533	11.2496	0.000796381	0.00173091	Upregulated	0.910564	6.19183	9.32761	0.00225727	0.00451511	Upregulated	Apo Up/Inf Up
GMOY000466	salivary C-type lectin					salivary C-type lectin	0.26997(TRUE)	-151848	4490.35	645.389	6.95759	-0.883445	11.8229	8.33826	0.00388188	0.00734681	Downregulated	-0.611999	11.6382	4.12828	0.0421723	0.0644942	No Change	Apo Down
GMOY000489	hypothetical protein	CAP, isoform R	0				0.244645(TRUE)	-4616.66	83.0927	4.32891	19.1948	2.49168	8.0094	46.3497	9.89e-12	1.21e-10	Upregulated	2.4515	7.6977	45.4016	1.61e-11	1.82e-10	Upregulated	Apo Up/Inf Up
GMOY000549	Not1	Not1, isoform C	0		K12604	CNOT1; CCR4-NOT transcription complex subunit 1	0.400901(TRUE)	-5279.86	90.0346	9.92364	9.07274	1.63998	8.03615	22.4992	2.1e-06	7.54e-06	Upregulated	1.95568	8.00129	30.3115	3.68e-08	1.98e-07	Upregulated	Apo Up/Inf Up
GMOY000551	tropomodulin	tropomodulin, isoform B	0		K10370	TMOD; tropomodulin	0.463463(TRUE)	-4069.56	67.1212	7.43211	9.03125	1.80862	5.17824	60.8308	6.22e-15	1.61e-13	Upregulated	1.92523	4.96452	73.2504	1.14e-17	4.28e-16	Upregulated	Apo Up/Inf Up
GMOY000555	hypothetical protein	prolyl-4-hydroxylase-alpha EFB	7.03e-122	EC:1.14.11.2	K00472	P4HA; prolyl 4-hydroxylase	0.222823(TRUE)	-3193.13	52.6869	4.47966	11.7614	0.897173	4.95323	21.9537	2.79e-06	9.76e-06	Upregulated	-0.827355	2.22593	16.0588	6.14e-05	0.000165039	Downregulated	Apo Up/Inf Down
GMOY000556	Ptp52F	protein tyrosine phosphatase 52F	0	EC:3.1.3.48; EC:3.1.3.16	K01104	E3.1.3.48; protein-tyrosine phosphatase	0.194494(TRUE)	-17243.5	351.818	35.031	10.0431	1.03698	6.8684	13.1452	0.000288258	0.000679359	Upregulated	0.929511	8.59512	12.0321	0.000522922	0.00119138	Upregulated	Apo Up/Inf Up
GMOY000570	hypothetical protein	uncharacterized protein Dmel_CG45186, isoform F	1.76e-124			hypothetical protein	0.245946(TRUE)	-2907.24	50.7878	1.59838	31.7745	2.28425	5.87852	44.4961	2.55e-11	2.84e-10	Upregulated	2.0882	5.47511	41.089	1.45e-10	1.32e-09	Upregulated	Apo Up/Inf Up
GMOY000608	exd: extradenticle	extradenticle, isoform A	3.15e-58				0.473473(TRUE)	-3813.15	59.8189	8.91522	6.70975	1.55597	5.39691	55.2726	1.05e-13	1.99e-12	Upregulated	1.39062	4.98747	49.0285	2.52e-12	3.35e-11	Upregulated	Apo Up/Inf Up
GMOY000609	exd: extradenticle	extradenticle, isoform A	0		K09355	PBX1; pre-B-cell leukemia transcription factor 1	0.15956(TRUE)	-3956.68	60.0732	11.1141	5.40515	0.90156	4.52685	23.1635	1.49e-06	5.51e-06	Upregulated	1.08779	4.35871	38.475	5.55e-10	4.29e-09	Upregulated	Apo Up/Inf Up
GMOY000678	hypothetical protein					hypothetical protein	0.308509(TRUE)	-5445.15	95.2215	8.7716	10.8557	2.03495	5.94186	39.2677	3.7e-10	3.13e-09	Upregulated	1.51634	5.25094	29.639	5.2e-08	2.71e-07	Upregulated	Apo Up/Inf Up
GMOY000691	hypothetical protein	uncharacterized protein Dmel_CG30015, isoform A	0			hypothetical protein	0.279179(TRUE)	-3155.95	56.2296	1.38297	40.6586	3.29905	5.96696	67.1319	2.54e-16	8.81e-15	Upregulated	3.47938	5.88	67.688	1.92e-16	5.98e-15	Upregulated	Apo Up/Inf Up
GMOY000786	hypothetical protein	DOR, isoform G	9.14e-104				0.407708(TRUE)	-3682.75	62.783	4.54687	13.808	1.45799	5.0758	16.5949	4.63e-05	0.000126783	Upregulated	1.86482	5.11524	38.1413	6.58e-10	5.01e-09	Upregulated	Apo Up/Inf Up
GMOY000826	Ectoderm-expressed	Ectoderm-expressed 4, isoform D	0				0.375275(TRUE)	-5345.87	84.8716	15.0788	5.62854	1.34281	7.94184	12.7055	0.000364578	0.000844258	Upregulated	1.97524	8.13636	23.3656	1.34e-06	5.04e-06	Upregulated	Apo Up/Inf Up
GMOY000882	pathetic	pathetic, isoform E	0		K14209	SLC36A; solute carrier family 36 (proton-coupled amino acid transporter)	0.333333(TRUE)	-7104.15	128.984	11.6227	11.0976	1.82603	7.14876	60.1222	8.91e-15	2.2e-13	Upregulated	1.68175	6.74225	44.1846	2.99e-11	3.19e-10	Upregulated	Apo Up/Inf Up
GMOY000961	IMPA: myo-inositol-1(or 4)-monophosphatase	CG9391, isoform A	3.78e-146	EC:3.1.3.25	K01092	E3.1.3.25; myo-inositol-1(or 4)-monophosphatase	0.231632(TRUE)	-20928.2	396.97	75.7678	5.23929	-2.09416	6.60931	58.1396	2.44e-14	5.42e-13	Downregulated	-1.01323	6.58202	12.4284	0.000422852	0.000983031	Downregulated	Apo Down/Inf Down
GMOY000962	acetyl-CoA synthetase	acetyl coenzyme A synthase, isoform A	0	EC:6.2.1.1	K01895	ACSS; acetyl-CoA synthetase	0.395295(TRUE)	-3123.16	50.138	5.32792	9.41044	-0.288867	4.38773	1.86885	0.171607	0.22142	No Change	0.0529742	4.31538	0.110722	0.739324	0.783863	No Change	No Change
GMOY000990	spn5: Serpin5	serpin 88Ea, isoform A	2.75e-156				0.16997(TRUE)	-9833.86	174.207	26.1992	6.64933	-0.485585	3.97515	3.30511	0.0690649	0.098551	No Change	-0.233012	6.46883	1.11466	0.29107	0.357566	No Change	No Change
GMOY001042	hypothetical protein	uncharacterized protein Dmel_CG30463, isoform B	9.56e-36	EC:2.4.1.41		hypothetical protein	0.471471(TRUE)	-6051.22	118.918	1.81828	65.4018	2.56473	1.41178	50.7834	1.03e-12	1.56e-11	Upregulated	3.2085	1.7829	92.1138	8.18e-22	7.15e-20	Upregulated	Apo Up/Inf Up
GMOY001044	hypothetical protein	uncharacterized protein Dmel_CG30463, isoform A	3.39e-129	EC:2.4.1.41	K00710	GALNT; polypeptide N-acetylgalactosaminyltransferase	0.327227(TRUE)	-4118.47	75.3337	2.22436	33.8677	2.99562	3.60119	42.0488	8.9e-11	8.65e-10	Upregulated	3.29438	3.66312	55.8182	7.95e-14	1.52e-12	Upregulated	Apo Up/Inf Up
GMOY001192	lamina ancestor	lamina ancestor, isoform C	0			lamina ancestor	0.164364(TRUE)	-14306.8	312.228	8.87344	35.1868	2.49406	7.39262	55.7996	8.02e-14	1.57e-12	Upregulated	2.83466	7.42257	70.9272	3.71e-17	1.29e-15	Upregulated	Apo Up/Inf Up
GMOY001224	hypothetical protein					hypothetical protein	0.186987(TRUE)	-10441.3	218.632	5.30365	41.223	2.06024	5.1338	42.7994	6.06e-11	6.15e-10	Upregulated	1.93201	4.79252	40.4693	2e-10	1.75e-09	Upregulated	Apo Up/Inf Up
GMOY001230	extra macrochaetae	extra macrochaetae	7.67e-59				0.156857(TRUE)	-11334.6	244.008	3.52314	69.2586	2.76566	3.76978	140.354	2.23e-32	1.31e-29	Upregulated	2.66041	3.4751	128.315	9.58e-30	4.43e-27	Upregulated	Apo Up/Inf Up
GMOY001240	sallimus	sallimus, isoform R	0	EC:2.7.11.1	K12567	TTN; titin	0.322022(TRUE)	-4278.75	81.5544	0.463301	176.029	1.19402	2.43933	15.996	6.35e-05	0.000168774	Upregulated	0.915118	6.49268	10.3341	0.00130595	0.00275292	Upregulated	Apo Up/Inf Up
GMOY001280	starvin	starvin, isoform E	4.23e-143				0.181982(TRUE)	-3640.41	65.0014	2.31871	28.0334	3.23839	5.59722	88.3668	5.44e-21	4.9e-19	Upregulated	3.36475	5.40025	88.7774	4.42e-21	3.16e-19	Upregulated	Apo Up/Inf Up
GMOY001315	hypothetical protein	uncharacterized protein Dmel_CG43340, isoform E	1.21e-142			hypothetical protein	0.365065(TRUE)	-3610.88	63.0586	3.24774	19.4161	2.5402	2.25578	43.6206	3.99e-11	4.18e-10	Upregulated	2.16982	6.53132	24.8637	6.15e-07	2.52e-06	Upregulated	Apo Up/Inf Up
GMOY001341	hypothetical protein	syncrip, isoform I	0				0.170971(TRUE)	-3973.97	67.4064	5.68151	11.8642	1.7694	4.53234	55.4549	9.56e-14	1.82e-12	Upregulated	1.76317	4.30372	64.5072	9.62e-16	2.64e-14	Upregulated	Apo Up/Inf Up
GMOY001342	MGP2: milk gland protein 2						0.163363(TRUE)	-9396.02	191.883	5.88619	32.5988	0.408941	2.64428	0.083587	0.772494	0.809993	No Change	0.0470619	2.0125	0.00070184	0.978865	0.982486	No Change	No Change
GMOY001443	Vacuolar protein sorting	vacuolar protein sorting 13, isoform A	0		K19525	VPS13A_C; vacuolar protein sorting-associated protein 13A/C	0.467267(TRUE)	-4109.15	72.4208	4.11878	17.5831	0.697	6.57565	5.90236	0.0151206	0.0250763	Upregulated	0.588873	6.21345	4.27264	0.0387306	0.059848	No Change	Apo Up
GMOY001459	TNF-receptor-associated factor-like	TNF-receptor-associated factor-like, isoform A	0				0.497497(TRUE)	-4398.61	67.2411	12.8466	5.23416	0.0519037	4.71643	0.0671164	0.795582	0.829653	No Change	0.447581	6.38377	3.89818	0.0483384	0.0729621	No Change	No Change
GMOY001483	hypothetical protein	amphiphysin, isoform A	1.33e-45				0.393493(TRUE)	-3562.32	62.3205	3.0459	20.4605	2.5536	4.41695	39.7114	2.94e-10	2.53e-09	Upregulated	2.19154	3.89348	32.0309	1.52e-08	8.9e-08	Upregulated	Apo Up/Inf Up
GMOY001569	hypothetical protein	uncharacterized protein Dmel_CG43427, isoform M	0			hypothetical protein	0.494494(TRUE)	-3341.81	53.5827	6.13456	8.73457	1.53506	6.35482	17.9059	2.32e-05	6.76e-05	Upregulated	1.89963	6.32841	24.2156	8.61e-07	3.39e-06	Upregulated	Apo Up/Inf Up
GMOY001629	lethal (2) giant larvae	lethal (2) giant larvae, isoform A	0		K06094	LLGL; lethal(2) giant larvae protein	0.151251(TRUE)	-4359.27	66.0231	13.1585	5.01751	0.514513	6.67088	3.40914	0.0648362	0.093076	No Change	0.894243	6.60212	12.6707	0.000371433	0.000871997	Upregulated	Inf Up
GMOY001635	Adenine phosphoribosyltransferase	adenine phosphoribosyltransferase, isoform A	3.36e-80	EC:2.4.2.7	K00759	APRT; adenine phosphoribosyltransferase	0.335335(TRUE)	-10648.7	185.891	32.448	5.72887	-1.1785	5.20689	20.9098	4.81e-06	1.62e-05	Downregulated	-1.04802	4.9407	18.905	1.37e-05	4.21e-05	Downregulated	Apo Down/Inf Down
GMOY001659	hypothetical protein	uncharacterized protein Dmel_CG12576, isoform A	3.25e-98			hypothetical protein	0.327928(TRUE)	-16958.9	313.069	58.1859	5.3805	0.517977	6.84716	5.45307	0.019534	0.0316393	Upregulated	0.275044	6.3592	1.80784	0.178767	0.23238	No Change	Apo Up
GMOY001987	purity of essence	purity of essence, isoform A	0	EC:2.3.2.27	K10691	UBR4; E3 ubiquitin-protein ligase UBR4	0.278378(TRUE)	-4324.67	74.9346	5.65502	13.251	0.154439	7.13879	0.430876	0.51156	0.571794	No Change	0.223329	6.8827	0.888919	0.34577	0.413275	No Change	No Change
GMOY002022	hypothetical protein	uncharacterized protein Dmel_CG45050, isoform C	6.12e-52			hypothetical protein	0.283884(TRUE)	-6544.49	126.941	3.95873	32.0661	2.32833	4.6544	104.193	1.84e-24	3.2e-22	Upregulated	2.03897	4.16584	83.1196	7.72e-20	4.38e-18	Upregulated	Apo Up/Inf Up
GMOY002042	MYPT-75D	MYPT-75D, isoform B	0		K17458	PPP1R16A; protein phosphatase 1 regulatory subunit 16A	0.248649(TRUE)	-6052.6	116.477	3.41423	34.1151	1.60628	6.29078	14.2284	0.000161911	0.000399732	Upregulated	1.47782	5.94666	18.5515	1.65e-05	4.97e-05	Upregulated	Apo Up/Inf Up
GMOY002070	hypothetical protein	dystrophin, isoform H	0				0.284885(TRUE)	-2984.3	53.4185	0.89303	59.8172	1.50545	4.14346	23.0091	1.61e-06	5.89e-06	Upregulated	1.11878	3.59673	12.1857	0.000481569	0.0011058	Upregulated	Apo Up/Inf Up
GMOY002090	hypothetical protein	par-1, isoform H	0	EC:2.7.11.1	K08798	MARK; MAP/microtubule affinity-regulating kinase	0.382983(TRUE)	-3527.85	56.7132	6.69107	8.47596	1.24853	5.93922	25.7312	3.92e-07	1.65e-06	Upregulated	1.22929	5.63331	24.7335	6.58e-07	2.67e-06	Upregulated	Apo Up/Inf Up
GMOY002109	hypothetical protein	HIF prolyl hydroxylase, isoform A	1.09e-139	EC:1.14.11.29	K09592	EGLN; hypoxia-inducible factor prolyl hydroxylase	0.287487(TRUE)	-7526.81	129.274	18.7835	6.8823	0.771239	5.74096	13.94	0.000188736	0.000460734	Upregulated	1.30185	5.80362	32.0756	1.48e-08	8.72e-08	Upregulated	Apo Up/Inf Up
GMOY002137	hypothetical protein	CG8405, isoform A	0			hypothetical protein	0.179079(TRUE)	-3456.39	60.178	2.99019	20.1251	2.19408	5.85298	48.4177	3.44e-12	4.69e-11	Upregulated	2.36969	5.71857	54.4823	1.57e-13	2.78e-12	Upregulated	Apo Up/Inf Up
GMOY002146	GIG Protein	uncharacterized protein Dmel_CG45263, isoform E	2.63e-65				0.414915(TRUE)	-3921.71	74.6772	0.197593	377.934	1.25343	1.41379	7.36294	0.00665817	0.0119411	Upregulated	2.16159	1.85514	28.4963	9.39e-08	4.56e-07	Upregulated	Apo Up/Inf Up
GMOY002169	hypothetical protein	CG7770, isoform A	3.85e-45			hypothetical protein	0.257457(TRUE)	-4951.46	86.1709	7.40732	11.6332	-0.424178	4.02531	5.37007	0.0204852	0.0330367	Downregulated	0.132319	4.2162	0.663608	0.415289	0.484155	No Change	Apo Down
GMOY002199	Elongation factor 1alpha48D	elongation factor 1alpha48D, isoform A	0		K03231	EEF1A; elongation factor 1-alpha	0.177678(TRUE)	-23591.5	577.242	5.14365	112.224	-0.902298	0.447506	5.14388	0.0233284	0.0372011	Downregulated	0.703916	2.27189	8.85596	0.00292134	0.00569147	Upregulated	Apo Down/Inf Up
GMOY002285	RNA-binding protein musashi	heterogeneous nuclear ribonucleoprotein at 27C, isoform A	0		K14411	MSI; RNA-binding protein Musashi	0.185385(TRUE)	-8746.71	165.034	13.5354	12.1927	1.49519	7.18747	32.7433	1.05e-08	6.24e-08	Upregulated	1.59938	7.01502	42.8865	5.8e-11	5.81e-10	Upregulated	Apo Up/Inf Up
GMOY002314	hypothetical protein					hypothetical protein	0.493594(TRUE)	-3659.33	59.3438	6.77387	8.7607	2.05238	6.47093	34.0296	5.43e-09	3.42e-08	Upregulated	2.67162	6.69525	29.7356	4.95e-08	2.59e-07	Upregulated	Apo Up/Inf Up
GMOY002408	skywalker	skywalker, isoform L	0				0.388789(TRUE)	-3311.52	55.9042	3.90359	14.3213	1.01169	4.63978	15.7903	7.08e-05	0.000186195	Upregulated	0.738505	4.20854	10.7032	0.00106949	0.00230701	Upregulated	Apo Up/Inf Up
GMOY002420	ciboulot	ciboulot, isoform B	4.79e-68				0.323524(TRUE)	-13279.6	273.497	16.7083	16.3689	0.541962	5.1927	1.76912	0.183492	0.234669	No Change	1.13967	5.39602	7.36591	0.00664719	0.0120132	Upregulated	Inf Up
GMOY002499	hypothetical protein	HMG coenzyme A reductase	0	EC:1.1.1.34	K00021	HMGCR; hydroxymethylglutaryl-CoA reductase (NADPH)	0.349049(TRUE)	-3390.92	60.2286	1.99326	30.2161	1.87719	4.8954	80.3441	3.15e-19	1.9e-17	Upregulated	1.7994	4.57128	95.6707	1.36e-22	1.35e-20	Upregulated	Apo Up/Inf Up
GMOY002693	hypothetical protein	scylla, isoform A	7.34e-50				0.175275(TRUE)	-4646.31	86.951	2.12521	40.9141	1.743	3.00349	20.77	5.18e-06	1.73e-05	Upregulated	2.03054	3.01691	43.8089	3.62e-11	3.79e-10	Upregulated	Apo Up/Inf Up
GMOY002699	exuperantia	exuperantia, isoform A	1.66e-170		K18745	EXU; maternal protein exuperantia	0.227628(TRUE)	-3066.59	51.0282	3.77626	13.5129	2.28701	5.70954	60.8593	6.13e-15	1.59e-13	Upregulated	1.98339	5.34464	54.5497	1.52e-13	2.7e-12	Upregulated	Apo Up/Inf Up
GMOY002713	hypothetical protein	spire, isoform C	0		K02098	SPIR; spire	0.484484(TRUE)	-4654.94	72.8202	12.755	5.70915	1.43507	7.23566	13.5709	0.000229717	0.000551673	Upregulated	1.87872	7.30839	22.1799	2.48e-06	8.89e-06	Upregulated	Apo Up/Inf Up
GMOY002770	hypothetical protein	beta spectrin, isoform A	0		K06115	SPTB; spectrin beta	0.21962(TRUE)	-13591.3	273.239	22.4841	12.1525	0.877031	8.36787	6.64245	0.00995769	0.0172159	Upregulated	1.02675	8.22034	10.2308	0.00138112	0.00289554	Upregulated	Apo Up/Inf Up
GMOY002790	hypothetical protein	uncharacterized protein Dmel_CG13124, isoform A	0			hypothetical protein	0.162162(TRUE)	-7424.49	144.921	5.64492	25.6728	2.72958	6.52291	68.0107	1.63e-16	5.74e-15	Upregulated	2.76869	6.3276	70.7279	4.1e-17	1.41e-15	Upregulated	Apo Up/Inf Up
GMOY002820	Rabconnectin-3A	Rabconnectin-3A	0				0.399199(TRUE)	-4296	68.7791	9.87988	6.96153	0.0274435	7.09595	0.0125201	0.910908	0.926746	No Change	0.1503	6.86724	0.407536	0.523223	0.589291	No Change	No Change
GMOY002958	hypothetical protein					hypothetical protein	0.317518(TRUE)	-3674.37	67.5163	1.11408	60.6029	-0.607439	0.861367	0.296312	0.586204	0.642897	No Change	-1.06584	0.276888	6.94181	0.0084204	0.0149398	Downregulated	Inf Down
GMOY003099	GIG Protein						0.381281(TRUE)	-5720.04	114.523	0.263304	434.946	1.99141	0.806607	25.2708	4.98e-07	2.04e-06	Upregulated	2.48208	1.24197	65.5345	5.71e-16	1.63e-14	Upregulated	Apo Up/Inf Up
GMOY003100	GIG Protein	uncharacterized protein Dmel_CG45263, isoform E	0				0.466667(TRUE)	-5644.57	112.012	0.408304	274.334	1.96515	1.34304	21.8674	2.92e-06	1.02e-05	Upregulated	2.63631	1.68198	65.1012	7.11e-16	1.99e-14	Upregulated	Apo Up/Inf Up
GMOY003101	hypothetical protein	uncharacterized protein Dmel_CG42748, isoform M	3.1e-87			hypothetical protein	0.200901(TRUE)	-5597.64	105.83	3.64	29.0742	1.4838	5.72481	14.9673	0.000109391	0.000279393	Upregulated	2.10365	5.91686	27.8381	1.32e-07	6.22e-07	Upregulated	Apo Up/Inf Up
GMOY003141	hypothetical protein	uncharacterized protein Dmel_CG33229, isoform A	4.63e-36			hypothetical protein	0.176677(TRUE)	-34207.9	872.006	20.6656	42.1961	0.522578	4.76514	7.11674	0.00763673	0.0135247	Upregulated	0.747525	4.67044	15.1061	0.000101635	0.000262669	Upregulated	Apo Up/Inf Up
GMOY003147	hypothetical protein	CG5111	0			hypothetical protein	0.155856(TRUE)	-4335.93	68.5126	10.7608	6.36684	-0.0662099	5.06068	0.0355271	0.850495	0.876336	No Change	0.0642943	4.82004	0.103174	0.748054	0.791731	No Change	No Change
GMOY003277	mAcR-60C: muscarinic-acetylcholine receptor 60C	Sterile20-like kinase, isoform B	0			mAcR-60C: muscarinic-acetylcholine receptor 60C	0.334334(TRUE)	-4316.81	79.1133	2.56539	30.8387	1.99521	6.33387	25.9973	3.42e-07	1.46e-06	Upregulated	2.46651	6.42728	36.3499	1.65e-09	1.18e-08	Upregulated	Apo Up/Inf Up
GMOY003472	hypothetical protein	ensconsin, isoform D	1.9e-106				0.228729(TRUE)	-4950.06	90.6859	4.12976	21.9591	2.59659	4.77088	36.8439	1.28e-09	9.4e-09	Upregulated	2.58458	4.56524	42.4055	7.42e-11	7.27e-10	Upregulated	Apo Up/Inf Up
GMOY003579	hypothetical protein	Na pump alpha subunit, isoform A	0	EC:3.6.3.9	K01539	ATP1A; sodium/potassium-transporting ATPase subunit alpha	0.161862(TRUE)	-39215.4	932.237	82.4189	11.311	0.513115	8.8349	1.7042	0.191739	0.243826	No Change	0.673069	8.66673	4.63316	0.0313598	0.0495373	Upregulated	Inf Up
GMOY003701	C-terminal Binding Protein	C-terminal binding protein, isoform J	0		K04496	CTBP; C-terminal binding protein	0.311512(TRUE)	-3161.17	54.9661	2.33063	23.5842	2.26995	5.53828	48.5929	3.15e-12	4.33e-11	Upregulated	2.16468	5.2204	48.2606	3.73e-12	4.75e-11	Upregulated	Apo Up/Inf Up
GMOY003720	hypothetical protein	uncharacterized protein Dmel_CG10916, isoform A	2.68e-73			hypothetical protein	0.271071(TRUE)	-9210.07	159.512	25.9932	6.13669	-0.979966	5.76488	14.3093	0.000155097	0.000384603	Downregulated	-0.71879	5.5508	10.038	0.0015334	0.00318459	Downregulated	Apo Down/Inf Down
GMOY003736	hypothetical protein					hypothetical protein	0.203103(TRUE)	-3154.05	54.3463	2.66684	20.3785	1.55667	4.0096	51.1196	8.69e-13	1.35e-11	Upregulated	1.64757	3.83643	58.94	1.63e-14	3.43e-13	Upregulated	Apo Up/Inf Up
GMOY003765	moesin	moesin, isoform D	0				0.46967(TRUE)	-7392.64	125.362	19.4152	6.45689	0.616056	6.9847	4.6624	0.0308301	0.0477091	Upregulated	0.609298	6.73852	5.3266	0.0210023	0.0343646	Upregulated	Apo Up/Inf Up
GMOY003850	ADP ribosylation factor 79F	ADP ribosylation factor at 79F, isoform B	2.64e-135		K07937	ARF1; ADP-ribosylation factor 1	0.208308(TRUE)	-8795.32	158.384	19.2961	8.20808	1.62566	7.14416	44.9704	2e-11	2.28e-10	Upregulated	1.7338	6.93807	52.0408	5.44e-13	8.32e-12	Upregulated	Apo Up/Inf Up
GMOY003918	hypothetical protein					hypothetical protein	0.171371(TRUE)	-3269.56	59.4437	0.823841	72.1544	1.72048	1.52814	30.8544	2.78e-08	1.49e-07	Upregulated	2.32961	1.794	37.485	9.21e-10	6.82e-09	Upregulated	Apo Up/Inf Up
GMOY003933	scylla	scylla, isoform A	8.06e-60				0.150751(TRUE)	-8046.49	162.68	3.66848	44.3455	1.62587	5.23514	23.6057	1.18e-06	4.47e-06	Upregulated	2.31121	5.49878	50.7529	1.05e-12	1.51e-11	Upregulated	Apo Up/Inf Up
GMOY003993	hypothetical protein	uncharacterized protein Dmel_CG17737	2.13e-76		K03113	EIF1; translation initiation factor 1	0.34975(TRUE)	-4792.84	74.3843	13.8755	5.36082	0.960764	5.83832	21.2794	3.97e-06	1.35e-05	Upregulated	1.1076	5.66558	25.6123	4.17e-07	1.78e-06	Upregulated	Apo Up/Inf Up
GMOY003996	hypothetical protein	uncharacterized protein Dmel_CG43897, isoform I	2.2e-57			hypothetical protein	0.331932(TRUE)	-7066.62	129.98	10.2619	12.6663	3.24752	7.23334	74.0882	7.47e-18	3.47e-16	Upregulated	3.04132	6.81009	69.215	8.83e-17	2.86e-15	Upregulated	Apo Up/Inf Up
GMOY004035	hypothetical protein	uncharacterized protein Dmel_CG34417, isoform N	3.94e-60			hypothetical protein	0.312112(TRUE)	-4933.94	78.5129	13.0067	6.03634	1.04775	5.42362	8.68002	0.00321717	0.00616467	Upregulated	0.990808	5.2389	7.56479	0.00595195	0.010864	Upregulated	Apo Up/Inf Up
GMOY004097	hypothetical protein					hypothetical protein	0.366767(TRUE)	-3065.8	54.5533	1.25544	43.4537	0.726875	1.89313	4.02365	0.0448666	0.0670064	No Change	1.12171	1.94262	23.0835	1.55e-06	5.77e-06	Upregulated	Inf Up
GMOY004126	hypothetical protein					hypothetical protein	0.289489(TRUE)	-3374.9	58.196	3.19203	18.2317	1.19984	4.61149	22.8884	1.72e-06	6.24e-06	Upregulated	1.08185	4.65316	26.7063	2.37e-07	1.07e-06	Upregulated	Apo Up/Inf Up
GMOY004175	hypothetical protein					hypothetical protein	0.157457(TRUE)	-3432.93	62.692	0.936212	66.9635	3.67097	1.90456	101.051	8.96e-24	1.38e-21	Upregulated	3.67374	1.70503	113.818	1.43e-26	3.51e-24	Upregulated	Apo Up/Inf Up
GMOY004220	hypothetical protein	uncharacterized protein Dmel_CG32000, isoform G	0	EC:3.6.3.-	K14951	ATP13A3_4_5; cation-transporting ATPase 13A3/4/5	0.338739(TRUE)	-4632.49	74.5901	10.9684	6.80045	0.160559	7.14494	0.440859	0.506708	0.567165	No Change	0.297804	6.92583	1.51234	0.218783	0.278326	No Change	No Change
GMOY004275	hypothetical protein	golgi microtubule-associated protein, isoform A	0			golgi microtubule-associated protein, isoform A	0.30981(TRUE)	-4010.18	68.94	5.11442	13.4795	1.73728	6.55617	30.65	3.09e-08	1.64e-07	Upregulated	1.91359	6.40077	34.5678	4.12e-09	2.66e-08	Upregulated	Apo Up/Inf Up
GMOY004385	hypothetical protein	uncharacterized protein Dmel_CG30394, isoform B	0		K14996	SLC38A10; solute carrier family 38 (sodium-coupled neutral amino acid transporter), member 10	0.168068(TRUE)	-3438.78	52.2541	8.75923	5.9656	-1.00619	5.2091	15.5486	8.04e-05	0.000209745	Downregulated	-0.934553	5.10568	17.7652	2.5e-05	7.26e-05	Downregulated	Apo Down/Inf Down
GMOY004485	hypothetical protein	uncharacterized protein Dmel_CG42684, isoform A	0		K17633	RASAL2; RAS protein activator-like 2	0.219219(TRUE)	-3006.62	51.7595	2.34647	22.0585	2.23409	5.88643	30.7872	2.88e-08	1.54e-07	Upregulated	2.20966	5.60971	33.3071	7.87e-09	4.8e-08	Upregulated	Apo Up/Inf Up
GMOY004617	hypothetical protein					hypothetical protein	0.176076(TRUE)	-11029.4	235.089	4.24641	55.3618	2.42878	5.10135	62.8447	2.24e-15	6.32e-14	Upregulated	2.4039	4.81608	61.3084	4.88e-15	1.16e-13	Upregulated	Apo Up/Inf Up
GMOY004644	hypothetical protein	blistery, isoform A	4.46e-156		K18080	TNS; tensin	0.367868(TRUE)	-5487.46	94.5143	10.0057	9.44601	1.46933	6.15483	36.9877	1.19e-09	8.82e-09	Upregulated	1.47516	5.88306	35.1912	2.99e-09	1.99e-08	Upregulated	Apo Up/Inf Up
GMOY004651	Na+/K+ ATPase beta subunit	nervana 3, isoform A	1.68e-130	EC:3.6.3.9	K01540	ATP1B; sodium/potassium-transporting ATPase subunit beta	0.466667(TRUE)	-66162.5	1980.33	17.4379	113.565	3.30561	6.92495	51.4028	7.52e-13	1.19e-11	Upregulated	3.30539	6.67686	75.8542	3.05e-18	1.31e-16	Upregulated	Apo Up/Inf Up
GMOY004667	fear-of-intimacy	fear-of-intimacy, isoform A	4.06e-137		K14716	SLC39A10; solute carrier family 39 (zinc transporter), member 10	0.418819(TRUE)	-5561.85	92.5731	12.7537	7.25851	0.649283	7.22013	7.64291	0.0056996	0.0104028	Upregulated	0.630296	6.91351	8.16131	0.00427934	0.00805204	Upregulated	Apo Up/Inf Up
GMOY004672	hypothetical protein	uncharacterized protein Dmel_CG43078, isoform J	0			hypothetical protein	0.227327(TRUE)	-3655.01	66.0045	1.84365	35.8009	1.79599	4.2594	23.0242	1.6e-06	5.85e-06	Upregulated	1.8015	4.01084	27.9044	1.27e-07	6.04e-07	Upregulated	Apo Up/Inf Up
GMOY004710	hypothetical protein	uncharacterized protein Dmel_CG12163, isoform B	4.26e-161	EC:3.4.22.41	K01373	CTSF; cathepsin F	0.247147(TRUE)	-5012.37	84.2497	9.86075	8.54394	1.6347	6.07261	56.4833	5.67e-14	1.14e-12	Upregulated	2.06615	6.09354	80.0216	3.7e-19	1.89e-17	Upregulated	Apo Up/Inf Up
GMOY004816	Rab11 interacting protein	Rab11 interacting protein, isoform E	2.41e-120		K12484	RAB11FIP1_2_5; Rab11 family-interacting protein 1/2/5	0.404304(TRUE)	-4102.94	72.3277	4.09017	17.6833	2.52629	5.78656	58.0214	2.59e-14	5.73e-13	Upregulated	2.40808	5.48436	58.7508	1.79e-14	3.75e-13	Upregulated	Apo Up/Inf Up
GMOY004846	hypothetical protein	uncharacterized protein Dmel_CG18480, isoform A	8.66e-90			hypothetical protein	0.302803(TRUE)	-5890.87	96.5159	15.3743	6.27774	-0.138902	5.39929	0.490524	0.483694	0.54594	No Change	0.630629	5.51683	9.27992	0.0023168	0.00462009	Upregulated	Inf Up
GMOY004924	hypothetical protein	CG5080, isoform B	1.31e-143			hypothetical protein	0.311712(TRUE)	-9452.64	160.791	29.5168	5.44743	0.155479	6.56352	0.495959	0.481281	0.543451	No Change	0.225582	6.31772	1.23757	0.26594	0.330827	No Change	No Change
GMOY004951	klarsicht	klarsicht, isoform B	0				0.2004(TRUE)	-3301.55	56.2082	3.52838	15.9303	2.37556	7.27826	33.6804	6.5e-09	4.03e-08	Upregulated	2.24097	6.87755	30.9808	2.61e-08	1.44e-07	Upregulated	Apo Up/Inf Up
GMOY005033	cueball	cueball	0				0.152452(TRUE)	-3498.13	55.3943	7.23869	7.65253	0.574416	5.35112	7.84511	0.00509584	0.0093949	Upregulated	1.20284	5.50451	31.1655	2.37e-08	1.32e-07	Upregulated	Apo Up/Inf Up
GMOY005132	Autophagy-related	Autophagy-related 13	0		K08331	ATG13; autophagy-related protein 13	0.215215(TRUE)	-4780.52	89.6046	2.32073	38.6106	1.77877	3.62026	26.3204	2.89e-07	1.26e-06	Upregulated	2.42383	3.84537	54.7529	1.37e-13	2.49e-12	Upregulated	Apo Up/Inf Up
GMOY005151	trpm: transient receptor potential for cation channel	transient receptor potential cation channel, subfamily M ortholog, isoform H	0		K04978	TRPM3; transient receptor potential cation channel subfamily M member 3	0.302903(TRUE)	-3260.18	59.0601	0.944952	62.5006	0.672338	2.64701	5.73915	0.0165908	0.0272666	Upregulated	0.977765	2.66079	12.3227	0.000447494	0.00103512	Upregulated	Apo Up/Inf Up
GMOY005234	hypothetical protein	PFTAIRE-interacting factor 1A, isoform A	2.14e-134				0.239439(TRUE)	-6422.53	122.257	5.22494	23.3987	2.25609	7.91475	31.8327	1.68e-08	9.47e-08	Upregulated	2.02351	7.45004	26.5173	2.61e-07	1.17e-06	Upregulated	Apo Up/Inf Up
GMOY005285	hypothetical protein	HMG coenzyme A reductase	9.55e-52	EC:1.1.1.34		HMG coenzyme A reductase	0.199299(TRUE)	-3810.34	69.597	1.64619	42.2777	1.76761	1.07998	20.6196	5.6e-06	1.85e-05	Upregulated	1.64802	0.750709	21.3151	3.9e-06	1.34e-05	Upregulated	Apo Up/Inf Up
GMOY005366	Sodium-dependent multivitamin transmembrane transporter	uncharacterized protein Dmel_CG10444	0		K14388	SLC5A8_12; solute carrier family 5 (sodium-coupled monocarboxylate transporter), member 8/12	0.24955(TRUE)	-8215.34	154.685	11.8679	13.0339	-0.300077	6.1749	1.74734	0.186212	0.237761	No Change	-0.476998	5.83829	6.15951	0.0130707	0.0223635	Downregulated	Inf Down
GMOY005414	hypothetical protein	uncharacterized protein Dmel_CG42353, isoform A	1.86e-91			hypothetical protein	0.42993(TRUE)	-3870.52	69.2253	2.77388	24.9561	3.43168	6.93929	64.6755	8.83e-16	2.73e-14	Upregulated	3.24052	6.52039	54.4544	1.59e-13	2.8e-12	Upregulated	Apo Up/Inf Up
GMOY005442	Retinoid- and fatty acid-binding glycoprotein	Retinoid- and fatty acid-binding glycoprotein, isoform A	0			Retinoid- and fatty acid-binding glycoprotein, isoform A	0.32042(TRUE)	-7130.46	127.166	13.4214	9.47483	-0.735888	3.03688	3.48369	0.0619765	0.0893468	No Change	0.524026	3.29356	1.83027	0.176096	0.229435	No Change	No Change
GMOY005448	hypothetical protein	par-1, isoform A	2.8e-165	EC:2.7.11.1	K08798	MARK; MAP/microtubule affinity-regulating kinase	0.440741(TRUE)	-4961.85	78.393	13.5832	5.7713	1.10389	5.26612	21.265	4e-06	1.36e-05	Upregulated	0.91021	4.84701	15.5765	7.92e-05	0.000208476	Upregulated	Apo Up/Inf Up
GMOY005682	Myosin alkali light chain	myosin alkali light chain 1, isoform B	1.76e-101			Myosin alkali light chain	0.414715(TRUE)	-24423.3	476.457	89.3431	5.33289	1.19756	8.21904	11.2892	0.000779604	0.00169755	Upregulated	0.575656	7.51242	2.6118	0.106071	0.146499	No Change	Apo Up
GMOY005688	hypothetical protein	uncharacterized protein Dmel_CG34408, isoform G	0			hypothetical protein	0.154454(TRUE)	-4656.7	73.0578	12.5952	5.80046	-0.345986	6.75352	2.08061	0.14918	0.195639	No Change	0.119471	6.70896	0.200716	0.654143	0.709422	No Change	No Change
GMOY005692	Cyclin B3	cyclin B3, isoform A	0	EC:2.7.1	K05868	CCNB; cyclin B	0.253253(TRUE)	-16650.3	352.675	23.3121	15.1284	0.576018	7.96784	6.27485	0.0122464	0.0207037	Upregulated	0.340634	7.54253	2.2834	0.130765	0.176546	No Change	Apo Up
GMOY005703	hypothetical protein	myosin heavy chain, isoform S	0		K17751	MYH6_7; myosin heavy chain 6/7	0.164565(TRUE)	-15372.1	312.342	27.6876	11.2809	2.44015	10.0969	37.6911	8.29e-10	6.38e-09	Upregulated	1.87948	9.35404	22.5122	2.09e-06	7.59e-06	Upregulated	Apo Up/Inf Up
GMOY005708	hypothetical protein	CTP:phosphocholine cytidylyltransferase 1, isoform A	0	EC:2.7.7.15	K00968	PCYT1; choline-phosphate cytidylyltransferase	0.155355(TRUE)	-3303.61	50.6758	7.80274	6.49462	0.640079	5.57522	9.40996	0.0021581	0.00429483	Upregulated	0.67004	5.34496	10.2431	0.00137196	0.00287818	Upregulated	Apo Up/Inf Up
GMOY005736	hypothetical protein	uncharacterized protein Dmel_CG42390, isoform D	2.82e-23			hypothetical protein	0.390891(TRUE)	-3233.96	57.3057	1.75259	32.6977	2.87745	4.87088	75.8035	3.13e-18	1.59e-16	Upregulated	2.40281	4.34211	98.8478	2.73e-23	3.22e-21	Upregulated	Apo Up/Inf Up
GMOY005785	hypothetical protein	uncharacterized protein Dmel_CG13868, isoform A	0			hypothetical protein	0.264965(TRUE)	-12832.5	251.761	23.9156	10.527	0.646408	7.12396	7.0408	0.00796734	0.0140575	Upregulated	0.778959	6.90819	9.74375	0.00179933	0.0036634	Upregulated	Apo Up/Inf Up
GMOY005786	Misexpression suppressor of KSR	misexpression suppressor of KSR 2, isoform I	0				0.267367(TRUE)	-7440.06	134.747	13.1197	10.2706	1.45696	6.81573	34.44	4.4e-09	2.84e-08	Upregulated	1.26468	6.43964	27.4558	1.61e-07	7.48e-07	Upregulated	Apo Up/Inf Up
GMOY005897	hypothetical protein	uncharacterized protein Dmel_CG30463, isoform B	2.95e-65	EC:2.4.1.41	K00710	GALNT; polypeptide N-acetylgalactosaminyltransferase	0.176076(TRUE)	-8626.08	178.58	2.45343	72.7879	3.06761	5.21424	48.2784	3.7e-12	4.98e-11	Upregulated	2.51673	5.33604	67.0767	2.61e-16	7.93e-15	Upregulated	Apo Up/Inf Up
GMOY005956	Cnot 4 homologue	cnot 4 homologue, isoform H	0	EC:2.3.2.27; EC:6.3.2.19	K10643	CNOT4; CCR4-NOT transcription complex subunit 4	0.419419(TRUE)	-3338.57	57.7142	2.99447	19.2736	2.49164	5.68104	36.3111	1.68e-09	1.2e-08	Upregulated	2.48091	5.39822	35.5748	2.45e-09	1.68e-08	Upregulated	Apo Up/Inf Up
GMOY005970	hypothetical protein					hypothetical protein	0.455756(TRUE)	-11195.2	239.736	3.96955	60.3936	2.55795	3.13364	56.2364	6.43e-14	1.28e-12	Upregulated	2.09797	2.47979	38.1164	6.66e-10	5.06e-09	Upregulated	Apo Up/Inf Up
GMOY006076	low density lipoprotein receptor adaptor protein 1				K12474	LDLRAP1; low density lipoprotein receptor adapter protein 1	0.443143(TRUE)	-5139.26	81.2473	14.3762	5.65153	0.94431	6.05666	19.8203	8.51e-06	2.7e-05	Upregulated	0.848236	5.73882	17.5003	2.87e-05	8.24e-05	Upregulated	Apo Up/Inf Up
GMOY006119	LETM1 ortholog	LETM1 ortholog, isoform B	0		K17800	LETM1; LETM1 and EF-hand domain-containing protein 1, mitochondrial	0.289389(TRUE)	-3947.68	62.2782	9.19968	6.76961	2.14462	7.14498	36.0914	1.88e-09	1.33e-08	Upregulated	1.79525	6.58058	25.9601	3.49e-07	1.52e-06	Upregulated	Apo Up/Inf Up
GMOY006145	cheerio	cheerio, isoform M	0		K04437	FLNA; filamin	0.27027(TRUE)	-4931.58	79.0076	12.574	6.28343	-0.0891509	6.98394	0.111186	0.738798	0.781243	No Change	0.518136	7.02082	3.917	0.0478002	0.0722606	No Change	No Change
GMOY006165	microtubule star	microtubule star, isoform A	0	EC:3.1.3.16	K04382	PPP2C; serine/threonine-protein phosphatase 2A catalytic subunit	0.439139(TRUE)	-5064.24	88.7181	7.35399	12.0639	2.87386	7.08192	79.7617	4.22e-19	2.51e-17	Upregulated	2.73528	6.66959	75.3679	3.91e-18	1.63e-16	Upregulated	Apo Up/Inf Up
GMOY006173	hypothetical protein	14-3-3zeta, isoform D	0		K16197	YWHAB_Q_Z; 14-3-3 protein beta/theta/zeta	0.358959(TRUE)	-36495.2	908.181	42.2282	21.5065	3.58232	9.87458	76.709	1.98e-18	1.04e-16	Upregulated	3.25112	9.28807	64.2078	1.12e-15	3.05e-14	Upregulated	Apo Up/Inf Up
GMOY006284	hypothetical protein	uncharacterized protein Dmel_CG31145, isoform C	0			hypothetical protein	0.463964(TRUE)	-3404.84	56.2559	5.08656	11.0597	1.65813	6.34126	28.4331	9.7e-08	4.67e-07	Upregulated	1.99174	6.30792	38.689	4.97e-10	3.87e-09	Upregulated	Apo Up/Inf Up
GMOY006308	hypothetical protein	uncharacterized protein Dmel_CG10365, isoform A	1.57e-117		K07232	chaC; cation transport protein ChaC	0.163263(TRUE)	-21346.5	477.935	26.1812	18.2549	-0.0630093	6.28654	0.0816666	0.775051	0.812131	No Change	0.367814	6.21007	3.10532	0.0780369	0.111378	No Change	No Change
GMOY006324	hypothetical protein					hypothetical protein	0.264565(TRUE)	-3037.42	54.8854	0.654116	83.9078	4.98137	1.75097	18.3838	1.81e-05	5.38e-05	Upregulated	4.64261	1.25448	52.1162	5.23e-13	8.07e-12	Upregulated	Apo Up/Inf Up
GMOY006352	Bacchus						0.468969(TRUE)	-5522.96	94.6433	10.504	9.01023	1.76587	6.78687	31.1181	2.43e-08	1.32e-07	Upregulated	1.3805	6.27054	24.593	7.08e-07	2.85e-06	Upregulated	Apo Up/Inf Up
GMOY006386	hypothetical protein	uncharacterized protein Dmel_CG42390, isoform B	0			hypothetical protein	0.329129(TRUE)	-3271.42	53.3829	5.17368	10.3182	2.55937	6.06845	46.6481	8.49e-12	1.07e-10	Upregulated	2.14703	5.4749	38.1782	6.46e-10	4.93e-09	Upregulated	Apo Up/Inf Up
GMOY006392	hypothetical protein	transient receptor potential cation channel, subfamily M ortholog, isoform G	0		K04978	TRPM3; transient receptor potential cation channel subfamily M member 3	0.440741(TRUE)	-3055.96	53.8469	1.59681	33.7215	0.838804	3.83428	11.8472	0.000577479	0.00129114	Upregulated	1.1932	3.82786	27.7275	1.4e-07	6.56e-07	Upregulated	Apo Up/Inf Up
GMOY006432	Pmm: Phosphomannomutase	phosphomannomutase 45A	0	EC:5.4.2.2 5.4.2.7	K15779	PGM2; phosphoglucomutase / phosphopentomutase	0.219019(TRUE)	-7137.8	127.063	13.6248	9.32587	-1.61905	5.57311	46.7698	7.98e-12	1.01e-10	Downregulated	-0.759689	5.5092	10.9336	0.000944339	0.00205736	Downregulated	Apo Down/Inf Down
GMOY006501	foraging	foraging, isoform C	0	EC:2.7.11.12	K07376	PRKG1; cGMP-dependent protein kinase 1	0.395596(TRUE)	-3234.87	51.9781	5.67403	9.16071	2.17436	6.72421	31.3702	2.13e-08	1.17e-07	Upregulated	1.76353	6.11781	21.2406	4.05e-06	1.39e-05	Upregulated	Apo Up/Inf Up
GMOY006537	Sestrin	sestrin, isoform A	0		K10141	SESN1_3; sestrin 1/3	0.269369(TRUE)	-5502.19	106.969	1.49499	71.5516	2.48853	3.47237	69.4927	7.67e-17	2.85e-15	Upregulated	2.12719	2.9322	54.7063	1.4e-13	2.54e-12	Upregulated	Apo Up/Inf Up
GMOY006544	hypothetical protein					hypothetical protein	0.433534(TRUE)	-6251.47	110.777	10.652	10.3997	1.33367	4.89851	11.9701	0.000540623	0.00121358	Upregulated	1.78281	4.93984	21.6768	3.23e-06	1.12e-05	Upregulated	Apo Up/Inf Up
GMOY006718	hypothetical protein					hypothetical protein	0.158759(TRUE)	-526980	29508.2	779.011	37.8791	-3.60663	8.09195	31.628	1.87e-08	1.04e-07	Downregulated	-3.29961	9.33813	29.0919	6.9e-08	3.47e-07	Downregulated	Apo Down/Inf Down
GMOY006730	PGRP: peptidoglycan recognition protein	peptidoglycan recognition protein LB, isoform C	1.44e-88	EC:3.5.1.28; EC:3.5.1.4	K01446	PGRP; peptidoglycan recognition protein	0.184484(TRUE)	-37213.4	897.257	63.5896	14.1101	-1.29848	5.86267	38.9304	4.39e-10	3.66e-09	Downregulated	-0.253483	5.96169	1.19739	0.273844	0.339318	No Change	Apo Down
GMOY006842	hypothetical protein					hypothetical protein	0.32983(TRUE)	-3894.8	71.0011	1.91214	37.1318	2.97856	4.50386	32.5633	1.15e-08	6.77e-08	Upregulated	2.74914	4.28865	38.7289	4.87e-10	3.82e-09	Upregulated	Apo Up/Inf Up
GMOY007114	tyrosine phosphotase IVA1	PRL-1 phosphatase, isoform B	7.37e-59	EC:3.1.3.48	K18041	PTP4A; protein tyrosine phosphatase type IVA	0.260861(TRUE)	-5438.4	101.281	4.30599	23.5209	3.1115	5.88353	45.4025	1.6e-11	1.88e-10	Upregulated	2.92158	5.45079	41.7493	1.04e-10	9.78e-10	Upregulated	Apo Up/Inf Up
GMOY007124	hypothetical protein	lava lamp, isoform C	3.38e-96		K20478	GOLGB1; golgin subfamily B member 1	0.194394(TRUE)	-4849.19	90.2028	2.93341	30.7502	2.28827	7.0986	22.844	1.76e-06	6.38e-06	Upregulated	2.29687	6.81307	22.0949	2.6e-06	9.25e-06	Upregulated	Apo Up/Inf Up
GMOY007239	Ecotropic viral integration site 5 ortholog (H. sapiens)	ecotropic viral integration site 5 ortholog, isoform D	0		K20242	EVI5; ecotropic viral integration site 5 protein	0.420621(TRUE)	-3271.6	55.9149	3.28964	16.9973	2.10617	5.18643	48.4834	3.33e-12	4.55e-11	Upregulated	2.24414	4.99366	60.8499	6.16e-15	1.42e-13	Upregulated	Apo Up/Inf Up
GMOY007294	2-oxoglutarate	neural conserved at 73EF, isoform I	0	EC:1.2.4.2	K00164	OGDH; 2-oxoglutarate dehydrogenase E1 component	0.175576(TRUE)	-7989.19	134.268	23.2523	5.77439	0.637336	7.42851	6.97512	0.00826507	0.0145404	Upregulated	0.593889	7.11097	6.06403	0.0137962	0.0234366	Upregulated	Apo Up/Inf Up
GMOY007323	hypothetical protein	uncharacterized protein Dmel_CG16771, isoform A	0	EC:3.1.3.1	K01077	E3.1.3.1; alkaline phosphatase	0.271972(TRUE)	-4764.36	81.1444	8.11414	10.0004	1.8389	5.78226	46.5101	9.11e-12	1.13e-10	Upregulated	1.95638	7.62413	46.5855	8.77e-12	1.03e-10	Upregulated	Apo Up/Inf Up
GMOY007382	reticulon	Reticulon-like1, isoform A	5.45e-126		K20721	RTN1; reticulon-1	0.208509(TRUE)	-10321.4	214.016	6.34042	33.7543	3.07207	6.60685	61.9567	3.51e-15	9.63e-14	Upregulated	3.51238	6.80635	83.3448	6.89e-20	4.02e-18	Upregulated	Apo Up/Inf Up
GMOY007385	hypothetical protein	cheerio, isoform N	2.88e-58				0.201702(TRUE)	-6951.1	137.504	3.22134	42.6855	-0.168066	1.47715	0.172642	0.677775	0.728104	No Change	0.879433	1.88921	13.3374	0.000260163	0.00062667	Upregulated	Inf Up
GMOY007403	hypothetical protein	GlcAT-P, isoform C	6.52e-143	EC:2.4.1.135 2.4.1.-	K10812	GlcAT-SP; beta-1,3-glucuronyltransferase	0.234635(TRUE)	-4059.73	74.3275	2.05109	36.238	1.37963	3.02424	18.6772	1.55e-05	4.69e-05	Upregulated	1.88279	3.19046	42.1177	8.59e-11	8.26e-10	Upregulated	Apo Up/Inf Up
GMOY007435	rolled: Downstream of raf1	rolled, isoform C	0	EC:2.7.11.24	K04371	MAPK1_3; mitogen-activated protein kinase 1/3	0.151952(TRUE)	-4024.22	62.9012	9.98151	6.30178	0.426544	6.80129	3.07927	0.0792963	0.111527	No Change	1.23671	7.03698	21.3348	3.86e-06	1.32e-05	Upregulated	Inf Up
GMOY007506	hypothetical protein					hypothetical protein	0.234635(TRUE)	-3092.74	51.4769	3.84132	13.4008	0.755492	3.45621	4.33767	0.0372779	0.0568007	No Change	0.941645	3.43957	12.1545	0.000489688	0.00112151	Upregulated	Inf Up
GMOY007531	windpipe	windpipe, isoform B	0				0.327928(TRUE)	-11418.4	223.247	18.7438	11.9104	1.38425	7.86028	23.6478	1.16e-06	4.38e-06	Upregulated	1.82736	7.89742	34.8998	3.47e-09	2.28e-08	Upregulated	Apo Up/Inf Up
GMOY007655	Calmodulin	calmodulin, isoform A	1.3e-101		K02183	CALM; calmodulin	0.212613(TRUE)	-14023.7	284.572	22.3878	12.711	2.97882	7.42555	62.1051	3.26e-15	8.99e-14	Upregulated	2.7641	6.99451	73.4721	1.02e-17	3.92e-16	Upregulated	Apo Up/Inf Up
GMOY007662	hypothetical protein					hypothetical protein	0.351451(TRUE)	-5176.08	96.6039	3.50046	27.5975	2.80298	6.81386	36.0166	1.96e-09	1.38e-08	Upregulated	2.51005	6.28798	28.4158	9.79e-08	4.74e-07	Upregulated	Apo Up/Inf Up
GMOY007710	Synaptotagmin	synaptotagmin 1, isoform G	0		K15290	SYT1; synaptotagmin-1	0.256757(TRUE)	-3617.94	66.5733	0.951014	70.0025	1.78809	1.9198	20.2155	6.92e-06	2.25e-05	Upregulated	2.07628	1.90639	30.3807	3.55e-08	1.92e-07	Upregulated	Apo Up/Inf Up
GMOY007744	hypothetical protein	ben, isoform C	2.17e-83				0.374274(TRUE)	-3089.32	52.6589	2.9211	18.0271	1.14229	5.30202	15.8199	6.97e-05	0.000183674	Upregulated	1.12257	5.32491	17.18	3.4e-05	9.59e-05	Upregulated	Apo Up/Inf Up
GMOY007793	hypothetical protein	javelin, isoform B	7.18e-136				0.290691(TRUE)	-7082.8	135.805	6.40695	21.1966	1.77894	7.13501	13.6267	0.000222993	0.000537169	Upregulated	2.10569	7.0972	19.745	8.85e-06	2.81e-05	Upregulated	Apo Up/Inf Up
GMOY007942	hypothetical protein	ensconsin, isoform F	1.55e-165				0.393994(TRUE)	-5209.94	92.4623	6.96307	13.279	3.07915	7.09319	34.1965	4.98e-09	3.17e-08	Upregulated	3.17978	6.88349	33.8936	5.82e-09	3.65e-08	Upregulated	Apo Up/Inf Up
GMOY007950	hypothetical protein	CG6424, isoform A	0			hypothetical protein	0.28048(TRUE)	-5259.14	101.106	1.75021	57.7676	3.3909	5.68072	55.0755	1.16e-13	2.16e-12	Upregulated	3.24901	5.2985	49.087	2.45e-12	3.26e-11	Upregulated	Apo Up/Inf Up
GMOY008014	hypothetical protein	bunched, isoform C	8.28e-52				0.420821(TRUE)	-4053.02	72.8778	2.94508	24.7456	3.97414	6.17445	140.499	2.07e-32	1.31e-29	Upregulated	3.51713	5.49113	107.551	3.37e-25	6.8e-23	Upregulated	Apo Up/Inf Up
GMOY008087	Neuroglian	neuroglian, isoform B	0		K06756	NRCAM; neuronal cell adhesion molecule	0.227327(TRUE)	-3729.3	61.9569	5.896	10.5083	0.869567	5.49837	10.8208	0.00100365	0.00213849	Upregulated	1.24249	5.47165	23.085	1.55e-06	5.77e-06	Upregulated	Apo Up/Inf Up
GMOY008108	hypothetical protein	uncharacterized protein Dmel_CG14478, isoform B	1.87e-65			hypothetical protein	0.343744(TRUE)	-3293.3	54.2546	4.85455	11.176	1.40523	5.93673	51.6268	6.71e-13	1.08e-11	Upregulated	0.710627	6.43009	11.5792	0.000666929	0.00149309	Upregulated	Apo Up/Inf Up
GMOY008174	hypothetical conserved protein	CG5381, isoform A	4.72e-31			hypothetical protein	0.347347(TRUE)	-7180.95	127.764	13.846	9.22754	1.82852	7.29981	27.5042	1.57e-07	7.25e-07	Upregulated	1.69098	6.89689	21.9897	2.74e-06	9.74e-06	Upregulated	Apo Up/Inf Up
GMOY008236	La related protein	La related protein, isoform D	0		K18757	LARP1; la-related protein 1	0.189289(TRUE)	-6538.17	126.133	4.40087	28.6608	2.93205	7.80544	40.4883	1.98e-10	1.77e-09	Upregulated	3.06676	7.72257	48.0132	4.23e-12	5.29e-11	Upregulated	Apo Up/Inf Up
GMOY008298	Ca2+/calmodulin-dependent protein phosphatase	calcineurin B, isoform A	2.98e-106		K06268	PPP3R; serine/threonine-protein phosphatase 2B regulatory subunit	0.357457(TRUE)	-5293.24	88.8139	11.0817	8.01448	1.14863	5.52052	22.7046	1.89e-06	6.84e-06	Upregulated	0.95474	5.11251	20.4778	6.03e-06	2e-05	Upregulated	Apo Up/Inf Up
GMOY008370	Eaat1: exitatory amino acid transporter	excitatory amino acid transporter 1, isoform A	0			excitatory amino acid transporter 1, isoform A	0.47047(TRUE)	-6686.23	113.411	16.1441	7.0249	-0.475381	6.02219	4.03702	0.0445125	0.0665692	No Change	-0.291329	5.83739	1.52161	0.217376	0.276715	No Change	No Change
GMOY008484	cAMP-dependent protein kinase R2	protein kinase, cAMP-dependent, regulatory subunit type 2, isoform A	0		K04739	PRKAR; cAMP-dependent protein kinase regulator	0.187588(TRUE)	-3957.36	72.5622	1.76285	41.1618	3.56412	5.7149	80.4021	3.05e-19	1.86e-17	Upregulated	3.58093	5.47646	77.4895	1.33e-18	6.29e-17	Upregulated	Apo Up/Inf Up
GMOY008498	hypothetical protein					hypothetical protein	0.279279(TRUE)	-3340.88	54.3671	5.51627	9.85577	0.918605	4.12702	4.48062	0.0342813	0.0526955	No Change	0.941985	3.86102	4.19534	0.0405352	0.0622103	No Change	No Change
GMOY008511	Poly(rC) Binding Protein	Dodeca-satellite-binding protein 1, isoform G	0				0.155956(TRUE)	-4223.98	64.3438	12.2017	5.27336	2.41251	7.83723	40.1581	2.34e-10	2.06e-09	Upregulated	2.89494	7.95164	53.5746	2.49e-13	4.15e-12	Upregulated	Apo Up/Inf Up
GMOY008663	hypothetical protein	Myc, isoform A	4.27e-30		K04377	MYC; Myc proto-oncogene protein	0.155756(TRUE)	-2826.22	50.773	0.506205	100.301	2.9952	2.599	103.802	2.24e-24	3.81e-22	Upregulated	2.5145	1.9001	64.4023	1.01e-15	2.77e-14	Upregulated	Apo Up/Inf Up
GMOY008700	hypothetical protein	NAT1, isoform D	0		K03260	EIF4G; translation initiation factor 4G	0.282482(TRUE)	-12030.1	258.227	5.65707	45.6468	3.90137	8.51419	81.5398	1.72e-19	1.09e-17	Upregulated	3.58688	7.92775	79.802	4.14e-19	2.07e-17	Upregulated	Apo Up/Inf Up
GMOY008797	TatD-related DNase	CG3308	0	EC:3.1.21.-	K03424	tatD; TatD DNase family protein	0.372973(TRUE)	-7347.39	124.874	18.9843	6.57775	1.12231	6.14005	17.3929	3.04e-05	8.65e-05	Upregulated	1.50437	6.10749	29.1365	6.75e-08	3.4e-07	Upregulated	Apo Up/Inf Up
GMOY008852	zipper	zipper, isoform I	0		K10352	MYH; myosin heavy chain	0.29039(TRUE)	-4665.21	83.3083	4.92975	16.8991	1.24137	6.16253	16.6123	4.59e-05	0.000125755	Upregulated	1.99221	6.42921	37.8808	7.52e-10	5.64e-09	Upregulated	Apo Up/Inf Up
GMOY008922	hypothetical protein	uncharacterized protein Dmel_CG34417, isoform M	9.35e-98			hypothetical protein	0.224625(TRUE)	-3828.5	68.5359	2.63151	26.0443	1.84342	6.99984	20.9969	4.6e-06	1.55e-05	Upregulated	1.99999	6.88587	25.582	4.24e-07	1.8e-06	Upregulated	Apo Up/Inf Up
GMOY008971	alpha-Esterase-9	alpha-Esterase-9, isoform C	0				0.371471(TRUE)	-12428.8	261.997	9.75672	26.853	0.759181	6.67012	9.30214	0.00228886	0.00452822	Upregulated	1.45768	6.90621	29.4879	5.63e-08	2.89e-07	Upregulated	Apo Up/Inf Up
GMOY008979	hypothetical protein					hypothetical protein	0.287387(TRUE)	-12690.4	246.162	25.3498	9.71061	3.54093	9.35367	49.7984	1.7e-12	2.46e-11	Upregulated	3.97267	9.60334	75.8458	3.07e-18	1.31e-16	Upregulated	Apo Up/Inf Up
GMOY008980	hypothetical protein					hypothetical protein	0.399199(TRUE)	-4045.67	68.9316	5.6801	12.1356	1.71343	5.63421	17.363	3.09e-05	8.75e-05	Upregulated	2.50866	6.04643	34.2009	4.97e-09	3.16e-08	Upregulated	Apo Up/Inf Up
GMOY008994	hypothetical protein	uncharacterized protein Dmel_CG33144, isoform A	8.51e-54	EC:2.3.2.27	K11975	RNF144; E3 ubiquitin-protein ligase RNF144	0.267367(TRUE)	-2927.27	51.7906	1.19473	43.3492	2.77168	4.31371	87.6122	7.96e-21	6.79e-19	Upregulated	2.78308	4.0212	98.1456	3.89e-23	4.31e-21	Upregulated	Apo Up/Inf Up
GMOY009095	cora: coracle	coracle, isoform C	0		K06107	EPB41; erythrocyte membrane protein band 4.1	0.381582(TRUE)	-3915.95	67.324	4.83012	13.9384	1.6164	6.49655	20.2151	6.92e-06	2.25e-05	Upregulated	1.81381	6.35157	24.4243	7.73e-07	3.08e-06	Upregulated	Apo Up/Inf Up
GMOY009116	fmo-2: flavin-containing monooxygenase 2	Flavin-containing monooxygenase 2	1.39e-139	EC:1.14.13		Flavin-containing monooxygenase 2	0.232432(TRUE)	-13543.9	265.051	27.4703	9.64863	2.50133	9.84872	60.1497	8.79e-15	2.17e-13	Upregulated	2.58977	9.62041	72.4651	1.7e-17	6.14e-16	Upregulated	Apo Up/Inf Up
GMOY009172	Ran-binding protein M	Ran-binding protein M, isoform D	0				0.211912(TRUE)	-4988.66	83.667	9.91067	8.44211	1.40715	6.63922	39.0067	4.22e-10	3.53e-09	Upregulated	1.3339	6.29156	36.38	1.62e-09	1.16e-08	Upregulated	Apo Up/Inf Up
GMOY009180	hypothetical protein	histone H1	9.48e-43		K11275	H1_5; histone H1/5	0.23043(TRUE)	-5115.73	94.4834	4.03648	23.4074	-0.177643	0.973978	0.183556	0.668335	0.720134	No Change	-2.41951	-0.319604	28.5699	9.04e-08	4.41e-07	Downregulated	Inf Down
GMOY009189	farnesyltransferase alpha subunit	farnesyl transferase alpha, isoform A	7.88e-170	EC:2.5.1.58 2.5.1.59	K05955	FNTA; protein farnesyltransferase/geranylgeranyltransferase type-1 subunit alpha	0.264865(TRUE)	-23487.3	456.971	84.1308	5.43168	-1.09497	6.85562	16.3738	5.2e-05	0.00014064	Downregulated	0.231587	7.11866	0.687785	0.406919	0.475878	No Change	Apo Down
GMOY009234	Flavin-containing monooxygenase	Flavin-containing monooxygenase 1	4.78e-173	EC:1.14.13		Flavin-containing monooxygenase 1	0.154054(TRUE)	-27715.5	620.288	54.3041	11.4225	-0.982505	6.68526	17.233	3.31e-05	9.32e-05	Downregulated	-0.769268	6.45238	9.2892	0.00230508	0.00460022	Downregulated	Apo Down/Inf Down
GMOY009284	hypothetical protein	neurotactin, isoform B	0	EC:3.2.1.108 3.2.1.62	K01229	LCT; lactase-phlorizin hydrolase [EC:3.2.1.108 3.2.1.62]	0.165265(TRUE)	-3696.11	55.3394	10.5563	5.24229	0.603736	6.62789	7.04657	0.00794173	0.0140187	Upregulated	0.206967	6.17464	0.782009	0.376527	0.444833	No Change	Apo Up
GMOY009393	beta-Tubulin at 60D	beta-Tubulin at 60D, isoform A	0		K07375	TUBB; tubulin beta	0.335936(TRUE)	-13421.7	250.426	35.9778	6.96057	-0.210192	6.95382	0.746064	0.387725	0.45066	No Change	-0.0541116	6.71488	0.0560315	0.812882	0.847349	No Change	No Change
GMOY009442	proximal to raf	CG2841, isoform B	2.94e-113				0.297297(TRUE)	-5791.02	107.878	5.22629	20.6415	3.50836	7.68725	41.1008	1.45e-10	1.33e-09	Upregulated	3.13638	7.0724	33.3105	7.86e-09	4.8e-08	Upregulated	Apo Up/Inf Up
GMOY009531	hypothetical protein	CG3097	0			hypothetical protein	0.340541(TRUE)	-76016.8	2134.19	136.794	15.6015	0.0685532	8.9142	0.0386472	0.844149	0.870689	No Change	1.10103	9.22544	19.4273	1.05e-05	3.27e-05	Upregulated	Inf Up
GMOY009626	hypothetical protein	regeneration, isoform A	1.32e-76			hypothetical protein	0.167267(TRUE)	-8103.04	165.945	2.47346	67.0901	3.29902	4.82424	70.3815	4.89e-17	1.93e-15	Upregulated	3.15687	4.48225	83.3306	6.94e-20	4.02e-18	Upregulated	Apo Up/Inf Up
GMOY009628	hypothetical protein					hypothetical protein	0.206006(TRUE)	-9667.05	190.665	11.165	17.077	2.84325	7.42913	52.0272	5.47e-13	9.02e-12	Upregulated	2.29736	6.69405	40.7492	1.73e-10	1.54e-09	Upregulated	Apo Up/Inf Up
GMOY009698	hypothetical protein	uncharacterized protein Dmel_CG10777, isoform B	0	EC:3.6.4.13	K12823	DDX5; ATP-dependent RNA helicase DDX5/DBP2	0.344244(TRUE)	-3159.1	54.8882	2.35555	23.3016	2.41172	5.31836	118.723	1.2e-27	3.37e-25	Upregulated	2.27722	4.94622	121.204	3.45e-28	1.13e-25	Upregulated	Apo Up/Inf Up
GMOY009761	hypothetical protein	uncharacterized protein Dmel_CG34325, isoform A	9.19e-97			hypothetical protein	0.407508(TRUE)	-5272	91.2687	8.86175	10.2992	1.33055	4.94372	30.8426	2.8e-08	1.5e-07	Upregulated	1.32599	4.66455	30.4749	3.38e-08	1.84e-07	Upregulated	Apo Up/Inf Up
GMOY009775	membrane glycoprotein LIG-1	Gp150, isoform A	0			membrane glycoprotein LIG-1	0.266066(TRUE)	-24855.7	536.103	54.7726	9.78779	1.48621	8.98155	19.6132	9.48e-06	2.99e-05	Upregulated	1.79967	8.94295	29.3967	5.9e-08	3.01e-07	Upregulated	Apo Up/Inf Up
GMOY009872	hypothetical protein	PFTAIRE-interacting factor 1A, isoform H	6.71e-74			hypothetical protein	0.225125(TRUE)	-10567.1	224.251	3.7694	59.4925	2.46396	5.31837	59.5609	1.19e-14	2.83e-13	Upregulated	2.18534	4.83419	57.7031	3.05e-14	6.13e-13	Upregulated	Apo Up/Inf Up
GMOY009875	hypothetical protein	CG9821, isoform B	6.67e-35				0.201802(TRUE)	-4067.18	75.9505	1.09252	69.5185	3.69748	4.27125	142.731	6.73e-33	5.87e-30	Upregulated	2.90554	3.35849	72.3163	1.83e-17	6.56e-16	Upregulated	Apo Up/Inf Up
GMOY009929	hypothetical protein	Na pump alpha subunit, isoform G	1.72e-147	EC:3.6.3.9	K01539	ATP1A; sodium/potassium-transporting ATPase subunit alpha	0.153253(TRUE)	-22195.5	460.135	54.96	8.37218	0.81896	8.57311	3.97103	0.0462894	0.0688719	No Change	0.640304	8.19681	3.68697	0.054839	0.0817235	No Change	No Change
GMOY009931	hypothetical protein	Lk6 kinase, isoform A	0	EC:2.7.11.1	K04372	MKNK; MAP kinase interacting serine/threonine kinase	0.296897(TRUE)	-6857.76	122.499	12.2193	10.0251	1.74711	6.96452	29.3587	6.01e-08	3.03e-07	Upregulated	1.67838	6.61616	26.0406	3.34e-07	1.46e-06	Upregulated	Apo Up/Inf Up
GMOY009941	lipid phosphate phosphatase	wunen, isoform A	2.66e-105	EC:3.1.3.4	K01080	PPAP2; phosphatidate phosphatase	0.161461(TRUE)	-3468.39	53.2641	8.43812	6.31232	1.12829	3.64929	29.8175	4.75e-08	2.43e-07	Upregulated	1.39702	3.58248	41.0836	1.46e-10	1.33e-09	Upregulated	Apo Up/Inf Up
GMOY009942	effete	effete, isoform A	1.36e-109	EC:2.3.2.23;EC:6.3.2.19	K06689	UBE2D; ubiquitin-conjugating enzyme E2 D	0.243944(TRUE)	-8282.84	159.637	9.49576	16.8115	2.24382	6.88076	57.6611	3.11e-14	6.67e-13	Upregulated	2.44649	6.72913	61.0218	5.64e-15	1.32e-13	Upregulated	Apo Up/Inf Up
GMOY010079	Clathrin heavy chain	clathrin heavy chain, isoform A	0		K04646	CLTC; clathrin heavy chain	0.360661(TRUE)	-4305.22	70.3406	8.81448	7.98012	0.411819	6.4338	2.95755	0.0854775	0.118961	No Change	0.916798	6.47026	14.2195	0.000162679	0.000407449	Upregulated	Inf Up
GMOY010115	Lap1	Lap1, isoform A	0				0.143644(TRUE)	-3872.66	61.2071	8.80262	6.95328	0.153578	5.09455	0.424787	0.514558	0.574654	No Change	0.396155	4.95492	4.18046	0.0408927	0.0627346	No Change	No Change
GMOY010173	hypothetical protein	Muscle-specific protein 300 kDa, isoform D	0		K19326	SYNE1; nesprin-1	0.277077(TRUE)	-7316.64	147.164	2.53084	58.1481	1.0702	8.41268	9.55756	0.00199128	0.00399223	Upregulated	1.21344	8.23641	11.1884	0.000823108	0.0018113	Upregulated	Apo Up/Inf Up
GMOY010207	hypothetical protein	CG9302	0	EC:5.3.4.1	K09583	PDIA5; protein disulfide isomerase family A, member 5	0.259059(TRUE)	-3796.18	62.3921	6.63412	9.40473	-0.0982606	2.12032	0.183809	0.66812	0.720001	No Change	0.0276786	2.77916	0.013368	0.907954	0.926454	No Change	No Change
GMOY010221	hypothetical protein	CG4839, isoform A	0	EC:2.7.11.12	K07376	PRKG1; cGMP-dependent protein kinase 1	0.367167(TRUE)	-5439.76	98.6719	6.16264	16.0113	1.82324	6.88754	24.3128	8.19e-07	3.22e-06	Upregulated	1.92233	6.66983	26.9982	2.04e-07	9.31e-07	Upregulated	Apo Up/Inf Up
GMOY010253	hypothetical protein	CG7720, isoform B	0			hypothetical protein	0.186887(TRUE)	-20825.7	459.197	28.8736	15.9037	0.120829	7.04594	0.0630058	0.801807	0.835033	No Change	0.757718	7.13537	8.8504	0.00293024	0.00570458	Upregulated	Inf Up
GMOY010320	Tob	Tob, isoform C	1.2e-159		K14443	TOB; protein Tob/BTG	0.271371(TRUE)	-5339.17	102.563	1.9645	52.2081	4.1923	6.40342	131.016	2.46e-30	1.13e-27	Upregulated	3.23292	5.81785	139.622	3.22e-32	2.3e-29	Upregulated	Apo Up/Inf Up
GMOY010355	hypothetical protein	GATAd, isoform A	2.23e-124				0.409109(TRUE)	-4092.1	75.7582	1.56342	48.4568	0.471779	4.92338	6.31918	0.0119439	0.0202666	Upregulated	0.523655	5.07262	8.55376	0.00344809	0.00660967	Upregulated	Apo Up/Inf Up
GMOY010634	hypothetical protein	kank, isoform B	0				0.157457(TRUE)	-3628.22	56.2845	8.66436	6.49609	2.26184	7.32824	34.222	4.92e-09	3.13e-08	Upregulated	1.85158	6.71068	24.2962	8.26e-07	3.27e-06	Upregulated	Apo Up/Inf Up
GMOY010664	hypothetical protein	lola like, isoform A	1.35e-94				0.340741(TRUE)	-3382.85	56.7431	4.37857	12.9593	2.32478	4.98772	96.3474	9.64e-23	1.22e-20	Upregulated	2.29805	4.94497	89.1854	3.59e-21	2.69e-19	Upregulated	Apo Up/Inf Up
GMOY010711	hypothetical protein	uncharacterized protein Dmel_CG31550, isoform D	0		K13096	SF4; splicing factor 4	0.249149(TRUE)	-27569.8	568.146	88.2832	6.4355	-0.448222	10.4912	2.20617	0.137459	0.181757	No Change	0.201348	10.5675	0.644341	0.422143	0.491054	No Change	No Change
GMOY010754	WW domain-containing protein	uncharacterized protein Dmel_CG10939	1.34e-90			hypothetical protein	0.371672(TRUE)	-8867.35	155.615	22.7049	6.85382	1.27964	6.11962	24.9526	5.88e-07	2.38e-06	Upregulated	0.845592	5.56966	10.9767	0.000922639	0.0020151	Upregulated	Apo Up/Inf Up
GMOY010763	gem: gemini	gemini, isoform A	0		K09275	TFCP2; transcription factor CP2 and related proteins	0.365365(TRUE)	-14599.4	310.984	14.6514	21.2256	1.65734	7.5477	44.7689	2.22e-11	2.5e-10	Upregulated	1.54701	7.15291	42.9512	5.61e-11	5.65e-10	Upregulated	Apo Up/Inf Up
GMOY010853	hypothetical protein	CG8547, isoform C	3.13e-162			hypothetical protein	0.404905(TRUE)	-3186.07	51.8451	5.00761	10.3533	1.85189	5.82717	47.4938	5.52e-12	7.17e-11	Upregulated	1.61045	5.37559	39.421	3.42e-10	2.8e-09	Upregulated	Apo Up/Inf Up
GMOY010894	hypothetical protein	Leucine-rich repeat, isoform C	0		K20493	LRRC16; leucine-rich repeat-containing protein 16	0.388388(TRUE)	-3814.79	65.5927	4.52817	14.4855	1.44918	6.79811	15.7786	7.12e-05	0.000187283	Upregulated	1.73574	6.78217	23.1519	1.5e-06	5.6e-06	Upregulated	Apo Up/Inf Up
GMOY010934	glycosyl transferase family 8 glycogenin	glycogenin, isoform B	0	EC:2.4.1.186	K00750	GYG1; glycogenin	0.308208(TRUE)	-10352.6	186.577	26.3619	7.07753	0.58077	7.02198	4.809	0.0283115	0.044186	Upregulated	0.332389	6.61714	1.6309	0.201579	0.258657	No Change	Apo Up
GMOY010939	hypothetical protein	kenny, isoform B	2.02e-66				0.377978(TRUE)	-3770.89	64.0709	4.96705	12.8992	1.15206	5.08014	19.87	8.29e-06	2.65e-05	Upregulated	1.52512	4.9837	37.9254	7.35e-10	5.52e-09	Upregulated	Apo Up/Inf Up
GMOY010952	hypothetical protein	uncharacterized protein Dmel_CG30497, isoform A	0			hypothetical protein	0.422422(TRUE)	-4051.71	72.0184	3.52884	20.4085	2.89762	4.91402	114.265	1.14e-26	2.84e-24	Upregulated	3.26629	4.94279	151.236	9.31e-35	1.05e-31	Upregulated	Apo Up/Inf Up
GMOY010979	Rab5	Rab5, isoform E	8.27e-148		K07889	RAB5C; Ras-related protein Rab-5C	0.424124(TRUE)	-6948.71	124.858	12.0208	10.3869	2.57664	6.67284	78.5721	7.71e-19	4.48e-17	Upregulated	2.43398	6.3736	68.199	1.48e-16	4.77e-15	Upregulated	Apo Up/Inf Up
GMOY011014	hypothetical protein	CG6180	4.15e-90			hypothetical protein	0.201001(TRUE)	-20732.4	402.874	67.197	5.99541	-0.445827	7.13693	4.0364	0.0445287	0.0665807	No Change	-0.32709	6.92132	2.45606	0.117072	0.159897	No Change	No Change
GMOY011045	hypothetical protein					hypothetical protein	0.225926(TRUE)	-3696.52	59.7924	7.0275	8.50834	1.48067	5.285	30.3211	3.66e-08	1.92e-07	Upregulated	1.59902	5.14587	43.1317	5.12e-11	5.24e-10	Upregulated	Apo Up/Inf Up
GMOY011089	beta-spectrin: ion channel receptor	karst, isoform E	0		K06115	SPTB; spectrin beta	0.327928(TRUE)	-4369.28	76.1673	5.45513	13.9625	1.07626	7.32935	6.93005	0.00847594	0.0148846	Upregulated	1.27014	7.17272	10.0096	0.00155725	0.00323072	Upregulated	Apo Up/Inf Up
GMOY011118	hypothetical protein			EC:1.6.5.3		hypothetical protein	0.195796(TRUE)	-8325.84	164.291	7.00216	23.4629	1.38844	5.44521	27.0188	2.01e-07	9.08e-07	Upregulated	-0.687495	8.72036	4.93534	0.0263129	0.0422456	Downregulated	Apo Up/Inf Down
GMOY011140	hypothetical protein					hypothetical protein	0.460961(TRUE)	-3402.39	58.8037	3.16692	18.5681	1.84199	3.35989	54.7971	1.34e-13	2.44e-12	Upregulated	2.63854	3.72314	106.06	7.16e-25	1.31e-22	Upregulated	Apo Up/Inf Up
GMOY011246	hypothetical protein	Hsc70Cb, isoform G	0		K09485	HSP110; heat shock protein 110kDa	0.283984(TRUE)	-4394.44	66.781	13.1479	5.07922	0.619593	6.86612	6.56468	0.0104023	0.0178986	Upregulated	0.684659	6.61286	7.6321	0.00573386	0.0105052	Upregulated	Apo Up/Inf Up
GMOY011329	hypothetical protein	uncharacterized protein Dmel_CG11982	7.29e-97	EC:2.3.2.27	K11982	RNF115_126; E3 ubiquitin-protein ligase RNF115/126	0.316917(TRUE)	-3355.89	53.5422	6.39111	8.3776	1.48794	5.46922	48.9157	2.67e-12	3.7e-11	Upregulated	1.57583	5.24162	55.2806	1.04e-13	1.95e-12	Upregulated	Apo Up/Inf Up
GMOY011346	hypothetical protein	repressed by TOR, isoform E	0			hypothetical protein	0.425025(TRUE)	-3428.09	59.2191	3.25399	18.1989	2.90441	5.50991	48.0293	4.2e-12	5.58e-11	Upregulated	2.77483	5.12623	48.3638	3.54e-12	4.51e-11	Upregulated	Apo Up/Inf Up
GMOY011353	hypothetical protein					hypothetical protein	0.375175(TRUE)	-5141.64	98.8492	1.51657	65.1794	1.59364	1.56332	25.6704	4.05e-07	1.7e-06	Upregulated	1.9541	1.7408	50.886	9.79e-13	1.43e-11	Upregulated	Apo Up/Inf Up
GMOY011356	hypothetical protein	syndecan, isoform K	1.95e-51				0.282983(TRUE)	-3999.03	71.3673	3.19324	22.3495	1.48007	4.21286	34.2716	4.79e-09	3.06e-08	Upregulated	1.73174	4.1015	55.0795	1.16e-13	2.14e-12	Upregulated	Apo Up/Inf Up
GMOY011415	hypothetical protein					hypothetical protein	0.429229(TRUE)	-6198.16	100.994	17.2492	5.85497	0.509241	5.31512	5.83848	0.0156794	0.0259207	Upregulated	0.620083	5.10603	10.1581	0.00143672	0.00300364	Upregulated	Apo Up/Inf Up
GMOY011461	hypothetical protein	aluminum tubes, isoform G	2.42e-111				0.386286(TRUE)	-5206.71	94.0487	5.76355	16.3178	3.15302	7.35741	41.111	1.44e-10	1.32e-09	Upregulated	3.11296	7.06169	38.8961	4.47e-10	3.54e-09	Upregulated	Apo Up/Inf Up
GMOY011523	Hh: hedgehog	hedgehog	2e-158		K06224	HH; hedgehog	0.382583(TRUE)	-3032.97	50.2793	3.82139	13.1573	-0.866527	4.27954	11.7398	0.000611785	0.00135969	Downregulated	0.0577886	4.40389	0.0301161	0.862227	0.888893	No Change	Apo Down
GMOY011529	hypothetical protein	uncharacterized protein Dmel_CG42534, isoform C	0			hypothetical protein	0.197998(TRUE)	-20242.4	471.727	10.4707	45.0522	-0.755374	5.70302	6.61653	0.0101037	0.0174384	Downregulated	0.920656	6.26723	6.50738	0.0107427	0.0187307	Upregulated	Apo Down/Inf Up
GMOY011531	hypothetical protein	Mgat2, isoform C	0	EC:2.4.1.143	K00736	MGAT2; alpha-1,6-mannosyl-glycoprotein beta-1,2-N-acetylglucosaminyltransferase	0.283383(TRUE)	-8398.36	143.77	23.2999	6.17041	-0.173761	7.78971	0.518714	0.471391	0.533898	No Change	-0.312395	7.43726	1.58268	0.208375	0.266333	No Change	No Change
GMOY011539	hypothetical protein	slamdance, isoform C	0	EC:3.4.11.2	K11140	ANPEP; aminopeptidase N	0.256657(TRUE)	-3685.12	64.9802	2.9941	21.7027	1.30632	5.05384	21.5998	3.36e-06	1.16e-05	Upregulated	1.59118	4.99356	34.094	5.25e-09	3.32e-08	Upregulated	Apo Up/Inf Up
GMOY011541	hypothetical protein	CG6330, isoform A	0	EC:2.4.2.3	K00757	udp; uridine phosphorylase	0.265966(TRUE)	-24526.5	527.707	54.0163	9.76939	-0.349675	8.24456	1.98613	0.158746	0.206628	No Change	-0.0367546	8.08332	0.0230069	0.879439	0.902732	No Change	No Change
GMOY011547	hypothetical protein	similar, isoform D	0		K08268	HIF1A; hypoxia-inducible factor 1 alpha	0.259159(TRUE)	-5084.28	96.4365	2.24729	42.9124	2.83881	6.39417	73.4799	1.02e-17	4.56e-16	Upregulated	2.85918	6.12733	77.4146	1.39e-18	6.49e-17	Upregulated	Apo Up/Inf Up
GMOY011566	hypothetical protein	cap-n-collar, isoform L	0		K09041	NFE2N; nuclear factor erythroid 2, invertebrate	0.463764(TRUE)	-3656.88	61.9457	4.76419	13.0024	1.91588	0.674943	22.1517	2.52e-06	8.91e-06	Upregulated	2.18155	7.1935	35.8377	2.14e-09	1.49e-08	Upregulated	Apo Up/Inf Up
GMOY011618	waterproof	waterproof	0	EC:1.2.1.84	K13356	FAR; alcohol-forming fatty acyl-CoA reductase	0.463964(TRUE)	-4776.11	77.5873	11.0453	7.02449	0.297241	5.17243	0.967658	0.325265	0.387481	No Change	0.0815952	4.75819	0.0827844	0.773559	0.814234	No Change	No Change
GMOY011640	hypothetical protein	CG2082, isoform C	0			hypothetical protein	0.230631(TRUE)	-46755.7	1150.64	100.267	11.4758	0.0741523	9.01055	0.0801679	0.77707	0.814029	No Change	0.327599	8.86441	1.8692	0.171567	0.224151	No Change	No Change
GMOY011720	hypothetical protein	uncharacterized protein Dmel_CG11148, isoform G	2.73e-99			hypothetical protein	0.383584(TRUE)	-3357.5	55.0673	5.2442	10.5006	2.43211	6.95745	38.8936	4.48e-10	3.71e-09	Upregulated	2.15644	6.43366	31.7575	1.75e-08	1e-07	Upregulated	Apo Up/Inf Up
GMOY011726	hypothetical protein	mitf, isoform D	1.26e-65				0.452452(TRUE)	-3267.11	55.0485	3.85644	14.2744	1.35811	5.57949	25.7256	3.94e-07	1.65e-06	Upregulated	1.17589	5.1775	20.1109	7.31e-06	2.36e-05	Upregulated	Apo Up/Inf Up
GMOY011737	bent	bent, isoform H	0				0.227027(TRUE)	-8801.73	171.663	9.7787	17.5548	0.728413	8.9683	5.24679	0.0219873	0.0352706	Upregulated	0.279036	8.40146	0.711863	0.398826	0.467665	No Change	Apo Up
GMOY011780	Cyclin G	cyclin G, isoform A	0		K10146	CCNG2; cyclin G2	0.217818(TRUE)	-17379.7	341.897	44.8731	7.6192	1.16015	8.59054	21.8884	2.89e-06	1.01e-05	Upregulated	1.53685	8.54676	36.0967	1.88e-09	1.32e-08	Upregulated	Apo Up/Inf Up
GMOY011817	PCBP1: Poly(rC) Binding Protein	pasilla, isoform S	0		K14944	NOVA; RNA-binding protein Nova	0.427528(TRUE)	-5192.12	94.4262	5.26393	17.9383	2.6141	6.75584	62.9879	2.08e-15	5.91e-14	Upregulated	2.29646	6.46405	67.7295	1.88e-16	5.88e-15	Upregulated	Apo Up/Inf Up
GMOY011841	Core 1 Galactosyltransferase A	core 1 galactosyltransferase A, isoform B	0	EC:2.4.1.122	K00731	C1GALT1; glycoprotein-N-acetylgalactosamine 3-beta-galactosyltransferase	0.44975(TRUE)	-8956.18	150.929	27.9949	5.39131	-0.700445	6.20396	7.15684	0.00746788	0.0132389	Downregulated	-0.433041	6.03712	3.27332	0.0704149	0.101736	No Change	Apo Down
GMOY011953	ELG10: elongase 10	baldspot, isoform A	0	EC:2.3.1.199	K10203	ELOVL6; elongation of very long chain fatty acids protein 6	0.313514(TRUE)	-6717.38	113.689	16.4768	6.89995	0.686571	6.33675	7.84333	0.00510087	0.00940174	Upregulated	0.844615	6.15501	12.435	0.000421365	0.000979864	Upregulated	Apo Up/Inf Up
GMOY011976	hypothetical protein	Reticulon-like1, isoform H	2.02e-26				0.152452(TRUE)	-4849.71	91.8972	1.81815	50.5443	3.4596	4.93748	105.225	1.09e-24	1.99e-22	Upregulated	3.7047	4.9179	124.184	7.68e-29	2.88e-26	Upregulated	Apo Up/Inf Up
GMOY012027	BCAT1: branched-chain-amino-acid transaminase	CG1673	0	EC:2.6.1.42	K00826	E2.6.1.42; branched-chain amino acid aminotransferase	0.203904(TRUE)	-13366.7	272.57	18.8939	14.4264	0.964507	6.94577	10.9131	0.000954862	0.00204286	Upregulated	1.23294	6.73697	9.3556	0.00222305	0.00445358	Upregulated	Apo Up/Inf Up
GMOY012035	guanine nucleotide binding protein alpha q polypeptide	G protein alpha q subunit, isoform A	0		K04634	GNAQ; guanine nucleotide-binding protein G(q) subunit alpha	0.388989(TRUE)	-2952.1	50.0299	2.78701	17.9511	2.2641	3.67357	73.3525	1.08e-17	4.83e-16	Upregulated	2.44398	3.56851	102.667	3.97e-24	6e-22	Upregulated	Apo Up/Inf Up
GMOY012047	hypothetical protein	uncharacterized protein Dmel_CG43693, isoform G	0		K14209	SLC36A; solute carrier family 36 (proton-coupled amino acid transporter)	0.3003(TRUE)	-5461.46	95.9181	8.52306	11.254	0.27066	4.76735	1.73776	0.187423	0.239113	No Change	0.585332	4.65589	10.1988	0.00140535	0.00294275	Upregulated	Inf Up
GMOY012054	RNaseX25: Ribonuclease X25	ribonuclease X25	6.52e-125	EC:3.1.27.1	K01166	E3.1.27.1; ribonuclease T2	0.389289(TRUE)	-4488.02	73.2246	9.61087	7.61894	0.495711	2.2921	2.24718	0.133858	0.177775	No Change	0.964885	2.3775	8.97665	0.00273452	0.0053647	Upregulated	Inf Up
GMOY012087	hypothetical protein	CG7777, isoform C	6.96e-36			hypothetical protein	0.424024(TRUE)	-4732.99	78.3236	9.74834	8.03455	-0.9444	4.67497	10.8161	0.00100621	0.00214336	Downregulated	-0.662873	4.67386	14.5053	0.000139765	0.000354802	Downregulated	Apo Down/Inf Down
GMOY012089	PLC: phospholipase C	no receptor potential A, isoform A	0	EC:3.1.4.11	K05858	PLCB; phosphatidylinositol phospholipase C, beta	0.34034(TRUE)	-2856.25	50.0842	1.36506	36.6901	1.99986	3.98171	16.2388	5.58e-05	0.000150148	Upregulated	2.00578	3.75097	20.8901	4.86e-06	1.64e-05	Upregulated	Apo Up/Inf Up
GMOY012146	D-aspartate oxidase	uncharacterized protein Dmel_CG11236, isoform A	5.32e-154	EC:1.4.3.3	K00273	DAO; D-amino-acid oxidase	0.184985(TRUE)	-7574.8	138.905	12.3722	11.2272	-1.09743	5.71639	15.5525	8.02e-05	0.000209388	Downregulated	-0.615663	5.58787	4.38331	0.0362924	0.0565371	No Change	Apo Down
GMOY012167	Par-domain binding protein	PAR-domain protein 1, isoform J	9.53e-177		K09057	HLF; hepatic leukemia factor	0.229329(TRUE)	-5683.88	102.745	7.15901	14.3519	2.46845	4.79725	52.6576	3.97e-13	6.75e-12	Upregulated	2.13324	4.25749	48.6177	3.11e-12	4.02e-11	Upregulated	Apo Up/Inf Up
GMOY012299	hypothetical protein					hypothetical protein	0.307307(TRUE)	-6065.64	112.131	6.60446	16.9781	0.822398	1.53737	9.34428	0.00223683	0.00443576	Upregulated	0.673358	1.90405	8.68524	0.00320797	0.00619011	Upregulated	Apo Up/Inf Up
GMOY012377	milk gland protein 4						0.157958(TRUE)	-3338.9	51.3932	7.80731	6.5827	0.0770458	3.2314	0.00309624	0.955625	0.96411	No Change	-0.261216	2.80957	0.0247598	0.874967	0.899224	No Change	No Change
