# Supplementary material for: Unravelling the relationship between the tsetse fly and its obligate symbiont Wigglesworthia: transcriptomic and metabolomic landscapes reveal highly integrated physiological networks
Source: Proc Biol Sci. 2017 Jun 28;284(1857):20170360. doi: 10.1098/rspb.2017.0360 (PMC5489720; doi:10.1098/rspb.2017.0360)
Supplement: Table S7: Bacteriome metabolome data [file rspb20170360supp14.xls]

## Sheet: Sheet1
										Fold of Change
Heat map of statistically significant bacteriome associated biochemicals profiled in this study.										Welch's Two-Sample t-Test		Statistical Values
										Pregnant Aposymbiotic		Welch's Two-Sample t-Test			Mean Values
Pathway Sort Order	Super Pathway	Sub Pathway	Biochemical Name	Platform	Comp ID	KEGG	HMDB	PubChem				Preg Bact / Apos Bact			Apos Bact	Preg Bact		Super Pathway	Sub Pathway	Chemical ID	CAS	RI	Mass
										Bacteriome	X	p-value	q-value	X			X
1	Amino Acid	Glycine, Serine and Threonine Metabolism	glycine	LC/MS pos early	58	C00037	HMDB00123	750		1.06		0.4936	0.1469		0.9914	1.0519		Amino Acid	Glycine, Serine and Threonine Metabolism	340	56-40-6	1375	76.0393
2			N-acetylglycine	LC/MS pos early	27710		HMDB00532	10972		0.86		0.3104	0.106		0.7263	0.6215		Amino Acid	Glycine, Serine and Threonine Metabolism	100001006	543-24-8	826	118.05
4			sarcosine	LC/MS pos early	1516	C00213	HMDB00271	1088		1.9		0.0556	0.0321		0.3318	0.6315		Amino Acid	Glycine, Serine and Threonine Metabolism	1023	107-97-1	1280	90.055
6			betaine	LC/MS pos early	3141	C00719	HMDB00043	247		1.7		0.093	0.0432		0.9088	1.5408		Amino Acid	Glycine, Serine and Threonine Metabolism	799	107-43-7	1064	118.086
9			serine	LC/MS pos early	1648	C00065	HMDB00187	5951		1		0.9448	0.2444		1.0063	1.0097		Amino Acid	Glycine, Serine and Threonine Metabolism	503	56-45-1	1239	106.05
10			N-acetylserine	LC/MS pos early	37076		HMDB02931	65249		0.53		0.0427	0.0274		1.4069	0.7482		Amino Acid	Glycine, Serine and Threonine Metabolism	100001851	97-14-3	811	148.06
15			threonine	LC/MS pos early	1284	C00188	HMDB00167	6288		0.7		0.0257	0.019		1.1695	0.8143		Amino Acid	Glycine, Serine and Threonine Metabolism	564	72-19-5	1514	120.066
16			N-acetylthreonine	LC/MS neg	33939			152204		0.76		0.243	0.0872		0.0692	0.0527		Amino Acid	Glycine, Serine and Threonine Metabolism	100001274	17093-74-2	821.6	160.062
17			allo-threonine	LC/MS polar	15142	C05519	HMDB04041	99289		0.67		0.419	0.1312		0.1787	0.1201		Amino Acid	Glycine, Serine and Threonine Metabolism	100000272	28954-12-3	2511.1	118.051
19			homoserine	LC/MS polar	18351	C00263	HMDB00719	12647		1.98		0.0081	0.0087		0.0162	0.032		Amino Acid	Glycine, Serine and Threonine Metabolism	100000458	672-15-1	2875.8	118.051
28		Alanine and Aspartate Metabolism	alanine	LC/MS pos early	1126	C00041	HMDB00161	5950		1.15		0.0287	0.021		0.9416	1.0812		Amino Acid	Alanine and Aspartate Metabolism	811	56-41-7	1700	90.055
29			N-acetylalanine	LC/MS polar	1585	C02847	HMDB00766	88064		0.81		0.33	0.1111		0.1566	0.1262		Amino Acid	Alanine and Aspartate Metabolism	1110	97-69-8	1564.8	130.051
31			aspartate	LC/MS pos early	443	C00049	HMDB00191	5960		3.18		0.7835	0.212		0.6184	1.9642		Amino Acid	Alanine and Aspartate Metabolism	234	56-84-8	1165	134.045
33			asparagine	LC/MS pos early	512	C00152	HMDB00168	6267		1.27		0.0356	0.0247		0.8891	1.1299		Amino Acid	Alanine and Aspartate Metabolism	917	70-47-3	1225	133.061
34			N-acetylasparagine	LC/MS pos early	33942		HMDB06028	99715		1.18		0.516	0.1518		0.0617	0.073		Amino Acid	Alanine and Aspartate Metabolism	100001257	4033-40-3	785	175.071
35			N-acetylaspartate (NAA)	LC/MS polar	22185	C01042	HMDB00812	65065		1.65		0.0138	0.0121		0.471	0.7777		Amino Acid	Alanine and Aspartate Metabolism	100000787	997-55-7;997-55-7	3143	174.041
36			cyano-alanine	LC/MS polar	35660	C02512		13538		5.72		5.4638e-06	9.5334e-05		0.7492	4.2836		Amino Acid	Alanine and Aspartate Metabolism	100001645	6232-19-5	1516	113.036
41			N-carbamoylalanine	LC/MS polar	52340			426409		1		---	---		0.6701	0.6701		Amino Acid	Alanine and Aspartate Metabolism	100006369	77340-50-2	2022	131.046
42		Glutamate Metabolism	glutamate	LC/MS pos early	57	C00025	HMDB00148	611		1.75		0.0135	0.0121		0.8535	1.4928		Amino Acid	Glutamate Metabolism	561	56-86-0	1500	148.06
43			glutamine	LC/MS pos early	53	C00064	HMDB00641	5961		0.72		0.086	0.0411		0.186	0.1346		Amino Acid	Glutamate Metabolism	563	56-85-9	1291	147.076
44			N-acetylglutamate	LC/MS polar	15720	C00624	HMDB01138	70914		1.76		0.001	0.002		0.2634	0.4626		Amino Acid	Glutamate Metabolism	100000282	5817-08-03	3106	188.056
45			N-acetylglutamine	LC/MS polar	33943	C02716	HMDB06029	182230		1.01		0.391	0.125		0.0405	0.0409		Amino Acid	Glutamate Metabolism	100001253	2490-97-3	2140	187.072
46			N-acetyl-aspartyl-glutamate (NAAG)	LC/MS neg	35665	C12270	HMDB01067	5255		1		---	---		0.4811	0.4811		Amino Acid	Glutamate Metabolism	100001612	3106-85-2	575.3	303.083
47			gamma-aminobutyrate (GABA)	LC/MS pos early	1416	C00334	HMDB00112	119		1.15		0.0433	0.0275		0.8763	1.0053		Amino Acid	Glutamate Metabolism	141	56-12-2	2048	104.071
48			carboxyethyl-GABA	LC/MS pos early	40007		HMDB02201	2572		1.65		0.0011	0.002		0.8525	1.4075		Amino Acid	Glutamate Metabolism	100003260	4386-03-02	2085	176.092
53			glutamate, gamma-methyl ester	LC/MS pos early	33487			68662		2.85		0.0057	0.0069		0.0188	0.0536		Amino Acid	Glutamate Metabolism	100001103	1499-55-4	2170	162.076
54			pyroglutamine*	LC/MS pos early	46225			134508		1.57		0.0163	0.0136		1.4312	2.241		Amino Acid	Glutamate Metabolism	100001540	2353-44-8	1900	129.066
59			gamma-carboxyglutamate	LC/MS pos early	38754		HMDB41900	40772		0.73		0.1996	0.077		0.1532	0.1112		Amino Acid	Glutamate Metabolism	100002679	56271-99-9	903	192.05
60			S-1-pyrroline-5-carboxylate	LC/MS pos early	42370	C04322	HMDB01301	1196		0.27		0.0111	0.0106		2.7401	0.7419		Amino Acid	Glutamate Metabolism	35	2906-39-0	1528	114.055
61		Histidine Metabolism	histidine	LC/MS neg	59	C00135	HMDB00177	6274		0.73		0.0082	0.0087		1.2298	0.8982		Amino Acid	Histidine Metabolism	355	5934-29-2	755.9	154.062
62			N-acetylhistidine	LC/MS polar	33946	C02997	HMDB32055	75619		1		---	---		0.5707	0.5707		Amino Acid	Histidine Metabolism	100001293	39145-52-3	2088	196.073
64			3-methylhistidine	LC/MS neg	15677	C01152	HMDB00479	64969		1		---	---		0.6001	0.6001		Amino Acid	Histidine Metabolism	100000042	368-16-1	906.3	168.078
68			trans-urocanate	LC/MS pos early	607	C00785	HMDB00301	736715		0.57		0.1604	0.0659		1.3595	0.7702		Amino Acid	Histidine Metabolism	537	104-98-3	2285	139.05
72			imidazole lactate	LC/MS pos early	15716	C05568	HMDB02320	440129		0.41		0.073	0.0378		0.0782	0.0321		Amino Acid	Histidine Metabolism	100000263	14403-45-3	2040	157.061
73			histamine	LC/MS pos early	1574	C00388	HMDB00870	774		0.47		0.0139	0.0121		1.5685	0.7306		Amino Acid	Histidine Metabolism	354	51-45-6	3035	112.087
79			4-imidazoleacetate	LC/MS pos early	32349	C02835	HMDB02024	96215		1.35		0.0397	0.0266		0.7866	1.0634		Amino Acid	Histidine Metabolism	100001207	645-65-8	2055	127.05
80			N-acetylhistamine	LC/MS pos early	48679	C05135	HMDB13253	69602		1		---	---		0.0707	0.0707		Amino Acid	Histidine Metabolism	100006123	673-49-4	2287	154.097
82		Lysine Metabolism	lysine	LC/MS pos early	1301	C00047	HMDB00182	5962		0.85		0.0706	0.037		1.11	0.9451		Amino Acid	Lysine Metabolism	407	56-87-1	2850	147.113
83			N2-acetyllysine	LC/MS polar	36751	C12989	HMDB00446	92907		0.85		0.2836	0.0985		0.3547	0.3032		Amino Acid	Lysine Metabolism	100001721	1946-82-3	3372.6	187.109
84			N6-acetyllysine	LC/MS polar	36752	C02727	HMDB00206	92832		1.18		0.2171	0.081		0.7514	0.8878		Amino Acid	Lysine Metabolism	100001734	692-04-6	2612.6	187.109
86			N6,N6,N6-trimethyllysine	LC/MS pos early	1498	C03793	HMDB01325	440120		2.28		0.1574	0.0651		0.8505	1.9362		Amino Acid	Lysine Metabolism	189	23284-33-5	2825	189.16
87			5-hydroxylysine	LC/MS pos early	15685	C16741	HMDB00450	1029		1		---	---		0.3366	0.3366		Amino Acid	Lysine Metabolism	100000054	13204-98-3	2790	163.108
88			saccharopine	LC/MS pos early	1495	C00449	HMDB00279	160556		0.61		0.0817	0.0398		0.871	0.5346		Amino Acid	Lysine Metabolism	392	997-68-2	2530	277.139
89			2-aminoadipate	LC/MS polar	6146	C00956	HMDB00510	469		3.4		0.0001	0.0006		0.3713	1.2638		Amino Acid	Lysine Metabolism	381	542-32-5;1118-90-7	3500	160.062
91			2-oxoadipate	LC/MS polar	38347	C00322	HMDB00225	71		1.01		0.8363	0.2221		0.4802	0.4828		Amino Acid	Lysine Metabolism	92	3184-35-8	2633.1	159.03
92			glutarate (pentanedioate)	LC/MS polar	396	C00489	HMDB00661	743		2.73		0.0013	0.0023		0.5774	1.5787		Amino Acid	Lysine Metabolism	339	110-94-1	2900	131.035
93			glutarylcarnitine (C5)	LC/MS pos early	44664		HMDB13130	71464488		1.39		0.0588	0.0333		0.0532	0.074		Amino Acid	Lysine Metabolism	100001593	102636-82-8	2393	276.144
96			3-hydroxyglutarate	LC/MS polar	32373		HMDB00428	181976		1		---	---		0.3818	0.3818		Amino Acid	Lysine Metabolism	100001146	638-18-6	3154.9	147.03
100			pipecolate	LC/MS pos early	1444	C00408	HMDB00070	849		0.18		0.0016	0.0025		1.6825	0.3045		Amino Acid	Lysine Metabolism	1025	4043-87-2	2200	130.086
102			N-acetyl-cadaverine	LC/MS pos early	43530					1		---	---		0.3454	0.3454		Amino Acid	Lysine Metabolism	100002249	32343-73-0	2385	145.134
103			5-aminovalerate	LC/MS pos early	18319	C00431	HMDB03355	138		0.93		0.7649	0.2079		0.4856	0.4501		Amino Acid	Lysine Metabolism	100000454	660-88-8	2220	118.086
104			N6-formyllysine	LC/MS pos early	17895			70923		2.37		0.0005	0.0012		0.5559	1.3161		Amino Acid	Lysine Metabolism	100000486	1190-48-3	1992	175.108
107			N2,N6-diacetyllysine	LC/MS neg	48455			91827		1.39		0.0949	0.0439		0.5062	0.7032		Amino Acid	Lysine Metabolism	100006124	499-86-5	1604	229.119
109			6-oxopiperidine-2-carboxylate	LC/MS neg	43231			3014237		6.67		5.2587e-05	0.0003		0.21	1.4007		Amino Acid	Lysine Metabolism	100004499	34622-39-4	964.5	142.051
110		Phenylalanine and Tyrosine Metabolism	phenylalanine	LC/MS pos early	64	C00079	HMDB00159	6140		1.01		0.8905	0.233		1.0111	1.0176		Amino Acid	Phenylalanine and Tyrosine Metabolism	460	63-91-2	2878	166.086
111			N-acetylphenylalanine	LC/MS neg	33950	C03519	HMDB00512	74839		1.63		0.396	0.1263		0.0581	0.0949		Amino Acid	Phenylalanine and Tyrosine Metabolism	100001256	2018-61-3	2597	206.082
114			phenylpyruvate	LC/MS polar	566	C00166	HMDB00205	997		1.16		0.4434	0.1359		0.9026	1.0456		Amino Acid	Phenylalanine and Tyrosine Metabolism	241	156-06-9	845	163.04
115			phenyllactate (PLA)	LC/MS polar	22130	C05607	HMDB00779	3848		0.82		0.3152	0.1074		0.6566	0.5395		Amino Acid	Phenylalanine and Tyrosine Metabolism	100000774	828-01-3	908	165.056
123			tyrosine	LC/MS pos early	1299	C00082	HMDB00158	6057		1.08		0.4867	0.1456		0.9969	1.0795		Amino Acid	Phenylalanine and Tyrosine Metabolism	815	60-18-4	2430	182.081
124			N-acetyltyrosine	LC/MS neg	32390		HMDB00866	68310		1		---	---		0.7024	0.7024		Amino Acid	Phenylalanine and Tyrosine Metabolism	100001104	537-55-3	1680	222.077
129			tyramine	LC/MS pos early	1603	C00483	HMDB00306	5610		0.46		0.1706	0.0687		1.0253	0.4752		Amino Acid	Phenylalanine and Tyrosine Metabolism	1133	60-19-5	2540	138.091
132			4-hydroxyphenylpyruvate	LC/MS neg	1669	C01179	HMDB00707	979		0.84		0.2221	0.0821		0.1849	0.1561		Amino Acid	Phenylalanine and Tyrosine Metabolism	1141	156-39-8	1690.1	179.035
134			3-(4-hydroxyphenyl)lactate	LC/MS neg	32197	C03672	HMDB00755	9378		1.62		0.374	0.1227		0.1702	0.2759		Amino Acid	Phenylalanine and Tyrosine Metabolism	240	6482-98-0	1379	181.051
139			phenol sulfate	LC/MS neg	32553	C02180	HMDB60015	74426		0.86		0.4187	0.1312		1.8453	1.5883		Amino Acid	Phenylalanine and Tyrosine Metabolism	100001510	937-34-8	2156	172.991
142			p-cresol sulfate	LC/MS neg	36103	C01468	HMDB11635	4615423		3.6		0.0422	0.0274		2.7006	9.7217		Amino Acid	Phenylalanine and Tyrosine Metabolism	100001315	3233-57-7	2890	187.007
150			dihydoxyphenylalanine (L-DOPA)	LC/MS pos early	1576	C00355	HMDB00181	6047		1		---	---		0.5514	0.5514		Amino Acid	Phenylalanine and Tyrosine Metabolism	1129	59-92-7;63-84-3	2215	198.076
190			p-toluic acid	LC/MS neg	37499	C01454	HMDB29635	7470		0.86		0.0612	0.0344		1.2384	1.064		Amino Acid	Phenylalanine and Tyrosine Metabolism	100002056	99-94-5	2463	135.045
198			dopamine sulfate (1)	LC/MS neg	48406					0.21		0.0007	0.0015		0.0701	0.0146		Amino Acid	Phenylalanine and Tyrosine Metabolism	100006360		1511	232.028
199			dopamine sulfate (2)	LC/MS neg	48407					1		---	---		0.4798	0.4798		Amino Acid	Phenylalanine and Tyrosine Metabolism	100006361		1556.2	232.028
201			tyramine O-sulfate	LC/MS neg	48408		HMDB06409	153005		0.88		0.2456	0.0877		0.264	0.2318		Amino Acid	Phenylalanine and Tyrosine Metabolism	100006092	30223-92-8	1565	216.034
202			N-formylphenylalanine	LC/MS neg	48433			759256		1.37		0.3988	0.1269		0.1449	0.1985		Amino Acid	Phenylalanine and Tyrosine Metabolism	100006056	13200-85-6	2400	192.067
217		Tryptophan Metabolism	tryptophan	LC/MS pos early	54	C00078	HMDB00929	6305		0.95		0.2994	0.1031		1.008	0.9529		Amino Acid	Tryptophan Metabolism	565	73-22-3	2986	205.097
218			N-acetyltryptophan	LC/MS neg	33959	C03137	HMDB13713	700653		1		---	---		0.5932	0.5932		Amino Acid	Tryptophan Metabolism	100001254	1218-34-4	2630	245.093
221			indolelactate	LC/MS neg	18349	C02043	HMDB00671	92904		1		---	---		0.6714	0.6714		Amino Acid	Tryptophan Metabolism	100000463	832-97-3	2286	204.067
228			kynurenine	LC/MS pos early	15140	C00328	HMDB00684	161166		1.83		0.0502	0.0299		3.8715	7.0993		Amino Acid	Tryptophan Metabolism	100000265	2922-83-0	2739	209.092
229			kynurenate	LC/MS neg	1417	C01717	HMDB00715	3845		3.12		0.0226	0.0175		1.1609	3.6178		Amino Acid	Tryptophan Metabolism	98	492-27-3	2224	188.035
232			3-hydroxykynurenine	LC/MS pos early	22110	C02794	HMDB00732	89		0.61		0.0482	0.0295		0.811	0.4946		Amino Acid	Tryptophan Metabolism	100000986	2147-61-7	2536	225.087
235			xanthurenate	LC/MS pos early	15679	C02470	HMDB00881	5699		1.02		0.7168	0.1961		0.1719	0.1746		Amino Acid	Tryptophan Metabolism	100000015	59-007	2236	206.045
241			7-hydroxytryptophan	LC/MS neg	38104			2763071		1		---	---		0.428	0.428		Amino Acid	Tryptophan Metabolism	100001771	52899-02-2	1629	219.078
258			indole-3-carboxylic acid	LC/MS neg	38116	C19837	HMDB03320	69867		0.4		0.0039	0.0053		1.2842	0.5183		Amino Acid	Tryptophan Metabolism	100002185	771-50-6	1708.8	160.04
264			thioproline	LC/MS pos early	53231			93176;6973609		0.51		0.2311	0.0842		0.9153	0.4677		Amino Acid	Tryptophan Metabolism	100009232	34592-47-4	1250	134.027
266		Leucine, Isoleucine and Valine Metabolism	leucine	LC/MS pos early	60	C00123	HMDB00687	6106		0.89		0.1691	0.0686		1.0627	0.9501		Amino Acid	Leucine, Isoleucine and Valine Metabolism	397	61-90-5	2864	132.102
267			N-acetylleucine	LC/MS neg	1587	C02710	HMDB11756	70912		1.63		0.7092	0.1945		0.0254	0.0413		Amino Acid	Leucine, Isoleucine and Valine Metabolism	1082	1188-21-2	2400	172.098
269			4-methyl-2-oxopentanoate	LC/MS neg	22116	C00233	HMDB00695	70		1.19		0.275	0.096		0.6153	0.7315		Amino Acid	Leucine, Isoleucine and Valine Metabolism	100000551	816-66-0	2170	129.056
275			isovalerylglycine	LC/MS neg	35107		HMDB00678	546304		1.3		0.4088	0.1294		0.46	0.5983		Amino Acid	Leucine, Isoleucine and Valine Metabolism	100001452	16284-60-9	1950	158.082
277			isovalerylcarnitine	LC/MS pos early	34407		HMDB00688	6426851		0.96		0.699	0.1925		0.7088	0.6838		Amino Acid	Leucine, Isoleucine and Valine Metabolism	100001393	31023-24-2	3085	246.17
280			beta-hydroxyisovalerate	LC/MS polar	12129		HMDB00754	69362		1.12		0.3586	0.1186		0.9593	1.0747		Amino Acid	Leucine, Isoleucine and Valine Metabolism	1442	625-08-1	1149.8	117.056
284			3-methylglutaconate	LC/MS polar	38667		HMDB00522	1551553		1		---	---		0.4798	0.4798		Amino Acid	Leucine, Isoleucine and Valine Metabolism	100002458	5746-90-7	2579.6	143.035
287			alpha-hydroxyisovalerate	LC/MS neg	33937		HMDB00407	99823		1.21		0.2435	0.0872		0.7021	0.8478		Amino Acid	Leucine, Isoleucine and Valine Metabolism	100001300	600-37-3	1126	117.056
289			methylsuccinate	LC/MS polar	15745		HMDB01844	10349		0.87		0.2712	0.0952		1.1123	0.9642		Amino Acid	Leucine, Isoleucine and Valine Metabolism	2051	498-21-5	2800	131.035
297			isoleucine	LC/MS pos early	1125	C00407	HMDB00172	6306		0.64		0.0091	0.0095		1.29	0.8248		Amino Acid	Leucine, Isoleucine and Valine Metabolism	376	73-32-5	2800	132.102
299			N-acetylisoleucine	LC/MS neg	33967			2802421		1.03		0.9969	0.2534		0.082	0.0842		Amino Acid	Leucine, Isoleucine and Valine Metabolism	100001276	3077-46-1	2325	172.098
300			3-methyl-2-oxobutyrate	LC/MS neg	44526	C00141	HMDB00019	49		1.14		0.4334	0.1338		0.6286	0.714		Amino Acid	Leucine, Isoleucine and Valine Metabolism	100000936	3715-29-5	1465	115.04
302			3-methyl-2-oxovalerate	LC/MS neg	15676	C00671	HMDB03736	47		0.67		0.1211	0.0527		0.551	0.367		Amino Acid	Leucine, Isoleucine and Valine Metabolism	100000036	1460-34-0;51829-07-3	2064.2	129.056
304			2-methylbutyrylcarnitine (C5)	LC/MS pos early	45095		HMDB00378	6426901		0.74		0.1136	0.0506		0.1606	0.1195		Amino Acid	Leucine, Isoleucine and Valine Metabolism	100001509	31023-25-3	3035	246.17
309			2-hydroxy-3-methylvalerate	LC/MS neg	36746		HMDB00317	164623		1		---	---		0.1293	0.1293		Amino Acid	Leucine, Isoleucine and Valine Metabolism	100001541	488-15-3	1800	131.071
312			valine	LC/MS pos early	1649	C00183	HMDB00883	6287		0.85		0.0781	0.0394		1.1204	0.9574		Amino Acid	Leucine, Isoleucine and Valine Metabolism	566	72-18-4	2479	118.086
313			N-acetylvaline	LC/MS neg	1591		HMDB11757	66789		1		---	---		0.5354	0.5354		Amino Acid	Leucine, Isoleucine and Valine Metabolism	1084	96-81-1	1704	158.082
315			isobutyrylcarnitine	LC/MS pos early	33441		HMDB00736	168379		0.72		0.0543	0.0317		1.1057	0.7912		Amino Acid	Leucine, Isoleucine and Valine Metabolism	100001055	25518-49-4	2810	232.154
317			3-hydroxyisobutyrate	LC/MS polar	1549	C06001	HMDB00336	87		1		---	---		0.3839	0.3839		Amino Acid	Leucine, Isoleucine and Valine Metabolism	111	2068-83-9	1619	103.04
318			alpha-hydroxyisocaproate	LC/MS neg	22132	C03264	HMDB00746	83697		1.23		0.8064	0.2159		0.2242	0.2765		Amino Acid	Leucine, Isoleucine and Valine Metabolism	100000706	10303-64-7	1840	131.071
329		Methionine, Cysteine, SAM and Taurine Metabolism	4-methylthio-2-oxobutanoate	LC/MS neg	40732	C01180	HMDB01553	473		1		0.391	0.125		0.1343	0.1339		Amino Acid	Methionine, Cysteine, SAM and Taurine Metabolism	100003712	583-92-6	1635	147.012
330			methionine	LC/MS pos early	1302	C00073	HMDB00696	6137		0.8		0.0562	0.0322		1.1294	0.9015		Amino Acid	Methionine, Cysteine, SAM and Taurine Metabolism	415	63-68-3	2526	150.058
331			N-acetylmethionine	LC/MS neg	1589	C02712	HMDB11745	448580		0.81		0.1796	0.0714		1.1246	0.9128		Amino Acid	Methionine, Cysteine, SAM and Taurine Metabolism	1083	65-82-7	1787	190.054
332			N-formylmethionine	LC/MS neg	2829	C03145	HMDB01015	439750		1.21		0.1871	0.0733		0.2429	0.2928		Amino Acid	Methionine, Cysteine, SAM and Taurine Metabolism	194	4289-98-9	1543.8	176.039
335			methionine sulfoxide	LC/MS pos early	18374	C02989	HMDB02005	158980		6.17		5.9608e-05	0.0003		0.4036	2.4885		Amino Acid	Methionine, Cysteine, SAM and Taurine Metabolism	100000039	3226-65-1	1272	166.053
337			S-adenosylmethionine (SAM)	LC/MS pos early	15915	C00019	HMDB01185	34755		15.65		3.4387e-05	0.0003		0.0653	1.0218		Amino Acid	Methionine, Cysteine, SAM and Taurine Metabolism	1263	24346-00-7;86867-01-8;86867-0108	3002	399.145
338			S-adenosylhomocysteine (SAH)	LC/MS neg	42382	C00021	HMDB00939	439155		11.2		8.0784e-07	2.531e-05		0.3605	4.0365		Amino Acid	Methionine, Cysteine, SAM and Taurine Metabolism	197	979-92-0	1832.4	383.114
342			cystathionine	LC/MS pos early	15705	C02291	HMDB00099	439258		0.53		0.0147	0.0127		1.4375	0.7606		Amino Acid	Methionine, Cysteine, SAM and Taurine Metabolism	310	535-34-2	2270	223.075
343			alpha-ketobutyrate	LC/MS polar	4968	C00109	HMDB00005	58		0.41		0.2241	0.0821		0.3304	0.1349		Amino Acid	Methionine, Cysteine, SAM and Taurine Metabolism	796	600-18-0	940	101.024
345			2-aminobutyrate	LC/MS pos early	42374	C02261	HMDB00650	439691		0.93		0.5401	0.1578		1.0841	1.0095		Amino Acid	Methionine, Cysteine, SAM and Taurine Metabolism	1128	1492-24-6	2059	104.071
347			cysteine	LC/MS pos early	1868	C00097	HMDB00574	5862		0.65		0.051	0.0303		1.1207	0.7291		Amino Acid	Methionine, Cysteine, SAM and Taurine Metabolism	800	52-90-4;56-89-3	1488	122.027
348			N-acetylcysteine	LC/MS pos early	1586	C06809	HMDB01890	12035		1		---	---		0.6847	0.6847		Amino Acid	Methionine, Cysteine, SAM and Taurine Metabolism	1107	616-91-1	1416	164.038
349			cystine	LC/MS pos early	56	C00491	HMDB00192	67678		2.33		0.0034	0.0048		8.1291	18.9551		Amino Acid	Methionine, Cysteine, SAM and Taurine Metabolism	279	56-89-3	2000	241.031
350			S-methylcysteine	LC/MS pos early	39592		HMDB02108	24417		1		---	---		0.4799	0.4799		Amino Acid	Methionine, Cysteine, SAM and Taurine Metabolism	100002749	1187-84-4	1955	119.016
358			taurine	LC/MS pos early	2125	C00245	HMDB00251	1123		1.06		0.7058	0.194		0.758	0.7998		Amino Acid	Methionine, Cysteine, SAM and Taurine Metabolism	512	107-35-7	660	126.022
359			N-acetyltaurine	LC/MS neg	48187			159864		0.7		0.129	0.0548		0.4367	0.3061		Amino Acid	Methionine, Cysteine, SAM and Taurine Metabolism	100005466		800	166.018
365			2-hydroxybutyrate/2-hydroxyisobutyrate	LC/MS polar	52281					0.62		0.2148	0.0808		0.6976	0.4348		Amino Acid	Methionine, Cysteine, SAM and Taurine Metabolism	100008928		1258	103.04
366		Urea cycle; Arginine and Proline Metabolism	arginine	LC/MS pos early	1638	C00062	HMDB00517	232		0.57		1.4039e-05	0.0002		1.7231	0.99		Amino Acid	Urea cycle; Arginine and Proline Metabolism	231	1119-34-2	2825	175.119
367			urea	LC/MS pos early	1670	C00086	HMDB00294	1176		2.27		0.0164	0.0136		0.3464	0.7862		Amino Acid	Urea cycle; Arginine and Proline Metabolism	533	57-13-6	700	121.072
369			ornithine	LC/MS pos early	1493	C00077	HMDB03374	6262		1.9		0.6124	0.1748		1.0429	1.9779		Amino Acid	Urea cycle; Arginine and Proline Metabolism	444	3184-13-2	2800	133.097
370			proline	LC/MS pos early	1898	C00148	HMDB00162	145742		0.51		0.0002	0.0008		1.3217	0.6798		Amino Acid	Urea cycle; Arginine and Proline Metabolism	480	147-85-3	1603	116.071
371			citrulline	LC/MS pos early	2132	C00327	HMDB00904	9750		1.96		0.01	0.01		1.1082	2.1716		Amino Acid	Urea cycle; Arginine and Proline Metabolism	391	372-75-8	1520	176.103
374			homocitrulline	LC/MS pos early	22138	C02427	HMDB00679	65072		1.18		0.6008	0.1727		0.8557	1.0126		Amino Acid	Urea cycle; Arginine and Proline Metabolism	100000963	1190-49-4	1908	190.119
378			dimethylarginine (SDMA + ADMA)	LC/MS pos early	36808	C03626	HMDB01539	123831		0.47		0.0119	0.0109		0.0189	0.0088		Amino Acid	Urea cycle; Arginine and Proline Metabolism	100001810	102783-24-4	2850	203.15
379			N-acetylarginine	LC/MS pos early	33953	C02562	HMDB04620	67427		0.47		0.0825	0.0401		0.9554	0.4531		Amino Acid	Urea cycle; Arginine and Proline Metabolism	100001266	155-84-0	2245	217.13
380			N-acetylproline	LC/MS pos early	34387			322640		0.54		0.0167	0.0138		1.3865	0.743		Amino Acid	Urea cycle; Arginine and Proline Metabolism	100001334	1074-79-9	1695	158.081
382			N-delta-acetylornithine	LC/MS neg	43249			9920500		1.92		0.0051	0.0063		0.5218	1.0006		Amino Acid	Urea cycle; Arginine and Proline Metabolism	100004523		858	173.093
384			N-alpha-acetylornithine	LC/MS pos early	32984	C00437	HMDB03357	439232		1.13		0.3779	0.1236		0.864	0.9755		Amino Acid	Urea cycle; Arginine and Proline Metabolism	100000285	6205-08-09	2000	175.108
386			N-methylproline	LC/MS pos early	37431			557		1.64		0.1997	0.077		0.4964	0.8151		Amino Acid	Urea cycle; Arginine and Proline Metabolism	100001956	475-11-6	1335	130.086
388			trans-4-hydroxyproline	LC/MS pos early	32306	C01157	HMDB00725	5810		2		0.0017	0.0026		0.3797	0.7578		Amino Acid	Urea cycle; Arginine and Proline Metabolism	1001	51-35-4	1064	132.066
390			pro-hydroxy-pro	LC/MS pos early	35127		HMDB06695	11673055		0.99		0.9337	0.2431		0.8862	0.8802		Amino Acid	Urea cycle; Arginine and Proline Metabolism	100001167	18684-24-7	2128	229.118
391			N-monomethylarginine	LC/MS pos early	43586	C03884	HMDB29416	132862		1		---	---		0.6378	0.6378		Amino Acid	Urea cycle; Arginine and Proline Metabolism	100004488	53308-83-1	2845	189.135
395			2-oxoarginine*	LC/MS pos early	55072	C03771	HMDB04225	558		0.43		0.0036	0.005		1.7156	0.7307		Amino Acid	Urea cycle; Arginine and Proline Metabolism	100002784	3715-10-04	1760	174.087
396		Creatine Metabolism	creatine	LC/MS pos early	27718	C00300	HMDB00064	586		2.42		0.0096	0.0097		2.4915	6.0352		Amino Acid	Creatine Metabolism	1221	57-00-1	1947	132.077
397			creatinine	LC/MS pos early	513	C00791	HMDB00562	588		4.49		0.0002	0.0007		0.71	3.1886		Amino Acid	Creatine Metabolism	275	60-27-5	2055	114.066
402			guanidinoacetate	LC/MS pos early	43802	C00581	HMDB00128	763		3.49		0.0311	0.0223		0.8749	3.0529		Amino Acid	Creatine Metabolism	344	352-97-6	1937	118.061
403		Polyamine Metabolism	agmatine	LC/MS pos early	15496	C00179	HMDB01432	199		0.88		0.4934	0.1469		1.0157	0.8981		Amino Acid	Polyamine Metabolism	100000103	2482-00-0	3057	131.129
406			putrescine	LC/MS pos early	1408	C00134	HMDB01414	1045		3.42		0.0008	0.0018		1.5233	5.2087		Amino Acid	Polyamine Metabolism	49	110-60-1	3027	89.1073
408			N1,N12-diacetylspermine	LC/MS pos early	52987	C03413	HMDB02172	132680		0.5		0.0108	0.0105		1.8316	0.9119		Amino Acid	Polyamine Metabolism	100002132	61345-83-3	3105	287.244
409			spermidine	LC/MS pos early	485	C00315	HMDB01257	1102		1.5		0.1154	0.051		2.9275	4.3807		Amino Acid	Polyamine Metabolism	50	124-20-9	3355	146.165
410			5-methylthioadenosine (MTA)	LC/MS pos early	1419	C00170	HMDB01173	439176		11.1		5.3463e-05	0.0003		2.7314	30.3121		Amino Acid	Polyamine Metabolism	212	2457-80-9	2752	298.097
413			N-acetylputrescine	LC/MS pos early	37496	C02714	HMDB02064	122356		1.15		0.1236	0.0536		0.1352	0.1552		Amino Acid	Polyamine Metabolism	192	18233-70-0	2230	131.118
414			4-acetamidobutanoate	LC/MS pos early	1558	C02946	HMDB03681	18189		0.83		0.2551	0.0906		1.0569	0.8794		Amino Acid	Polyamine Metabolism	1113	3025-96-5	1350	146.081
415			1,3-diaminopropane	LC/MS pos early	1654	C00986	HMDB00002	428		2.98		0.0022	0.0033		0.8843	2.6333		Amino Acid	Polyamine Metabolism	48	109-76-2	3025	75.0917
420		Guanidino and Acetamido Metabolism	4-guanidinobutanoate	LC/MS pos early	15681	C01035	HMDB03464	500		1.55		0.0397	0.0266		0.963	1.4949		Amino Acid	Guanidino and Acetamido Metabolism	100000096	463-003;463-00-3	2320	146.092
422		Glutathione Metabolism	glutathione, reduced (GSH)	LC/MS pos early	2127	C00051	HMDB00125	124886		1		---	---		0.5708	0.5708		Amino Acid	Glutathione Metabolism	496	70-18-8	2000	308.091
423			glutathione, oxidized (GSSG)	LC/MS pos early	27727	C00127	HMDB03337	65359		1		---	---		0.459	0.459		Amino Acid	Glutathione Metabolism	448	103239-24-3	2667	613.159
425			cysteine-glutathione disulfide	LC/MS pos early	35159		HMDB00656	4247235		3.13		0.0439	0.0277		0.1742	0.5455		Amino Acid	Glutathione Metabolism	100001437	13081-14-6	2465	427.095
426			S-methylglutathione	LC/MS neg	33944	C11347		3605667		1		---	---		0.3436	0.3436		Amino Acid	Glutathione Metabolism	100001259	2922-56-7	1075	320.092
427			S-lactoylglutathione	LC/MS pos early	15731	C03451	HMDB01066	440018		1		---	---		0.6076	0.6076		Amino Acid	Glutathione Metabolism	1343	54398-03-7	2124	380.112
430			5-oxoproline	LC/MS neg	1494	C01879	HMDB00267	7405		3.06		0.0003	0.001		0.5886	1.8018		Amino Acid	Glutathione Metabolism	1021	98-79-3	738.5	128.035
431			ophthalmate	LC/MS pos early	34592		HMDB05765	7018721		1		---	---		0.6623	0.6623		Amino Acid	Glutathione Metabolism	100001311	495-27-2	2085	290.135
438	Peptide	Gamma-glutamyl Amino Acid	gamma-glutamylalanine	LC/MS pos early	37063		HMDB29142	440103		1		---	---		0.383	0.383		Peptide	Gamma-glutamyl Amino Acid	100001843	5875-41-2	1986	219.098
439			gamma-glutamylcysteine	LC/MS pos early	1778	C00669	HMDB01049	842		1		---	---		0.8645	0.8645		Peptide	Gamma-glutamyl Amino Acid	1036	636-58-8	2118	251.07
440			gamma-glutamylglutamate	LC/MS pos early	36738	C05282	HMDB11737	92865		4.73		0.074	0.038		0.1461	0.6914		Peptide	Gamma-glutamyl Amino Acid	331	1116-22-9	1775	277.103
441			gamma-glutamylglutamine	LC/MS pos early	2730	C05283	HMDB11738	150914		1		---	---		0.2329	0.2329		Peptide	Gamma-glutamyl Amino Acid	1140	10148-81-9	1430	276.119
442			gamma-glutamylglycine	LC/MS pos early	33949		HMDB11667	165527		1		---	---		0.6432	0.6432		Peptide	Gamma-glutamyl Amino Acid	100001294	1948-29-4	1535	205.082
443			gamma-glutamylhistidine	LC/MS pos early	18245			7017195		1		---	---		0.6851	0.6851		Peptide	Gamma-glutamyl Amino Acid	1235	37460-15-4	2740	285.119
444			gamma-glutamylisoleucine*	LC/MS pos early	34456		HMDB11170	14253342		1		---	---		0.7563	0.7563		Peptide	Gamma-glutamyl Amino Acid	100001485		2940	261.144
445			gamma-glutamylleucine	LC/MS pos early	18369		HMDB11171	151023		1		---	---		0.8176	0.8176		Peptide	Gamma-glutamyl Amino Acid	1268	2566-39-4	2991	261.144
446			gamma-glutamyl-alpha-lysine	LC/MS pos early	55015			65254		1		---	---		0.3293	0.3293		Peptide	Gamma-glutamyl Amino Acid	100010901		2784	276.155
447			gamma-glutamyl-epsilon-lysine	LC/MS pos early	33934		HMDB03869	7015684;7015685		1		---	---		0.0429	0.0429		Peptide	Gamma-glutamyl Amino Acid	100001262	17105-15-6	2717	276.155
448			gamma-glutamylmethionine	LC/MS pos early	44872		HMDB29155	7009567		1		---	---		0.2333	0.2333		Peptide	Gamma-glutamyl Amino Acid	100001313	17663-87-5	2640	279.101
449			gamma-glutamylphenylalanine	LC/MS neg	33422		HMDB00594	111299		1		---	---		0.697	0.697		Peptide	Gamma-glutamyl Amino Acid	100000491	7432-24-8	1825	293.114
450			gamma-glutamylthreonine	LC/MS pos early	33364		HMDB29159			1		---	---		0.6733	0.6733		Peptide	Gamma-glutamyl Amino Acid	100001314	5652-48-2	1750	249.108
451			gamma-glutamyltryptophan	LC/MS pos early	33947		HMDB29160	3989307		1		---	---		0.4567	0.4567		Peptide	Gamma-glutamyl Amino Acid	100001295	66471-20-3	2975	334.14
452			gamma-glutamyltyrosine	LC/MS neg	2734		HMDB11741	94340		1		---	---		0.6639	0.6639		Peptide	Gamma-glutamyl Amino Acid	1102	7432-23-7	1240	309.109
453			gamma-glutamylvaline	LC/MS polar	43829		HMDB11172	7015683		1		---	---		0.691	0.691		Peptide	Gamma-glutamyl Amino Acid	100001126	2746-34-1	2916	245.114
455			gamma-glutamylserine	LC/MS pos early	54914					1		---	---		0.7106	0.7106		Peptide	Gamma-glutamyl Amino Acid	100009231	5875-35-4	1351	235.092
456		Dipeptide Derivative	carnosine	LC/MS pos early	1768	C00386	HMDB00033	439224		6.05		0.001	0.002		0.3735	2.2599		Peptide	Dipeptide Derivative	249	305-84-0	2942	227.114
470		Dipeptide	alanylleucine	LC/MS pos early	37093		HMDB28691	259583		1		---	---		0.1289	0.1289		Peptide	Dipeptide	100001890	1638-60-4	3055	203.139
593			glycylisoleucine	LC/MS pos early	36659		HMDB28844	88079		1		---	---		0.0529	0.0529		Peptide	Dipeptide	100001790	19461-38-2	3002	189.123
594			glycylleucine	LC/MS pos early	34398	C02155	HMDB00759	92843		1		---	---		0.0851	0.0851		Peptide	Dipeptide	100001258	869-19-2	3059	189.123
604			glycylvaline	LC/MS pos early	18357		HMDB28854	97417		0.11		0.0003	0.001		0.2953	0.0317		Peptide	Dipeptide	100000487	1963-21-9	2734	175.108
628			isoleucylglycine	LC/MS pos early	40008			342532		0.13		0.0061	0.0072		1.0831	0.1453		Peptide	Dipeptide	100003169	868-28-0	2719	189.123
646			leucylglycine	LC/MS pos early	40045			79070		0.44		0.0816	0.0398		0.7157	0.3133		Peptide	Dipeptide	100003185	686-50-0	2778	189.123
665			lysylleucine	LC/MS pos early	40020			4682588		0.22		0.0013	0.0023		1.2557	0.2763		Peptide	Dipeptide	100003196	7369-79-1	3370	260.197
693			phenylalanylalanine	LC/MS pos early	41374			6993123;5488196		1		---	---		0.0297	0.0297		Peptide	Dipeptide	100003589	3918-87-4	2909	237.123
697			phenylalanylglycine	LC/MS neg	41370			98207		0.2		6.2998e-05	0.0003		1.1208	0.2265		Peptide	Dipeptide	100003588	721-90-4	2462	221.093
715			prolylglycine	LC/MS pos early	40703			7408076;6426709		0.57		0.0397	0.0266		0.2816	0.1608		Peptide	Dipeptide	100003674	2578-57-6	2136	173.092
782			tyrosylglycine	LC/MS neg	41375			259323		0.44		0.0011	0.0021		0.9227	0.4059		Peptide	Dipeptide	100003598	673-05-5	1635	237.088
797			valylglutamine	LC/MS pos early	42079			5253209		1		---	---		0.1336	0.1336		Peptide	Dipeptide	100003640	42854-54-6	2295	246.145
798			valylglycine	LC/MS neg	40475		HMDB29127	136487		1		---	---		0.0538	0.0538		Peptide	Dipeptide	100003641	686-43-1	1506	173.093
801			valylleucine	LC/MS pos early	39994		HMDB29131	352039		1		---	---		0.1482	0.1482		Peptide	Dipeptide	100003210	22906-55-4	3138	231.17
811			leucylglutamine*	LC/MS neg	53061			4305457		1		---	---		0.2125	0.2125		Peptide	Dipeptide	100003183		1965	258.146
868		Acetylated Peptides	phenylacetylglycine	LC/MS neg	33945	C05598	HMDB00821	68144		1.46		0.263	0.0926		1.0344	1.5135		Peptide	Acetylated Peptides	100001275	500-98-1	2375	192.067
877	Carbohydrate	Glycolysis, Gluconeogenesis, and Pyruvate Metabolism	glucose	LC/MS polar	48152	C00031	HMDB00122	79025		0.85		0.0665	0.0361		1.1234	0.9526		Carbohydrate	Glycolysis, Gluconeogenesis, and Pyruvate Metabolism	572	50-99-7	2342	225.062
878			glucose 6-phosphate	LC/MS polar	31260	C00668	HMDB01401	5958		2.27		0.1382	0.0575		0.3059	0.6949		Carbohydrate	Glycolysis, Gluconeogenesis, and Pyruvate Metabolism	291	103192-55-8	4537	259.022
881			fructose-6-phosphate	LC/MS polar	12021	C05345	HMDB00124	69507		2.51		0.073	0.0378		0.1686	0.4226		Carbohydrate	Glycolysis, Gluconeogenesis, and Pyruvate Metabolism	1232	103213-47-4	4261	259.022
884			Isobar: fructose 1,6-diphosphate, glucose 1,6-diphosphate, myo-inositol 1,4 or 1,3-diphosphate	LC/MS neg	46896					8.12		3.9919e-05	0.0003		1.5831	12.8554		Carbohydrate	Glycolysis, Gluconeogenesis, and Pyruvate Metabolism	100002180		551	338.989
886			dihydroxyacetone phosphate (DHAP)	LC/MS pos early	15522	C00111	HMDB01473	668		1		---	---		0.2999	0.2999		Carbohydrate	Glycolysis, Gluconeogenesis, and Pyruvate Metabolism	309	102783-56-2	539	171.005
890			2-phosphoglycerate	LC/MS polar	35629	C00631	HMDB03391	59		1.13		0.6673	0.1867		0.8761	0.986		Carbohydrate	Glycolysis, Gluconeogenesis, and Pyruvate Metabolism	100000093	70195-25-4	4346	184.986
891			3-phosphoglycerate	LC/MS neg	1414	C00597	HMDB00807	724		1.47		0.2484	0.0884		1.3772	2.0222		Carbohydrate	Glycolysis, Gluconeogenesis, and Pyruvate Metabolism	132	80731-10-8	583	184.986
892			phosphoenolpyruvate (PEP)	LC/MS neg	597	C00074	HMDB00263	1005		1.45		0.2162	0.081		1.1151	1.6207		Carbohydrate	Glycolysis, Gluconeogenesis, and Pyruvate Metabolism	463	10526-80-4	587.3	166.975
893			pyruvate	LC/MS polar	48990	C00022	HMDB00243	1060		0.92		0.4969	0.1474		1.0036	0.9215		Carbohydrate	Glycolysis, Gluconeogenesis, and Pyruvate Metabolism	823	127-17-3	1083	87.0088
894			lactate	LC/MS polar	527	C00186	HMDB00190	612		1.06		0.877	0.2299		0.3858	0.408		Carbohydrate	Glycolysis, Gluconeogenesis, and Pyruvate Metabolism	482	79-33-4	1468.8	89.0244
897			glycerate	LC/MS polar	1572	C00258	HMDB00139	752		3.54		0.0291	0.0211		0.6564	2.3215		Carbohydrate	Glycolysis, Gluconeogenesis, and Pyruvate Metabolism	1052	600-19-1	2070.4	105.019
900		Pentose Phosphate Pathway	6-phosphogluconate	LC/MS neg	15442	C00345	HMDB01316	91493		2.83		0.0457	0.0283		0.7938	2.2489		Carbohydrate	Pentose Phosphate Pathway	100000341	921-62-0;53411-70-4	583.9	275.017
904			5-phosphoribosyl diphosphate (PRPP)	LC/MS neg	36840	C00119	HMDB00280	7339		162.21		0.0001	0.0006		1.4894	241.593		Carbohydrate	Pentose Phosphate Pathway	166	108321-05-7	570	308.978
905			sedoheptulose-7-phosphate	LC/MS polar	35649	C05382	HMDB01068	616		5.39		0.0003	0.0009		0.202	1.088		Carbohydrate	Pentose Phosphate Pathway	100001628	2646-35-7	4364	289.033
911		Pentose Metabolism	ribose	LC/MS polar	1471	C00121	HMDB00283	5779		2.68		0.0354	0.0247		0.4563	1.2225		Carbohydrate	Pentose Metabolism	914	50-69-1	1508.2	195.051
912			ribitol	LC/MS polar	15772	C00474	HMDB00508	6912		0.64		0.0079	0.0086		0.2336	0.1506		Carbohydrate	Pentose Metabolism	100000406	488-81-3	1789.6	151.061
913			ribonate	LC/MS polar	27731	C01685	HMDB00867	5460677		5.94		0.0005	0.0012		0.3539	2.1005		Carbohydrate	Pentose Metabolism	100001007	5336-08-03	2425	165.04
934			arabitol/xylitol	LC/MS polar	48885					1.4		0.019	0.0154		0.1329	0.1855		Carbohydrate	Pentose Metabolism	100006430		1932.4	151.061
935			ribulose/xylulose	LC/MS polar	48340					1.89		0.0352	0.0247		0.4798	0.9092		Carbohydrate	Pentose Metabolism	100006122		1400	149.046
936			arabonate/xylonate	LC/MS polar	48255					1.4		0.0361	0.0247		0.8027	1.1234		Carbohydrate	Pentose Metabolism	100006115		2664.6	165.04
937			sedoheptulose	LC/MS polar	53237		HMDB03219	5459879		1.27		0.2227	0.0821		0.0469	0.0597		Carbohydrate	Pentose Metabolism	100002619	3019-74-7	2255	209.067
940		Glycogen Metabolism	maltopentaose	LC/MS polar	35163	C06218	HMDB12254	13489094		0.39		0.0014	0.0024		1.7862	0.7055		Carbohydrate	Glycogen Metabolism	100001447	34620-76-3	5365	827.267
941			maltotetraose	LC/MS polar	15910	C02052	HMDB01296	446495		5.14		0.0029	0.0043		0.9025	4.6375		Carbohydrate	Glycogen Metabolism	100000275	34612-38-9	5000	711.22
943			maltotriose	LC/MS polar	44688	C01835	HMDB01262	439586		9.43		0.0002	0.0008		1.1373	10.7303		Carbohydrate	Glycogen Metabolism	100000276	1109-28-0	4286.4	549.167
946			maltose	LC/MS polar	15586	C00208	HMDB00163	10991489		13.68		0.0126	0.0114		1.2691	17.364		Carbohydrate	Glycogen Metabolism	913	6363-53-7	3329.4	387.114
969		Disaccharides and Oligosaccharides	trehalose	LC/MS polar	15573	C01083	HMDB00975	7427		2.2		0.079	0.0398		0.1353	0.2979		Carbohydrate	Disaccharides and Oligosaccharides	915	6138-23-4	3495	387.114
983		Fructose, Mannose and Galactose Metabolism	fructose	LC/MS polar	48195	C00095	HMDB00660	5984		1.44		0.064	0.035		0.0295	0.0424		Carbohydrate	Fructose, Mannose and Galactose Metabolism	878	57-48-7	2022.2	225.062
988			mannitol/sorbitol	LC/MS polar	46142	C01507	HMDB00247	5780		0.58		0.0618	0.0346		0.4023	0.2335		Carbohydrate	Fructose, Mannose and Galactose Metabolism	100001740		2260	181.072
989			mannose	LC/MS polar	584	C00159	HMDB00169	18950		1.74		0.1928	0.0748		0.0095	0.0165		Carbohydrate	Fructose, Mannose and Galactose Metabolism	803	3458-28-4	2200	179.056
990			mannose-6-phosphate	LC/MS polar	1469	C00275	HMDB01078	439198		1.05		0.9752	0.2499		0.3085	0.3245		Carbohydrate	Fructose, Mannose and Galactose Metabolism	294	70442-25-0;104872-94-8	4510	259.022
999			galactitol (dulcitol)	LC/MS polar	1117	C01697	HMDB00107	11850		1.13		0.8696	0.2285		0.0791	0.0895		Carbohydrate	Fructose, Mannose and Galactose Metabolism	1003	608-66-2	2309.7	181.072
1000			galactose 1-phosphate	LC/MS polar	15706	C00446	HMDB00645	123912		1.52		0.4478	0.1369		0.131	0.199		Carbohydrate	Fructose, Mannose and Galactose Metabolism	100000300	19046-60-7	4552	259.022
1007			galactonate	LC/MS polar	27719	C00880	HMDB00565	128869		2.52		0.0379	0.0258		0.2754	0.6932		Carbohydrate	Fructose, Mannose and Galactose Metabolism	100001026	299-28-5	3085	195.051
1012		Nucleotide Sugar	UDP-glucose	LC/MS polar	32344	C00029	HMDB00286	8629		1.63		0.0756	0.0387		0.7547	1.2286		Carbohydrate	Nucleotide Sugar	1096	117756-22-6	3950	565.048
1016			UDP-galactose	LC/MS polar	15860	C00052	HMDB00302	18068		1.88		0.0493	0.0297		0.6446	1.213		Carbohydrate	Nucleotide Sugar	100000298	2956-16-3;91183-98-1;137868-52-1	4000	565.048
1017			UDP-glucuronate	LC/MS polar	2763	C00167	HMDB00935	17473		0.78		0.4336	0.1338		3.0685	2.3817		Carbohydrate	Nucleotide Sugar	1097	28053-08-9;63700-19-6	4355	579.027
1023			UDP-N-acetylglucosamine/galactosamine	LC/MS polar	46148					1.57		0.2081	0.0793		0.3949	0.6202		Carbohydrate	Nucleotide Sugar	100002957		3657	606.074
1034		Aminosugar Metabolism	glucuronate	LC/MS polar	15443	C00191	HMDB00127	444791		0.86		0.3248	0.11		1.1058	0.9479		Carbohydrate	Aminosugar Metabolism	100000257	207300-70-7	3233.3	193.035
1038			N-acetylglucosamine 6-phosphate	LC/MS polar	15107	C00357	HMDB02817	439219		7.41		0.0001	0.0005		0.2291	1.6985		Carbohydrate	Aminosugar Metabolism	1213	102029-88-9	4114	300.049
1039			N-acetyl-glucosamine 1-phosphate	LC/MS polar	15741	C04256	HMDB01367	440364		3.06		0.0705	0.037		0.0317	0.0969		Carbohydrate	Aminosugar Metabolism	1212	31281-59-1	4052	300.049
1048			N-acetylmuramate	LC/MS pos early	18354	C02713	HMDB60493	5462244		3.72		0.0013	0.0023		0.465	1.7293		Carbohydrate	Aminosugar Metabolism	100000283	10597-89-4	1015	294.118
1056			N-acetylglucosaminylasparagine	LC/MS pos early	48149	C04540	HMDB00489	123826		1.62		0.0693	0.0367		0.7323	1.1851		Carbohydrate	Aminosugar Metabolism	1215	2776-93-4	1212	336.14
1057			erythronate*	LC/MS polar	42420		HMDB00613	2781043		41.2		1.2002e-09	1.5041e-07		0.3055	12.5862		Carbohydrate	Aminosugar Metabolism	100001320	88759-55-1	2186	135.03
1059			N-acetylglucosamine/N-acetylgalactosamine	LC/MS pos early	46539					0.67		0.0016	0.0025		1.2295	0.8282		Carbohydrate	Aminosugar Metabolism	100006435		715	222.097
1060		Advanced Glycation End-product	N6-carboxymethyllysine	LC/MS pos early	36713					1.13		0.0877	0.0416		0.4357	0.4939		Carbohydrate	Advanced Glycation End-product	100001768	5746-04-03	2500	205.118
1064	Energy	TCA Cycle	citrate	LC/MS neg	1564	C00158	HMDB00094	311		2.7		0.0003	0.001		0.422	1.1384		Energy	TCA Cycle	1124	77-92-9	582	191.02
1066			aconitate [cis or trans]	LC/MS polar	46173	C00417	HMDB00072			1.59		0.0516	0.0304		0.4439	0.7051		Energy	TCA Cycle	100001359		4260	173.009
1068			isocitrate	LC/MS polar	12110	C00311	HMDB00193	1198		2.02		0.4522	0.1379		0.1786	0.3601		Energy	TCA Cycle	1206	20226-99-7	4400	191.02
1070			alpha-ketoglutarate	LC/MS polar	528	C00026	HMDB00208	51		2.13		0.0051	0.0063		0.7263	1.5442		Energy	TCA Cycle	93	305-72-6;328-50-7;22202-68-2	2700	145.014
1072			succinylcarnitine	LC/MS pos early	37058					2.03		0.1248	0.0537		0.3679	0.7482		Energy	TCA Cycle	100001948	256928-74-2	2291	262.129
1073			succinate	LC/MS polar	1437	C00042	HMDB00254	1110		2.1		0.0642	0.035		0.7656	1.6049		Energy	TCA Cycle	252	110-15-6	3149	117.019
1074			fumarate	LC/MS polar	1643	C00122	HMDB00134	444972		1.17		0.8044	0.2159		0.4218	0.4956		Energy	TCA Cycle	330	100-17-8	3084	115.004
1075			malate	LC/MS neg	1303	C00149	HMDB00156	525		1.09		0.5253	0.1542		0.3534	0.3837		Energy	TCA Cycle	409	6915-15-7	615.6	133.014
1082			2-methylcitrate	LC/MS polar	37483	C02225	HMDB00379	439681		0.42		0.0622	0.0346		1.0854	0.4546		Energy	TCA Cycle	90	6061-96-7	4565.3	205.035
1084			citraconate/glutaconate	LC/MS polar	47076					1.23		0.6192	0.176		1.0746	1.3251		Energy	TCA Cycle	100006438		2600	129.019
1087		Oxidative Phosphorylation	acetylphosphate	LC/MS polar	15488	C00227	HMDB01494	186		1.89		0.0031	0.0045		0.5737	1.0852		Energy	Oxidative Phosphorylation	1211	94249-01-1	4013.9	138.98
1089			phosphate	LC/MS neg	42109	C00009	HMDB01429	1061		0.92		0.0176	0.0144		1.1236	1.0335		Energy	Oxidative Phosphorylation	461	7664-38-2	608	96.9696
1092	Lipid	Medium Chain Fatty Acid	heptanoate (7:0)	LC/MS neg	1644	C17714	HMDB00666	8094		1.08		0.391	0.125		0.2762	0.299		Lipid	Medium Chain Fatty Acid	925	111-14-8	3670	129.092
1093			caprylate (8:0)	LC/MS neg	32492	C06423	HMDB00482	379		1		---	---		0.643	0.643		Lipid	Medium Chain Fatty Acid	932	124-07-2	4362	143.108
1094			pelargonate (9:0)	LC/MS neg	12035	C01601	HMDB00847	8158		1		0.9654	0.2484		0.5291	0.5313		Lipid	Medium Chain Fatty Acid	437	112-05-0	4798	157.123
1095			caprate (10:0)	LC/MS neg	1642	C01571	HMDB00511	2969		0.75		0.0492	0.0297		1.035	0.7776		Lipid	Medium Chain Fatty Acid	888	112-37-8	5090.7	171.139
1098			laurate (12:0)	LC/MS neg	1645	C02679	HMDB00638	3893		1.24		0.048	0.0295		0.929	1.1536		Lipid	Medium Chain Fatty Acid	181	143-07-7	5300	199.17
1099			5-dodecenoate (12:1n7)	LC/MS neg	33968		HMDB00529	5312378		0.46		0.0769	0.039		1.0731	0.497		Lipid	Medium Chain Fatty Acid	100001232	2430-94-6	5224	197.155
1101		Long Chain Fatty Acid	myristate (14:0)	LC/MS neg	1365	C06424	HMDB00806	11005		0.78		0.081	0.0398		1.0558	0.8261		Lipid	Long Chain Fatty Acid	519	544-63-8	5440	227.202
1102			myristoleate (14:1n5)	LC/MS neg	32418	C08322	HMDB02000	5281119		0.67		0.069	0.0367		1.17	0.7854		Lipid	Long Chain Fatty Acid	100001198	544-64-9	5346.9	225.186
1103			pentadecanoate (15:0)	LC/MS neg	1361	C16537	HMDB00826	13849		1.05		0.9946	0.2534		1.0096	1.0558		Lipid	Long Chain Fatty Acid	980	1002-84-2;10002-84-2	5521	241.217
1104			palmitate (16:0)	LC/MS neg	1336	C00249	HMDB00220	985		0.67		0.0862	0.0411		1.0999	0.7397		Lipid	Long Chain Fatty Acid	424	57-10-3	5618	255.233
1105			palmitoleate (16:1n7)	LC/MS neg	33447	C08362	HMDB03229	445638		0.68		0.1296	0.0549		1.1403	0.774		Lipid	Long Chain Fatty Acid	452	373-49-9	5475	253.217
1107			margarate (17:0)	LC/MS neg	1121		HMDB02259	10465		0.79		0.2034	0.0782		1.0097	0.801		Lipid	Long Chain Fatty Acid	891	506-12-7	5731	269.249
1108			10-heptadecenoate (17:1n7)	LC/MS neg	33971		HMDB60038	5312435		0.78		0.2878	0.0994		1.0427	0.8083		Lipid	Long Chain Fatty Acid	100001278	29743-97-3	5555	267.233
1109			stearate (18:0)	LC/MS neg	1358	C01530	HMDB00827	5281		0.75		0.0421	0.0274		1.0679	0.7967		Lipid	Long Chain Fatty Acid	439	57-11-4	5872	283.264
1117			nonadecanoate (19:0)	LC/MS neg	1356	C16535	HMDB00772	12591		0.72		0.0452	0.0282		1.1521	0.8319		Lipid	Long Chain Fatty Acid	892	646-30-0	6068	297.28
1118			10-nonadecenoate (19:1n9)	LC/MS neg	33972		HMDB13622	5312513		0.58		0.014	0.0121		0.1207	0.07		Lipid	Long Chain Fatty Acid	100001277	73033-09-7	5780	295.264
1120			arachidate (20:0)	LC/MS neg	1118	C06425	HMDB02212	10467		0.68		0.0094	0.0096		1.1431	0.772		Lipid	Long Chain Fatty Acid	893	506-30-9	6295	311.296
1123			eicosenoate (20:1)	LC/MS neg	33587		HMDB02231	5282768		0.56		0.0551	0.032		1.3378	0.7478		Lipid	Long Chain Fatty Acid	100001335		5950	309.28
1127			behenate (22:0)*	LC/MS neg	12125	C08281	HMDB00944	8215		0.6		0.0152	0.0129		1.1996	0.7256		Lipid	Long Chain Fatty Acid	314	112-85-6	6745	339.327
1128			erucate (22:1n9)	LC/MS neg	1552	C08316	HMDB02068	5281116		0.11		0.0005	0.0013		3.2496	0.3449		Lipid	Long Chain Fatty Acid	1087	112-86-7	6355.6	337.311
1131			nervonate (24:1n9)*	LC/MS neg	52674	C08323	HMDB02368	5281120		1		---	---		0.6971	0.6971		Lipid	Long Chain Fatty Acid	100001231	506-37-6	6804	365.342
1135			oleate/vaccenate (18:1)	LC/MS neg	52285					0.57		0.0623	0.0346		1.2286	0.7017		Lipid	Long Chain Fatty Acid	100008930		5655	281.249
1138		Polyunsaturated Fatty Acid (n3 and n6)	stearidonate (18:4n3)	LC/MS neg	33969	C16300	HMDB06547	5312508		0.32		0.0053	0.0065		0.1542	0.0498		Lipid	Polyunsaturated Fatty Acid (n3 and n6)	100001229	111174-40-4	5395	275.202
1139			eicosapentaenoate (EPA; 20:5n3)	LC/MS neg	18467	C06428	HMDB01999	446284		0.27		0.0048	0.0062		1.7867	0.4874		Lipid	Polyunsaturated Fatty Acid (n3 and n6)	2050	10-2005-9;10417-94-4	5450	301.217
1140			docosapentaenoate (n3 DPA; 22:5n3)	LC/MS neg	32504	C16513	HMDB01976	6441454		1		---	---		0.6112	0.6112		Lipid	Polyunsaturated Fatty Acid (n3 and n6)	100001181	2234-74-4	5571	329.249
1141			docosahexaenoate (DHA; 22:6n3)	LC/MS neg	44675	C06429	HMDB02183	445580		1		---	---		0.2894	0.2894		Lipid	Polyunsaturated Fatty Acid (n3 and n6)	100000665	6217-54-5	5525	327.233
1145			linoleate (18:2n6)	LC/MS neg	1105	C01595	HMDB00673	5280450		0.43		0.0201	0.0159		1.473	0.6361		Lipid	Polyunsaturated Fatty Acid (n3 and n6)	180	60-33-3	5535	279.233
1147			linolenate [alpha or gamma; (18:3n3 or 6)]	LC/MS neg	34035	C06426	HMDB03073	5280934		0.4		0.0076	0.0084		1.481	0.5912		Lipid	Polyunsaturated Fatty Acid (n3 and n6)	100001337		5450	277.217
1149			dihomo-linolenate (20:3n3 or n6)	LC/MS neg	35718	C03242	HMDB02925	5280581		0.64		0.1316	0.0554		0.3223	0.207		Lipid	Polyunsaturated Fatty Acid (n3 and n6)	100001739	17046-59-2	5596	305.249
1150			arachidonate (20:4n6)	LC/MS neg	1110	C00219	HMDB01043	444899		0.39		0.0438	0.0277		1.5395	0.603		Lipid	Polyunsaturated Fatty Acid (n3 and n6)	229	506-32-1	5535	303.233
1154			dihomo-linoleate (20:2n6)	LC/MS neg	17805	C16525	HMDB05060	6439848		0.71		0.133	0.0557		0.1945	0.1379		Lipid	Polyunsaturated Fatty Acid (n3 and n6)	1231	2091-39-6	5730	307.264
1207		Fatty Acid, Branched	13-methylmyristate	LC/MS neg	38293			151014		0.81		0.2625	0.0926		0.7643	0.616		Lipid	Fatty Acid, Branched	100002344	2485-71-4	5499	241.217
1210			15-methylpalmitate	LC/MS neg	38768			17903417		0.86		0.3561	0.1181		1.0071	0.8675		Lipid	Fatty Acid, Branched	100002945		5695	269.249
1213			17-methylstearate	LC/MS neg	38296			3083779		0.7		0.1813	0.0719		1.1672	0.8224		Lipid	Fatty Acid, Branched	100002356	2724-59-6	5993	297.28
1226		Fatty Acid, Dicarboxylate	2-hydroxyglutarate	LC/MS polar	37253	C02630	HMDB00606	43		1.58		0.0929	0.0432		0.8659	1.3649		Lipid	Fatty Acid, Dicarboxylate	100002070	40951-21-1	3352.8	147.03
1228			adipate	LC/MS polar	21134	C06104	HMDB00448	196		1.13		0.4834	0.1449		0.7749	0.8723		Lipid	Fatty Acid, Dicarboxylate	100000863	124-04-9	3000	145.051
1229			3-carboxyadipate	LC/MS polar	54723			222467		1		---	---		0.4698	0.4698		Lipid	Fatty Acid, Dicarboxylate	100009325	923-42-2	4135	189.04
1230			2-hydroxyadipate	LC/MS polar	31934	C02360	HMDB00321	193530		1.23		0.4433	0.1359		0.5382	0.6613		Lipid	Fatty Acid, Dicarboxylate	100001153	18294-85-4	3000	161.046
1231			3-methyladipate	LC/MS polar	36749		HMDB00555	12292		1		---	---		0.4232	0.4232		Lipid	Fatty Acid, Dicarboxylate	100001765	3058-01-03	2865	159.066
1233			maleate	LC/MS polar	20676	C01384	HMDB00176	444266		1.13		0.4188	0.1312		0.9563	1.0781		Lipid	Fatty Acid, Dicarboxylate	100000707	110-16-7	2510	115.004
1234			pimelate (heptanedioate)	LC/MS polar	15704	C02656	HMDB00857	385		0.86		0.7326	0.2		0.3627	0.3104		Lipid	Fatty Acid, Dicarboxylate	100000101	111-16-0	2745	159.066
1236			suberate (octanedioate)	LC/MS polar	15730	C08278	HMDB00893	10457		0.82		0.386	0.125		0.7388	0.6035		Lipid	Fatty Acid, Dicarboxylate	100000016	505-48-6	2577.6	173.082
1239			azelate (nonanedioate)	LC/MS neg	18362	C08261	HMDB00784	2266		0.79		0.2167	0.081		0.8309	0.6557		Lipid	Fatty Acid, Dicarboxylate	2029	123-99-9	1276	187.098
1240			sebacate (decanedioate)	LC/MS neg	32398	C08277	HMDB00792	5192		0.81		0.5127	0.1512		0.4708	0.379		Lipid	Fatty Acid, Dicarboxylate	100001211	111-20-6	1788	201.113
1241			undecanedioate	LC/MS neg	42395		HMDB00888	15816		1.03		0.8101	0.216		0.5474	0.5641		Lipid	Fatty Acid, Dicarboxylate	100001617	1852-04-6	2440	215.129
1242			1,11-undecanedicarboxylate	LC/MS neg	43027		HMDB02327	10458		0.79		0.8523	0.2253		1.8177	1.4309		Lipid	Fatty Acid, Dicarboxylate	100004262	505-52-2	3530	243.16
1243			dodecanedioate	LC/MS neg	32388	C02678	HMDB00623	12736		0.77		0.5078	0.1501		0.4308	0.3303		Lipid	Fatty Acid, Dicarboxylate	100001102	693-23-2	2990	229.145
1244			tetradecanedioate	LC/MS neg	35669		HMDB00872	13185		0.81		0.565	0.1639		0.5341	0.4344		Lipid	Fatty Acid, Dicarboxylate	100001613	821-38-5	4000	257.176
1245			hexadecanedioate	LC/MS neg	35678	C19615	HMDB00672	10459		1.14		0.1245	0.0537		0.9502	1.0793		Lipid	Fatty Acid, Dicarboxylate	100001614	505-54-4	4615	285.207
1285		Fatty Acid, Amino	2-aminooctanoate	LC/MS pos late	43343		HMDB00991	69522		0.71		0.1872	0.0733		0.325	0.2293		Lipid	Fatty Acid, Amino	100004227	644-90-6	750	160.133
1293		Fatty Acid Synthesis	malonylcarnitine	LC/MS pos early	37059		HMDB02095	22833583		3.58		0.0011	0.0021		0.0878	0.3139		Lipid	Fatty Acid Synthesis	100001526	853728-01-5	2086	248.113
1294			malonate	LC/MS polar	15872	C00383	HMDB00691	867		1.29		0.0323	0.0228		0.5627	0.7234		Lipid	Fatty Acid Synthesis	818	141-82-2;26522-22-85-0	3447	103.004
1307		Fatty Acid Metabolism (also BCAA Metabolism)	butyrylcarnitine	LC/MS pos early	32412	C02862	HMDB02013	439829		0.81		0.4224	0.1317		0.3228	0.2616		Lipid	Fatty Acid Metabolism (also BCAA Metabolism)	100001054	25576-40-3	2860	232.154
1310			propionylcarnitine	LC/MS pos early	32452	C03017	HMDB00824	107738		0.72		0.0085	0.0089		0.7654	0.55		Lipid	Fatty Acid Metabolism (also BCAA Metabolism)	100001162	17298-37-2	2590	218.139
1313			methylmalonate (MMA)	LC/MS polar	1496	C02170	HMDB00202	487		0.48		0.129	0.0548		0.3535	0.1696		Lipid	Fatty Acid Metabolism (also BCAA Metabolism)	418	516-05-2	3078.4	117.019
1316		Fatty Acid Metabolism(Acyl Glycine)	hexanoylglycine	LC/MS neg	35436		HMDB00701	99463		0.74		0.6032	0.1729		1.2821	0.9521		Lipid	Fatty Acid Metabolism(Acyl Glycine)	100001527	24003-67-6	2900	172.098
1319			N-octanoylglycine	LC/MS neg	43502		HMDB00832	84290		0.64		0.0925	0.0432		0.7109	0.4515		Lipid	Fatty Acid Metabolism(Acyl Glycine)	100003940	14246-53-8	4335.4	200.129
1320			N-palmitoylglycine	LC/MS neg	42092			151008		1		---	---		0.6394	0.6394		Lipid	Fatty Acid Metabolism(Acyl Glycine)	100003686	2441-41-0	5580	312.254
1325		Fatty Acid Metabolism(Acyl Carnitine)	acetylcarnitine	LC/MS pos early	32198	C02571	HMDB00201	1		2.45		0.1103	0.0495		0.4271	1.0452		Lipid	Fatty Acid Metabolism(Acyl Carnitine)	100000802	5080-50-2	2282	204.123
1326			3-hydroxybutyrylcarnitine (1)	LC/MS pos early	43264		HMDB13127	53481617		1.22		0.5287	0.1548		0.1153	0.1407		Lipid	Fatty Acid Metabolism(Acyl Carnitine)	100003926		2400	248.149
1327			3-hydroxybutyrylcarnitine (2)	LC/MS pos early	52984					0.58		0.0245	0.0185		0.2254	0.1303		Lipid	Fatty Acid Metabolism(Acyl Carnitine)	100009271		2340	248.149
1330			octanoylcarnitine	LC/MS pos late	33936	C02838	HMDB00791	123701		0.97		0.391	0.125		0.3454	0.335		Lipid	Fatty Acid Metabolism(Acyl Carnitine)	100001247	3671-77-0	950	288.217
1335			laurylcarnitine	LC/MS pos late	34534		HMDB02250	10427569		0.79		0.391	0.125		0.1562	0.1228		Lipid	Fatty Acid Metabolism(Acyl Carnitine)	100001392	25518-54-1	1235	344.28
1336			myristoylcarnitine	LC/MS pos late	33952		HMDB05066	53477791		0.76		0.4199	0.1312		0.3889	0.297		Lipid	Fatty Acid Metabolism(Acyl Carnitine)	100001270	18822-89-4	1350	372.311
1338			palmitoylcarnitine	LC/MS pos late	44681	C02990	HMDB00222	461		0.79		0.3556	0.1181		1.0789	0.851		Lipid	Fatty Acid Metabolism(Acyl Carnitine)	100000776	6865-14-1	1425	400.342
1339			palmitoleoylcarnitine*	LC/MS pos late	53223					0.86		0.636	0.1796		0.1713	0.1472		Lipid	Fatty Acid Metabolism(Acyl Carnitine)	100009406		1357	398.326
1340			stearoylcarnitine	LC/MS pos late	34409		HMDB00848	6426855		1.3		0.2798	0.0974		0.8318	1.0793		Lipid	Fatty Acid Metabolism(Acyl Carnitine)	100001391	18822-91-8	1485	428.373
1341			linoleoylcarnitine*	LC/MS pos late	46223		HMDB06469	6450015		0.49		0.0255	0.019		0.641	0.3137		Lipid	Fatty Acid Metabolism(Acyl Carnitine)	100003151	36816-10-1	1430	424.342
1342			oleoylcarnitine	LC/MS pos late	35160		HMDB05065	6441392;53477789		0.67		0.1105	0.0495		1.1984	0.8064		Lipid	Fatty Acid Metabolism(Acyl Carnitine)	100001501	38677-66-6	1423	426.358
1347			adipoylcarnitine	LC/MS pos early	52988					1.4		0.081	0.0398		0.2996	0.4208		Lipid	Fatty Acid Metabolism(Acyl Carnitine)	100006614		2558	290.16
1352		Carnitine Metabolism	deoxycarnitine	LC/MS pos early	36747	C01181	HMDB01161	134		0.79		0.0357	0.0247		0.5731	0.4525		Lipid	Carnitine Metabolism	100001662	6249-56-5	2052	146.118
1353			carnitine	LC/MS pos early	15500	C00318	HMDB00062	10917		0.61		0.1186	0.0518		0.8009	0.4853		Lipid	Carnitine Metabolism	100000007	461-05-2	1978	162.112
1358		Ketone Bodies	3-hydroxybutyrate (BHBA)	LC/MS polar	542	C01089	HMDB00357	441		0.9		0.9483	0.2445		0.0136	0.0123		Lipid	Ketone Bodies	254	625-72-9	1443.3	103.04
1363		Fatty Acid, Monohydroxy	2-hydroxyoctanoate	LC/MS neg	22036		HMDB02264	94180		1		---	---		0.5147	0.5147		Lipid	Fatty Acid, Monohydroxy	100000743	617-73-2	3736.8	159.103
1364			2-hydroxydecanoate	LC/MS neg	42489			21488		0.91		0.6873	0.1906		0.3385	0.3069		Lipid	Fatty Acid, Monohydroxy	100004089	5393-81-7	4840	187.134
1367			2-hydroxypalmitate	LC/MS neg	35675		HMDB31057	92836		0.85		0.6191	0.176		0.9537	0.8112		Lipid	Fatty Acid, Monohydroxy	100001579	764-67-0	5511.2	271.228
1368			2-hydroxystearate	LC/MS neg	17945	C03045		69417		1.1		0.3614	0.1192		0.9745	1.0766		Lipid	Fatty Acid, Monohydroxy	1239	629-22-1	5695	299.259
1369			3-hydroxypropanoate	LC/MS polar	1556	C01013	HMDB00700	68152		1		---	---		0.1778	0.1778		Lipid	Fatty Acid, Monohydroxy	115	503-66-2	1845	89.0244
1371			3-hydroxyhexanoate	LC/MS neg	53230			151492		1		---	---		0.4158	0.4158		Lipid	Fatty Acid, Monohydroxy	100006367	10191-24-9	1725	131.071
1372			3-hydroxyoctanoate	LC/MS neg	22001		HMDB01954	26613		1		---	---		0.4451	0.4451		Lipid	Fatty Acid, Monohydroxy	100000773	88930-08-9	3446	159.103
1373			3-hydroxydecanoate	LC/MS neg	22053		HMDB02203	26612		0.92		0.6894	0.1907		0.0459	0.0423		Lipid	Fatty Acid, Monohydroxy	100000997	5561-87-5	4634.7	187.134
1374			3-hydroxysebacate	LC/MS polar	31943		HMDB00350	3017884		1		---	---		0.6671	0.6671		Lipid	Fatty Acid, Monohydroxy	100001145	73141-46-5	2411	217.108
1375			3-hydroxylaurate	LC/MS neg	32457		HMDB00387	94216		0.87		0.4725	0.142		0.9224	0.8036		Lipid	Fatty Acid, Monohydroxy	100001112	53941-38-1	5175	215.165
1376			3-hydroxytetradecanedioate	LC/MS neg	31930					1		---	---		0.5084	0.5084		Lipid	Fatty Acid, Monohydroxy	100001147	73179-89-2	3411	273.171
1377			3-hydroxymyristate	LC/MS neg	21158			16064		5.29		0.0002	0.0008		0.4122	2.1785		Lipid	Fatty Acid, Monohydroxy	100000882	3422-31-9	5335	243.197
1378			3-hydroxypalmitate	LC/MS neg	27503		HMDB10734	301590		1		---	---		0.4367	0.4367		Lipid	Fatty Acid, Monohydroxy	100000983	928-17-6	5476	271.228
1385			8-hydroxyoctanoate	LC/MS neg	21239			69820		1		---	---		0.6341	0.6341		Lipid	Fatty Acid, Monohydroxy	100000956	764-89-6	2300.4	159.103
1387			16-hydroxypalmitate	LC/MS neg	39609	C18218	HMDB06294	10466		0.97		0.94	0.2439		0.6927	0.674		Lipid	Fatty Acid, Monohydroxy	100002953	506-13-8	5236.2	271.228
1405			9-hydroxystearate	LC/MS neg	47120			9570127		1		---	---		0.8234	0.8234		Lipid	Fatty Acid, Monohydroxy	100005834	25498-28-6	5384	299.259
1407			3-hydroxystearate	LC/MS neg	52938			5282907		0.93		0.4643	0.1402		0.9774	0.9104		Lipid	Fatty Acid, Monohydroxy	100008933	45261-96-9	5674	299.259
1408			2-hydroxylaurate	LC/MS neg	52916			97783		0.96		0.8649	0.2277		0.7296	0.6972		Lipid	Fatty Acid, Monohydroxy	100008934	2984-55-6	5211	215.165
1494		Endocannabinoid	oleoyl ethanolamide	LC/MS pos late	38102		HMDB02088	5283454		1		---	---		0.3858	0.3858		Lipid	Endocannabinoid	1137	11-58-0;111-58-0	1661	326.305
1497			palmitoyl ethanolamide	LC/MS neg	38165	C16512	HMDB02100	4671		2.07		0.0921	0.0432		0.2247	0.4642		Lipid	Endocannabinoid	1489	544-31-0	6300	298.275
1511		Inositol Metabolism	myo-inositol	LC/MS polar	1124	C00137	HMDB00211	892		0.63		0.01	0.01		1.3377	0.842		Lipid	Inositol Metabolism	363	87-89-8	3506.3	225.062
1514			scyllo-inositol	LC/MS polar	32379	C06153	HMDB06088	892		2.84		0.0628	0.0347		0.4356	1.2351		Lipid	Inositol Metabolism	100001215	488-59-5	3468	225.062
1519			inositol 1-phosphate (I1P)	LC/MS polar	43849	C04006	HMDB00213	440194		1.15		0.2328	0.0846		0.1766	0.2032		Lipid	Inositol Metabolism	370	573-35-3;106032-59-1	4785	259.022
1520			inositol 2-phosphate (I2P)	LC/MS polar	46767	C01177	HMDB01313			1		---	---		0.5755	0.5755		Lipid	Inositol Metabolism	100001004		4650	259.022
1539		Phospholipid Metabolism	choline	LC/MS pos early	15506	C00114	HMDB00097	305		0.78		0.0848	0.0409		1.166	0.9073		Lipid	Phospholipid Metabolism	1256	67-48-1	1961	104.107
1540			choline phosphate	LC/MS pos early	34396	C00588	HMDB01565	1014		0.44		4.9207e-06	9.5334e-05		1.4381	0.6381		Lipid	Phospholipid Metabolism	267	72556-74-2	700	184.073
1541			cytidine 5'-diphosphocholine	LC/MS polar	34418	C00307	HMDB01413	13804		1.33		0.1462	0.0607		0.7009	0.9306		Lipid	Phospholipid Metabolism	1220	33818-15-4	4200	533.106
1542			glycerophosphorylcholine (GPC)	LC/MS pos early	15990	C00670	HMDB00086	71920		0.25		0.0018	0.0027		1.8528	0.4553		Lipid	Phospholipid Metabolism	100000269	28319-77-9	672	258.11
1546			phosphoethanolamine	LC/MS pos early	1600	C00346	HMDB00224	1015		0.16		1.0667e-06	2.6736e-05		1.0621	0.1659		Lipid	Phospholipid Metabolism	1026	1071-23-4	700	142.026
1547			cytidine-5'-diphosphoethanolamine	LC/MS polar	34410	C00570	HMDB01564	123727		0.39		0.1152	0.051		1.8565	0.7235		Lipid	Phospholipid Metabolism	100001407	72842-05-8	4210	445.053
1548			glycerophosphoethanolamine	LC/MS pos early	37455	C01233	HMDB00114	123874		0.27		1.9602e-05	0.0002		1.7673	0.4758		Lipid	Phospholipid Metabolism	100001620	33049-08-0	659	216.063
1550			trimethylamine N-oxide	LC/MS pos early	40406	C01104	HMDB00925	1145		3.82		0.0216	0.0169		0.5469	2.0889		Lipid	Phospholipid Metabolism	100003397	1184-78-7	2100	76.0757
1551			glycerophosphoinositol*	LC/MS polar	47155					0.48		0.0004	0.001		1.1062	0.5283		Lipid	Phospholipid Metabolism	100001621	16824-65-0	3850	333.059
1552			1,2-dipalmitoyl-GPC (16:0/16:0)	LC/MS pos late	19130		HMDB00564	452110		0.97		0.6041	0.1729		1.115	1.0819		Lipid	Phospholipid Metabolism	100000657	63-89-8	2365	734.569
1553			1,2-dipalmitoyl-GPE (16:0/16:0)*	LC/MS pos late	57341			11802774;445468		1.2		0.0562	0.0322		1.5823	1.9022		Lipid	Phospholipid Metabolism	100009204		2498	692.522
1554			1,2-dipalmitoyl-GPI (16:0/16:0)*	LC/MS pos late	57375					1.52		0.2213	0.0821		0.3563	0.5412		Lipid	Phospholipid Metabolism	100009169		3122	828.56
1558			1-palmitoyl-2-oleoyl-GPC (16:0/18:1)	LC/MS pos late	52461			6436017		0.95		0.3364	0.1127		1.0284	0.9794		Lipid	Phospholipid Metabolism	1539	26853-31-6;26853-31-6	2358	760.585
1563			1-stearoyl-2-arachidonoyl-GPC (18:0/20:4)	LC/MS pos late	42450			16219824		0.6		0.0047	0.0061		3.4932	2.085		Lipid	Phospholipid Metabolism	100001869	35418-59-8	2300	810.601
1564			1-stearoyl-2-oleoyl-GPC (18:0/18:1)	LC/MS pos late	52438					0.68		0.0074	0.0083		1.1514	0.7835		Lipid	Phospholipid Metabolism	100008904	56421-10-4	2644	788.616
1565			1-stearoyl-2-oleoyl-GPI (18:0/18:1)*	LC/MS pos late	52726					1.23		0.0424	0.0274		0.9268	1.1357		Lipid	Phospholipid Metabolism	100009181		3711	882.607
1566			1,2-dioleoyl-GPC (18:1/18:1)	LC/MS pos late	52457			10350317		0.82		0.0116	0.0108		1.4477	1.181		Lipid	Phospholipid Metabolism	100008905	4235-95-4	2346	786.601
1571			1-palmitoyl-2-arachidonoyl-GPC (16:0/20:4n6)	LC/MS pos late	52462			10747814		0.65		0.0082	0.0087		1.182	0.766		Lipid	Phospholipid Metabolism	100008914	35418-58-7	2091	782.569
1575			1-palmitoleoyl-2-oleoyl-GPC (16:1/18:1)*	LC/MS pos late	52458					0.9		0.0074	0.0083		1.0404	0.9406		Lipid	Phospholipid Metabolism	100008983		2155	758.569
1576			1-palmitoyl-2-palmitoleoyl-GPC (16:0/16:1)*	LC/MS pos late	52470					1.11		0.067	0.0362		0.9554	1.0564		Lipid	Phospholipid Metabolism	100008984		2160	732.554
1578			1-palmitoyl-2-palmitoleoyl-GPG (16:0/16:1)*	LC/MS pos late	53213					1.78		0.0196	0.0157		0.7801	1.3908		Lipid	Phospholipid Metabolism	100009102		2720	738.528
1580			1,2-dipalmitoleoyl-GPC (16:1/16:1)*	LC/MS pos late	52472					1.31		0.0035	0.0049		0.8866	1.1644		Lipid	Phospholipid Metabolism	100008997		1992	730.538
1582			1-stearoyl-2-arachidonoyl-GPI (18:0/20:4)	LC/MS pos late	52449					0.47		0.0014	0.0024		1.1682	0.5505		Lipid	Phospholipid Metabolism	100000616	383907-33-3	3000	904.591
1583			1-oleoyl-2-linoleoyl-GPC (18:1/18:2)*	LC/MS pos late	52453					0.82		0.0003	0.001		1.2597	1.0319		Lipid	Phospholipid Metabolism	100008981		2165	784.585
1585			1-palmitoyl-2-linoleoyl-GPI (16:0/18:2)	LC/MS pos late	52450					0.67		0.0009	0.0019		1.2061	0.8108		Lipid	Phospholipid Metabolism	1528		2730	852.56
1586			1-oleoyl-2-linoleoyl-GPI (18:1/18:2)*	LC/MS pos late	52451					0.74		0.0063	0.0074		1.161	0.863		Lipid	Phospholipid Metabolism	100008979		2700	878.575
1587			1-oleoyl-2-linolenoyl-GPI (18:1/18:3)*	LC/MS pos late	52733					1.06		0.1892	0.0739		0.2194	0.2324		Lipid	Phospholipid Metabolism	100009180		2409	876.56
1588			1-palmitoyl-2-arachidonoyl-GPI (16:0/20:4)*	LC/MS pos late	52467					0.51		0.0022	0.0033		1.3938	0.7104		Lipid	Phospholipid Metabolism	100008993		2567	876.56
1589			1-stearoyl-2-linoleoyl-GPI (18:0/18:2)	LC/MS pos late	52468					0.66		0.0004	0.001		1.3017	0.8635		Lipid	Phospholipid Metabolism	100008994		3185	880.591
1591			1,2-dipalmitoleoyl-GPI (16:1/16:1)*	LC/MS pos late	52721					1.94		0.0107	0.0105		0.0551	0.1067		Lipid	Phospholipid Metabolism	100009173		2352	824.528
1592			1-palmitoleoyl-2-oleoyl-GPI (16:1/18:1)*	LC/MS pos late	52725					1.2		0.4423	0.1359		0.9862	1.1869		Lipid	Phospholipid Metabolism	100009174		2665	852.56
1593			1-palmitoyl-2-oleoyl-GPG (16:0/18:1)	LC/MS pos late	52448			5283509		1.17		0.3067	0.105		0.9902	1.1619		Lipid	Phospholipid Metabolism	100000641		3206	766.559
1594			1-palmitoleoyl-2-oleoyl-GPG (16:1/18:1)*	LC/MS pos late	57398					1.55		0.0637	0.035		0.8159	1.268		Lipid	Phospholipid Metabolism	100009106		2737	764.544
1595			1-palmitoleoyl-2-oleoyl-GPE (16:1/18:1)*	LC/MS pos late	52469					0.94		0.2041	0.0782		1.0199	0.9566		Lipid	Phospholipid Metabolism	100008995		2250	716.522
1596			1-palmitoyl-2-oleoyl-GPE (16:0/18:1)	LC/MS pos late	19263		HMDB05320	5283496		0.79		0.001	0.002		1.0988	0.8722		Lipid	Phospholipid Metabolism	1526	26662-94-2	2509	718.538
1598			1-palmitoyl-2-stearoyl-GPE (16:0/18:0)*	LC/MS pos late	57388			5326793		1.03		0.7893	0.2127		1.6197	1.6647		Lipid	Phospholipid Metabolism	100009205		2850	720.554
1600			1-stearoyl-2-arachidonoyl-GPE (18:0/20:4)	LC/MS pos late	52447			5289133		0.7		0.0501	0.0299		1.9593	1.371		Lipid	Phospholipid Metabolism	100008977		2424	768.554
1604			1-stearoyl-2-oleoyl-GPE (18:0/18:1)	LC/MS pos late	42448					0.62		0.0101	0.01		2.3042	1.438		Lipid	Phospholipid Metabolism	100001856		2858	746.569
1606			1-palmitoyl-2-arachidonoyl-GPE (16:0/20:4)*	LC/MS pos late	52464		HMDB05323	9546800		0.58		0.0046	0.006		1.3983	0.8131		Lipid	Phospholipid Metabolism	100008990		2198	740.522
1609			1-palmitoyl-2-linoleoyl-GPG (16:0/18:2)	LC/MS pos late	52628					0.66		0.0004	0.001		1.0114	0.667		Lipid	Phospholipid Metabolism	1543	322647-44-9	2730	764.544
1624			1,2-dioleoyl-GPG (18:1/18:1)	LC/MS pos late	19142			11846228		1.11		0.4151	0.131		1.0024	1.1139		Lipid	Phospholipid Metabolism	1541	67254-28-8	3149	792.575
1625			1,2-dioleoyl-GPI (18:1/18:1)	LC/MS pos late	52619					1.52		0.0133	0.012		0.8543	1.3003		Lipid	Phospholipid Metabolism	100008908		3121	880.591
1627			1-palmitoyl-2-stearoyl-GPC (16:0/18:0)	LC/MS pos late	52616					1.08		0.4653	0.1402		0.9731	1.0514		Lipid	Phospholipid Metabolism	100008921	59403-51-9	2653	762.601
1628			1,2-dioleoyl-GPE (18:1/18:1)	LC/MS pos late	52609			9546757		0.91		0.081	0.0398		1.0152	0.9251		Lipid	Phospholipid Metabolism	100008906	4004-05-01	2485	744.554
1630			1-palmitoyl-2-oleoyl-GPI (16:0/18:1)*	LC/MS pos late	52669					1.41		0.0241	0.0184		0.9075	1.2764		Lipid	Phospholipid Metabolism	100009066		3140	854.575
1633			1,2-dioleoyl-GPS (18:1/18:1)	LC/MS pos late	19191			6438639		0.95		0.256	0.0906		1.0334	0.9777		Lipid	Phospholipid Metabolism	1533	6811-55-8	2800	788.544
1634			1-stearoyl-2-oleoyl-GPG (18:0/18:1)	LC/MS pos late	52623					1.09		0.2065	0.0789		0.9588	1.045		Lipid	Phospholipid Metabolism	100001866	322647-48-3	3714	794.591
1635			1-oleoyl-2-linoleoyl-GPG (18:1/18:2)*	LC/MS pos late	57400					0.7		0.0074	0.0083		1.1906	0.8296		Lipid	Phospholipid Metabolism	100009113		2767	790.559
1641			1-palmitoleoyl-2-linoleoyl-GPC (16:1/18:2)*	LC/MS pos late	52683					0.8		0.006	0.0072		1.136	0.9128		Lipid	Phospholipid Metabolism	100009075		2003	756.554
1642			1-palmitoleoyl-2-linolenoyl-GPC (16:1/18:3)*	LC/MS pos late	53180					0.63		0.0011	0.0021		1.3239	0.8383		Lipid	Phospholipid Metabolism	100009345		1850	754.538
1648			1,2-dilinoleoyl-GPI (18:2/18:2)*	LC/MS pos late	52734					0.66		0.183	0.0724		1.2396	0.8235		Lipid	Phospholipid Metabolism	100009185		2388	876.56
1649			1-oleoyl-2-linoleoyl-GPE (18:1/18:2)*	LC/MS pos late	52687		HMDB05349	9546753		0.86		0.0001	0.0006		1.4208	1.2261		Lipid	Phospholipid Metabolism	100009078		2270	742.538
1662			1-palmitoyl-2-oleoyl-GPS (16:0/18:1)	LC/MS pos late	19261	C13880		5283499		0.99		0.8098	0.216		1.0129	1.0024		Lipid	Phospholipid Metabolism	1531	40290-44-6	2660	762.528
1672			1,2-dipalmitoyl-GPG (16:0/16:0)	LC/MS pos late	52625			11846227		1.17		0.3279	0.1108		0.5661	0.6606		Lipid	Phospholipid Metabolism	100000652	200880-41-7	3157	740.544
1673			1-oleoyl-2-arachidonoyl-GPC (18:1/20:4)*	LC/MS pos late	52709					0.84		0.2139	0.0808		1.6718	1.3962		Lipid	Phospholipid Metabolism	100009121		2099	808.585
1674			1-oleoyl-2-arachidonoyl-GPE (18:1/20:4)*	LC/MS pos late	55041					0.88		0.286	0.099		1.2125	1.0721		Lipid	Phospholipid Metabolism	100009219		2200	766.538
1675			1-oleoyl-2-arachidonoyl-GPI (18:1/20:4) *	LC/MS pos late	54994					0.5		0.0076	0.0084		1.3298	0.6636		Lipid	Phospholipid Metabolism	100010951		2568	902.575
1679			1,2-dipalmitoleoyl-GPE (16:1/16:1)*	LC/MS pos late	52688		HMDB05342	9546809		2.03		2.3724e-05	0.0002		0.6883	1.3947		Lipid	Phospholipid Metabolism	1525		2063	688.491
1710			1,2-dipalmitoleoyl-GPG (16:1/16:1)*	LC/MS polar	57322					1.97		0.0014	0.0024		0.1044	0.2054		Lipid	Phospholipid Metabolism	100009101		715	717.471
1713			1-stearoyl-2-linoleoyl-GPG (18:0/18:2)*	LC/MS pos late	57399					0.59		0.0005	0.0013		1.1559	0.6827		Lipid	Phospholipid Metabolism	100009110		3208	792.575
1738		Phosphatidylserine (PS)	1-stearoyl-2-oleoyl-GPS (18:0/18:1)	LC/MS pos late	19265			9547087		0.82		0.0136	0.0121		1.1956	0.9785		Lipid	Phosphatidylserine (PS)	100000639		3000	790.559
1744		Lysolipid	1-palmitoyl-GPC (16:0)	LC/MS pos late	33955		HMDB10382	86554		0.88		0.3898	0.125		1.0315	0.9126		Lipid	Lysolipid	100001263	17364-16-8	1525	496.34
1745			2-palmitoyl-GPC (16:0)*	LC/MS pos late	35253		HMDB61702	15061532		0.75		0.1279	0.0548		0.8346	0.6259		Lipid	Lysolipid	100001562		1505	496.34
1747			1-palmitoleoyl-GPC (16:1)*	LC/MS pos late	33230		HMDB10383	24779461		0.95		0.5704	0.1651		0.9828	0.932		Lipid	Lysolipid	100001511		1450	494.324
1748			2-palmitoleoyl-GPC (16:1)*	LC/MS pos late	35819					1.07		0.458	0.1391		0.0165	0.0176		Lipid	Lysolipid	100001561		1425	494.324
1751			1-stearoyl-GPC (18:0)	LC/MS pos late	33961		HMDB10384	497299		0.79		0.1313	0.0554		1.0736	0.8505		Lipid	Lysolipid	100001271	19420-57-6	1606	524.371
1753			1-oleoyl-GPC (18:1)	LC/MS pos late	48258		HMDB02815	16081932		0.59		0.0426	0.0274		1.37	0.804		Lipid	Lysolipid	100001272	19420-56-5	1540	522.355
1756			1-linoleoyl-GPC (18:2)	LC/MS pos late	34419	C04100	HMDB10386	11988421		0.54		0.0202	0.0159		0.0198	0.0107		Lipid	Lysolipid	100001395		1465	520.34
1758			1-linolenoyl-GPC (18:3)*	LC/MS pos late	45951					1		---	---		0.2777	0.2777		Lipid	Lysolipid	100005350		1422	518.324
1768			1-arachidonoyl-GPC (20:4n6)*	LC/MS pos late	33228	C05208	HMDB10395			0.97		0.391	0.125		0.0133	0.0129		Lipid	Lysolipid	100001551		1460	544.34
1783			1-palmitoyl-GPE (16:0)	LC/MS pos late	35631		HMDB11503	9547069		0.93		0.3909	0.125		1.0556	0.9793		Lipid	Lysolipid	100001567	53862-35-4	1544	454.293
1786			1-stearoyl-GPE (18:0)	LC/MS pos late	42398		HMDB11130	9547068		0.61		4.8916e-05	0.0003		1.1027	0.6693		Lipid	Lysolipid	100001461	69747-55-3	1626	482.324
1787			2-stearoyl-GPE (18:0)*	LC/MS neg	41220					0.92		0.676	0.1878		0.0534	0.049		Lipid	Lysolipid	100003901		6350	480.31
1788			1-oleoyl-GPE (18:1)	LC/MS pos late	35628		HMDB11506	9547071		0.76		0.016	0.0134		1.159	0.8811		Lipid	Lysolipid	100001569	89576-29-4	1554	480.308
1792			1-linoleoyl-GPE (18:2)*	LC/MS pos late	36600		HMDB11507	52925130		0.65		0.0066	0.0077		1.1459	0.7462		Lipid	Lysolipid	100001570		1482	478.293
1796			1-arachidonoyl-GPE (20:4n6)*	LC/MS pos late	35186		HMDB11517	42607465		0.66		0.0817	0.0398		0.1536	0.1008		Lipid	Lysolipid	100001571		1470	502.293
1806			1-palmitoyl-GPI (16:0)	LC/MS neg	35305		HMDB61695			0.65		0.0673	0.0362		0.0248	0.0162		Lipid	Lysolipid	100001655		5564	571.289
1809			1-stearoyl-GPI (18:0)	LC/MS neg	19324		HMDB61696			1.41		0.1339	0.0559		0.8138	1.1498		Lipid	Lysolipid	100000656	796963-93-4	5794.3	599.32
1811			1-oleoyl-GPI (18:1)	LC/MS pos late	36602					1		---	---		0.7042	0.7042		Lipid	Lysolipid	100001777		1600	599.319
1813			1-linoleoyl-GPI (18:2)*	LC/MS pos late	36594					1		---	---		0.3103	0.3103		Lipid	Lysolipid	100001778		1500	597.303
1817			1-arachidonoyl-GPI (20:4)*	LC/MS neg	34214		HMDB61690			0.8		0.224	0.0821		0.0133	0.0106		Lipid	Lysolipid	100001654		5482	619.289
1819			1-stearoyl-GPS (18:0)*	LC/MS neg	45966			9547101		1.34		0.1699	0.0687		0.7977	1.0656		Lipid	Lysolipid	100004327		5800	524.299
1820			1-oleoyl-GPS (18:1)	LC/MS pos late	19260			9547099		0.81		0.108	0.0491		1.0404	0.8438		Lipid	Lysolipid	100000630	326589-90-6	1555	524.298
1830			1-palmitoyl-GPG (16:0)*	LC/MS neg	45970			3300276		0.74		0.2147	0.0808		0.0031	0.0023		Lipid	Lysolipid	100005717		5570	483.273
1832			1-palmitoyl-GPS (16:0)*	LC/MS neg	46130			9547100		1		---	---		0.4036	0.4036		Lipid	Lysolipid	100005805		5572	496.268
1833			1-stearoyl-GPG (18:0)	LC/MS neg	34437					1		---	---		0.1687	0.1687		Lipid	Lysolipid	100001462		5816	511.304
1835			1-oleoyl-GPG (18:1)*	LC/MS pos late	45968					1		---	---		0.5354	0.5354		Lipid	Lysolipid	100005716		1628	511.303
1836			1-linoleoyl-GPG (18:2)*	LC/MS pos late	54885					1		---	---		0.4097	0.4097		Lipid	Lysolipid	100009227		1515	509.287
1884		Glycerolipid Metabolism	glycerol	LC/MS neg	15122	C00116	HMDB00131	753		0.67		0.1714	0.0688		1.0264	0.6887		Lipid	Glycerolipid Metabolism	1254	56-81-5	758	91.0401
1885			glycerol 3-phosphate	LC/MS pos early	43847	C00093	HMDB00126	754		0.64		0.0441	0.0277		0.4381	0.2799		Lipid	Glycerolipid Metabolism	100000258	29849-82-9	580	173.021
1890			glycerophosphoglycerol	LC/MS polar	48857	C03274		439964		0.3		0.0012	0.0022		0.1122	0.0336		Lipid	Glycerolipid Metabolism	100001619		2430	245.043
1891			galactosylglycerol*	LC/MS polar	57345			16048618		1		---	---		0.2465	0.2465		Lipid	Glycerolipid Metabolism	100003064	16232-91-0	2518	299.098
1893			1-oleoyl-2-linolenoyl-galactosylglycerol (18:1/18:3)*	LC/MS pos late	57352					0.27		0.0765	0.039		0.491	0.1345		Lipid	Glycerolipid Metabolism	100015601		2448	796.593
1896		Monoacylglycerol	1-myristoleoylglycerol (14:1)	LC/MS neg	34382			6453334		1		---	---		0.7555	0.7555		Lipid	Monoacylglycerol	100001434	55030-82-5	5655	225.186
1903			1-oleoylglycerol (18:1)	LC/MS neg	21184		HMDB11567	5283468		1		---	---		0.0021	0.0021		Lipid	Monoacylglycerol	100000924	111-03-5	6650	281.249
1904			2-oleoylglycerol (18:1)	LC/MS neg	21232			5319879		1		---	---		0.5438	0.5438		Lipid	Monoacylglycerol	100000943	3443-84-3	6500	281.249
1905			1-linoleoylglycerol (18:2)	LC/MS neg	27447			5283469		1		---	---		0.405	0.405		Lipid	Monoacylglycerol	100001040	2277-28-3	6477	279.233
1906			2-linoleoylglycerol (18:2)	LC/MS neg	32506		HMDB11538	5365676		1		---	---		0.4862	0.4862		Lipid	Monoacylglycerol	100000987	3443-82-1	6250	279.233
1907			1-linolenoylglycerol (18:3)	LC/MS neg	34393		HMDB11569	53480978		1		---	---		0.4987	0.4987		Lipid	Monoacylglycerol	100001435	124151-74-2	6214	277.217
1908			1-arachidonylglycerol (20:4)	LC/MS neg	34397	C13857	HMDB11572	5282281		1		---	---		0.3998	0.3998		Lipid	Monoacylglycerol	100001433	35474-99-8	6250	303.233
1909			2-arachidonoylglycerol (20:4)	LC/MS neg	19266	C13856	HMDB04666	5282280		1		---	---		0.5091	0.5091		Lipid	Monoacylglycerol	100000584	53847-30-6	6170	303.233
1915			1-dihomo-linolenylglycerol (20:3)	LC/MS neg	48341					1		---	---		0.5634	0.5634		Lipid	Monoacylglycerol	100006121		6400	305.249
1917			1-palmitoleoylglycerol (16:1)*	LC/MS neg	52431					1		---	---		0.0432	0.0432		Lipid	Monoacylglycerol	100008952		6094	253.217
1918			2-palmitoleoylglycerol (16:1)*	LC/MS neg	52432					1		---	---		0.8274	0.8274		Lipid	Monoacylglycerol	100008953		6016	253.217
1919			1-eicosapentaenoylglycerol (20:5)*	LC/MS neg	53220		HMDB11580			1		---	---		0.4661	0.4661		Lipid	Monoacylglycerol	100009403		5988	301.217
1920			2-eicosapentaenoylglycerol (20:5)*	LC/MS neg	53221		HMDB11550	11660820		1		---	---		0.3776	0.3776		Lipid	Monoacylglycerol	100009404		5943	301.217
1927		Diacylglycerol	diacylglycerol (12:0/18:1, 14:0/16:1, 16:0/14:1) [1]*	LC/MS pos late	55002					0.46		0.029	0.0211		0.2713	0.1257		Lipid	Diacylglycerol	100010958		2636	556.494
1928			diacylglycerol (12:0/18:1, 14:0/16:1, 16:0/14:1) [2]*	LC/MS pos late	55001					0.64		0.0427	0.0274		1.1981	0.7724		Lipid	Diacylglycerol	100010959		2716	556.494
1929			diacylglycerol (14:0/18:1, 16:0/16:1) [1]*	LC/MS pos late	54953					0.58		0.011	0.0106		1.2312	0.7163		Lipid	Diacylglycerol	100010934		3057	584.525
1930			diacylglycerol (14:0/18:1, 16:0/16:1) [2]*	LC/MS pos late	54954					0.9		0.4617	0.1398		1.0709	0.9595		Lipid	Diacylglycerol	100010935		3183	584.525
1931			diacylglycerol (16:1/18:2 [2], 16:0/18:3 [1])*	LC/MS pos late	54966					0.6		0.0119	0.0109		1.2169	0.7264		Lipid	Diacylglycerol	100010940		2733	608.525
1933			oleoyl-linoleoyl-glycerol (18:1/18:2) [1]	LC/MS pos late	46798					0.55		0.0002	0.0007		1.2747	0.6993		Lipid	Diacylglycerol	100002989	106292-55-1	3115	636.556
1934			oleoyl-linoleoyl-glycerol (18:1/18:2) [2]	LC/MS pos late	46799					0.85		0.2376	0.0861		1.0464	0.8935		Lipid	Diacylglycerol	100002990	104346-53-4	3223	636.556
1936			oleoyl-linolenoyl-glycerol (18:1/18:3) [2]*	LC/MS pos late	54970					0.71		0.1686	0.0686		0.2205	0.1559		Lipid	Diacylglycerol	100010944		2819	634.541
1938			oleoyl-arachidonoyl-glycerol (18:1/20:4) [2]*	LC/MS pos late	54961					0.63		0.0186	0.0151		1.2181	0.7712		Lipid	Diacylglycerol	100010937		2990	660.556
1939			linoleoyl-arachidonoyl-glycerol (18:2/20:4) [1]*	LC/MS pos late	54955					0.49		0.0411	0.0273		0.2722	0.1336		Lipid	Diacylglycerol	100010922		2566	658.541
1940			linoleoyl-arachidonoyl-glycerol (18:2/20:4) [2]*	LC/MS pos late	54956					0.44		0.0042	0.0056		0.32	0.1399		Lipid	Diacylglycerol	100010923		2624	658.541
1943			linoleoyl-linolenoyl-glycerol (18:2/18:3) [1]*	LC/MS pos late	54963					0.7		0.1099	0.0495		0.3728	0.2627		Lipid	Diacylglycerol	100010926		2426	632.525
1944			linoleoyl-linolenoyl-glycerol (18:2/18:3) [2]*	LC/MS pos late	54964					0.64		0.0275	0.0203		0.9105	0.5816		Lipid	Diacylglycerol	100010927		2478	632.525
1948			palmitoyl-arachidonoyl-glycerol (16:0/20:4) [1]*	LC/MS pos late	54957					0.44		0.049	0.0297		0.8619	0.3799		Lipid	Diacylglycerol	100010924		2916	634.541
1949			palmitoyl-arachidonoyl-glycerol (16:0/20:4) [2]*	LC/MS pos late	54958					0.68		0.0463	0.0286		1.0483	0.714		Lipid	Diacylglycerol	100010925		3015	634.541
1950			palmitoleoyl-linoleoyl-glycerol (16:1/18:2) [1]*	LC/MS pos late	54967					0.57		0.003	0.0044		1.257	0.7196		Lipid	Diacylglycerol	100010930		2664	608.525
1955			palmitoyl-myristoyl-glycerol (16:0/14:0) [2]	LC/MS pos late	57364					1		---	---		0.6713	0.6713		Lipid	Diacylglycerol	100015610		3180	558.509
1956			palmitoyl-oleoyl-glycerol (16:0/18:1) [1]*	LC/MS pos late	54943					0.76		0.1653	0.0675		1.1306	0.8544		Lipid	Diacylglycerol	100010916		3562	612.556
1957			palmitoyl-oleoyl-glycerol (16:0/18:1) [2]*	LC/MS pos late	54942					0.73		0.118	0.0518		1.1621	0.8461		Lipid	Diacylglycerol	100010917		3695	612.556
1958			palmitoleoyl-oleoyl-glycerol (16:1/18:1) [1]*	LC/MS pos late	52632		HMDB07131	9543694		0.63		0.0516	0.0304		1.116	0.7054		Lipid	Diacylglycerol	100009053		3035	610.541
1959			palmitoleoyl-oleoyl-glycerol (16:1/18:1) [2]*	LC/MS pos late	52631					0.96		0.6598	0.1854		1.0844	1.0442		Lipid	Diacylglycerol	100009054		3154	610.541
1960			palmitoyl-palmitoyl-glycerol (16:0/16:0) [1]*	LC/MS pos late	54991					1.72		0.2231	0.0821		0.4093	0.7048		Lipid	Diacylglycerol	100010947		3568	586.541
1961			palmitoyl-palmitoyl-glycerol (16:0/16:0) [2]*	LC/MS pos late	54990					1.2		0.3553	0.1181		0.8984	1.0819		Lipid	Diacylglycerol	100010948		3734	586.541
1962			palmitoyl-linoleoyl-glycerol (16:0/18:2) [1]*	LC/MS pos late	52633			9543695		0.38		6.515e-06	9.5334e-05		1.1242	0.4234		Lipid	Diacylglycerol	100009052		3080	610.541
1963			palmitoyl-linoleoyl-glycerol (16:0/18:2) [2]*	LC/MS pos late	52634					0.72		0.0798	0.0398		1.0975	0.786		Lipid	Diacylglycerol	100009055		3197	610.541
1964			palmitoyl-linolenoyl-glycerol (16:0/18:3) [2]*	LC/MS pos late	54965					0.62		0.058	0.033		0.1125	0.0701		Lipid	Diacylglycerol	100010939		2834	608.525
1965			stearoyl-linoleoyl-glycerol (18:0/18:2) [2]*	LC/MS pos late	54947					0.63		0.0198	0.0158		1.1469	0.7261		Lipid	Diacylglycerol	100010921		3762	638.572
1968			oleoyl-oleoyl-glycerol (18:1/18:1) [1]*	LC/MS pos late	54945					0.75		0.2102	0.0798		1.0731	0.8077		Lipid	Diacylglycerol	100010918		3571	638.572
1969			oleoyl-oleoyl-glycerol (18:1/18:1) [2]*	LC/MS pos late	54946					0.75		0.1027	0.0473		1.103	0.8231		Lipid	Diacylglycerol	100010919		3695	638.572
1970			stearoyl-linoleoyl-glycerol (18:0/18:2) [1]*	LC/MS pos late	54948					0.4		0.0009	0.0019		2.6998	1.0731		Lipid	Diacylglycerol	100010920		3650	638.572
1971		Sphingolipid Metabolism	sphinganine	LC/MS pos late	17769	C00836	HMDB00269	3126		4.65		2.0732e-05	0.0002		0.4303	1.9999		Lipid	Sphingolipid Metabolism	313	3102-56-5	1413	302.305
1974			N-palmitoyl-sphinganine (d18:0/16:0)	LC/MS pos late	52604		HMDB11760	5283572		3.65		0.0004	0.001		0.5412	1.9769		Lipid	Sphingolipid Metabolism	100009028	5966-29-0	3090	540.535
1986			palmitoyl sphingomyelin (d18:1/16:0)	LC/MS pos late	37506			9939941		2.89		0.1847	0.0728		0.892	2.5741		Lipid	Sphingolipid Metabolism	100002107	6254-89-3	2168	703.575
2008			sphingosine	LC/MS pos late	17747	C00319	HMDB00252	5353955		1.67		0.0412	0.0273		0.6894	1.1489		Lipid	Sphingolipid Metabolism	297	123-78-4	1393	300.29
2012			N-palmitoyl-sphingosine (d18:1/16:0)	LC/MS pos late	44877		HMDB04949	5283564		2.05		0.0004	0.0011		0.6591	1.351		Lipid	Sphingolipid Metabolism	1518	24696-26-2	2893	538.519
2014			N-stearoyl-sphingosine (d18:1/18:0)*	LC/MS pos late	54979		HMDB04950	5283565		1.83		0.0014	0.0023		0.7398	1.3535		Lipid	Sphingolipid Metabolism	1547	104404-17-3	3392	566.551
2015			phytosphingosine	LC/MS pos late	1510	C12144	HMDB04610	122121		1		0.9948	0.2534		0.8838	0.8808		Lipid	Sphingolipid Metabolism	469	554-62-1	1367	318.3
2016			glycosyl-N-palmitoyl-sphingosine (d18:1/16:0)	LC/MS pos late	53013					1.16		0.3199	0.1086		0.7579	0.8784		Lipid	Sphingolipid Metabolism	100009272		2623	700.572
2017			glycosyl-N-stearoyl-sphingosine (d18:1/18:0)	LC/MS pos late	52234					0.76		0.0738	0.038		0.6804	0.5167		Lipid	Sphingolipid Metabolism	100001882		3053	728.604
2020			lactosyl-N-palmitoyl-sphingosine (d18:1/16:0)	LC/MS pos late	53010					1		---	---		0.0738	0.0738		Lipid	Sphingolipid Metabolism	100009030	4201-62-1	2527	862.625
2021			lactosyl-N-stearoyl-sphingosine (d18:1/18:0)*	LC/MS pos late	54980		HMDB11591	10260120		1		---	---		0.0886	0.0886		Lipid	Sphingolipid Metabolism	100010945		2906	890.656
2025		Mevalonate Metabolism	3-hydroxy-3-methylglutarate	LC/MS polar	531	C03761	HMDB00355	1662		1.28		0.0359	0.0247		0.9002	1.1523		Lipid	Mevalonate Metabolism	112	503-49-1	2700	161.046
2038		Sterol	cholesterol	LC/MS pos late	63	C00187	HMDB00067	11025495		0.76		0.0314	0.0224		1.0826	0.8238		Lipid	Sterol	266	57-88-5	2707	369.352
2209		Primary Bile Acid Metabolism	glycocholate	LC/MS neg	18476	C01921	HMDB00138	10140		3.33		0.1186	0.0518		0.8686	2.8947		Lipid	Primary Bile Acid Metabolism	342	475-31-0;863-57-0	5163	464.302
2301		Fatty Acid Metabolism (Acyl Choline)	palmitoylcholine	LC/MS pos late	52944			151731		0.43		0.0026	0.0039		0.0149	0.0064		Lipid	Fatty Acid Metabolism (Acyl Choline)	100009233		1482	342.337
2302			palmitoloelycholine	LC/MS pos late	53257					0.72		0.0921	0.0432		0.0025	0.0018		Lipid	Fatty Acid Metabolism (Acyl Choline)	100009334		1385	340.321
2303			oleoylcholine	LC/MS pos late	53260					0.53		0.0045	0.006		0.0158	0.0084		Lipid	Fatty Acid Metabolism (Acyl Choline)	100009331		1449	368.352
2308		Glycolipid Metabolism	1,2-dilinoleoyl-galactosylglycerol (18:2/18:2)*	LC/MS pos late	54899			6535011		1		---	---		0.6199	0.6199		Lipid	Glycolipid Metabolism	100010879		2415	796.593
2828	Nucleotide	Purine Metabolism, (Hypo)Xanthine/Inosine containing	inosine 5'-monophosphate (IMP)	LC/MS polar	2133	C00130	HMDB00175	8582		0.72		0.8402	0.2226		5.5659	4.014		Nucleotide	Purine Metabolism, (Hypo)Xanthine/Inosine containing	362	4691-65-0	4267.7	347.04
2829			inosine	LC/MS neg	1123	C00294	HMDB00195	6021		0.93		0.6361	0.1796		4.2447	3.9569		Nucleotide	Purine Metabolism, (Hypo)Xanthine/Inosine containing	361	58-63-9	1602.1	267.073
2830			hypoxanthine	LC/MS neg	3127	C00262	HMDB00157	790		2.62		0.7941	0.2136		0.3714	0.9729		Nucleotide	Purine Metabolism, (Hypo)Xanthine/Inosine containing	171	68-94-0	1291.2	135.031
2831			xanthine	LC/MS polar	3147	C00385	HMDB00292	1188		2.12		0.935	0.2431		1.1243	2.3797		Nucleotide	Purine Metabolism, (Hypo)Xanthine/Inosine containing	1004	69-89-6	2023	151.026
2832			xanthosine 5'-monophosphate (xmp)	LC/MS neg	12024	C00655	HMDB01554	73323		1.06		0.6638	0.1861		1.2432	1.3125		Nucleotide	Purine Metabolism, (Hypo)Xanthine/Inosine containing	1251	25899-70-1	580	363.035
2833			xanthosine	LC/MS neg	15136	C01762	HMDB00299	64959		1.6		0.084	0.0407		0.5829	0.9345		Nucleotide	Purine Metabolism, (Hypo)Xanthine/Inosine containing	100000299	146-80-5	1075	283.068
2836			2'-deoxyinosine	LC/MS neg	15076	C05512	HMDB00071	65058		3.01		0.0138	0.0121		0.8788	2.6424		Nucleotide	Purine Metabolism, (Hypo)Xanthine/Inosine containing	100000135	890-38-0	1688	251.079
2838			urate	LC/MS neg	1604	C00366	HMDB00289	1175		1.02		0.8182	0.2177		0.9583	0.9744		Nucleotide	Purine Metabolism, (Hypo)Xanthine/Inosine containing	1134	69-93-2;120K5305	757.1	167.021
2839			allantoin	LC/MS polar	1107	C02350	HMDB00462	204		2.95		0.0006	0.0014		0.6043	1.7824		Nucleotide	Purine Metabolism, (Hypo)Xanthine/Inosine containing	1002	97-59-6	1672	157.037
2844		Purine Metabolism, Adenine containing	adenosine 5'-monophosphate (AMP)	LC/MS neg	32342	C00020	HMDB00045	6083		3.55		0.0154	0.0131		0.4426	1.5709		Nucleotide	Purine Metabolism, Adenine containing	209	149022-20-8	822	346.056
2845			adenosine 3'-monophosphate (3'-AMP)	LC/MS neg	35142	C01367	HMDB03540	41211		1.24		0.4066	0.129		0.5601	0.6944		Nucleotide	Purine Metabolism, Adenine containing	100001449	84-21-9	1245	346.056
2846			adenosine 2'-monophosphate (2'-AMP)	LC/MS neg	36815	C00946	HMDB11617	94136		1		---	---		0.3291	0.3291		Nucleotide	Purine Metabolism, Adenine containing	100001694	130-49-4	1497.7	346.056
2848			adenosine-2',3'-cyclic monophosphate	LC/MS neg	37467	C02353	HMDB11616	2024		0.64		0.9458	0.2444		0.6333	0.404		Nucleotide	Purine Metabolism, Adenine containing	72	37063-35-7	1793	328.045
2849			adenosine 3',5'-diphosphate	LC/MS neg	15691	C00054	HMDB00061	159296		1		---	---		0.1728	0.1728		Nucleotide	Purine Metabolism, Adenine containing	1214	75431-54-8	575	426.022
2851			adenosine	LC/MS pos early	555	C00212	HMDB00050	60961		8.74		0.0005	0.0013		0.3475	3.0382		Nucleotide	Purine Metabolism, Adenine containing	798	58-61-7	2169	268.104
2852			adenine	LC/MS neg	554	C00147	HMDB00034	190		8.73		6.3178e-05	0.0003		0.3831	3.3456		Nucleotide	Purine Metabolism, Adenine containing	880	73-24-5	1680	134.047
2853			1-methyladenine	LC/MS pos early	1527	C02216	HMDB11599	78821		0.78		0.1925	0.0748		0.1878	0.1457		Nucleotide	Purine Metabolism, Adenine containing	54	5142-22-3	2133	150.077
2857			N1-methyladenosine	LC/MS pos early	15650	C02494	HMDB03331	27476		1		---	---		0.5819	0.5819		Nucleotide	Purine Metabolism, Adenine containing	1242	15763-06-1	2120	282.12
2863			isopentenyl adenosine	LC/MS pos early	40466	C16427		266767		1.41		0.2427	0.0872		0.0822	0.1163		Nucleotide	Purine Metabolism, Adenine containing	100003368	7724-76-7	3151	336.167
2867			N6-carbamoylthreonyladenosine	LC/MS neg	35157		HMDB41623	161466		1		---	---		0.4872	0.4872		Nucleotide	Purine Metabolism, Adenine containing	100001415	24719-82-2	2164	411.127
2876			N6-succinyladenosine	LC/MS neg	48130		HMDB00912			0.84		0.6487	0.1827		0.909	0.7606		Nucleotide	Purine Metabolism, Adenine containing	100001664	4542-23-8	980	382.1
2879		Purine Metabolism, Guanine containing	guanosine 5'- monophosphate (5'-GMP)	LC/MS polar	2849	C00144	HMDB01397	6804		1.03		0.6964	0.1922		1.9377	1.988		Nucleotide	Purine Metabolism, Guanine containing	347	5550-12-09	4400	362.051
2880			guanosine 3'-monophosphate (3'-GMP)	LC/MS neg	39786			3522		0.55		0.5554	0.1619		0.287	0.1577		Nucleotide	Purine Metabolism, Guanine containing	100002704	117-68-0	773.9	362.051
2882			guanosine-2',3'-cyclic monophosphate	LC/MS neg	37139	C06194	HMDB11629	92823		0.33		0.3454	0.1154		0.3196	0.1055		Nucleotide	Purine Metabolism, Guanine containing	74	15718-49-7	1480	344.04
2884			guanosine	LC/MS neg	1573	C00387	HMDB00133	6802		1.34		0.0232	0.0178		4.9244	6.5749		Nucleotide	Purine Metabolism, Guanine containing	1099	118-00-3	1662	282.084
2887			7-methylguanine	LC/MS pos early	35114	C02242	HMDB00897	11361		1.09		0.6725	0.1873		0.1323	0.144		Nucleotide	Purine Metabolism, Guanine containing	100001456	578-76-7	2175	166.072
2901			2'-deoxyguanosine	LC/MS neg	1411	C00330	HMDB00085	187790		3.7		0.0053	0.0065		0.9747	3.6061		Nucleotide	Purine Metabolism, Guanine containing	348	961-07-9	1751	266.089
2902			guanosine 2'-monophosphate (2'-GMP)*	LC/MS neg	52442			444571		0.73		0.6719	0.1873		0.1427	0.1047		Nucleotide	Purine Metabolism, Guanine containing	100002733		1241	362.051
2903		Pyrimidine Metabolism, Orotate containing	N-carbamoylaspartate	LC/MS pos early	1594	C00438	HMDB00828	93072		2.33		0.0901	0.0426		0.4596	1.0694		Nucleotide	Pyrimidine Metabolism, Orotate containing	1108	923-37-5	795	177.051
2904			dihydroorotate	LC/MS polar	601	C00337	HMDB03349	648		5.6		0.0037	0.005		0.1701	0.9525		Nucleotide	Pyrimidine Metabolism, Orotate containing	923	155-54-4	1910	157.025
2905			orotate	LC/MS polar	1505	C00295	HMDB00226	967		37.39		0.0002	0.0008		0.4819	18.0191		Nucleotide	Pyrimidine Metabolism, Orotate containing	445	50887-69-9	1638.1	155.01
2907			orotidine	LC/MS polar	35172	C01103	HMDB00788	92751		9.03		2.3113e-07	9.6555e-06		0.1283	1.1582		Nucleotide	Pyrimidine Metabolism, Orotate containing	100001416	314-50-1	2250	287.052
2912		Pyrimidine Metabolism, Uracil containing	uridine 5'-monophosphate (UMP)	LC/MS neg	2856	C00105	HMDB00288	6030		8.14		0.0007	0.0015		0.2545	2.072		Nucleotide	Pyrimidine Metabolism, Uracil containing	869	3387-36-8	627	323.029
2914			uridine 3'-monophosphate (3'-UMP)	LC/MS neg	39764	C01368		101543		1		---	---		0.3781	0.3781		Nucleotide	Pyrimidine Metabolism, Uracil containing	106	35170-0-7;35170-03-7	750	323.029
2916			uridine-2',3'-cyclic monophosphate	LC/MS neg	37137	C02355	HMDB11640	439715		0.66		0.7379	0.201		0.4285	0.2821		Nucleotide	Pyrimidine Metabolism, Uracil containing	75	40632-52-8	1090	305.018
2917			uridine	LC/MS neg	606	C00299	HMDB00296	6029		0.67		0.0603	0.0341		1.0187	0.6813		Nucleotide	Pyrimidine Metabolism, Uracil containing	535	58-96-8	1457.6	243.062
2918			uracil	LC/MS polar	605	C00106	HMDB00300	1174		1.24		0.1055	0.0483		0.9543	1.1844		Nucleotide	Pyrimidine Metabolism, Uracil containing	825	66-22-8	1089.7	111.02
2919			pseudouridine	LC/MS neg	33442	C02067	HMDB00767	15047		2.1		0.0112	0.0106		0.0727	0.1527		Nucleotide	Pyrimidine Metabolism, Uracil containing	821	1445-07-4	1100	243.062
2931			2'-deoxyuridine	LC/MS polar	1412	C00526	HMDB00012	13712		1		---	---		0.0954	0.0954		Nucleotide	Pyrimidine Metabolism, Uracil containing	536	951-78-0	1100	273.073
2933			3-ureidopropionate	LC/MS polar	3155	C02642	HMDB00026	111		4.43		0.0003	0.0009		0.033	0.1463		Nucleotide	Pyrimidine Metabolism, Uracil containing	1053	462-88-4	2230	131.046
2934			beta-alanine	LC/MS pos early	55	C00099	HMDB00056	239		0.59		0.0084	0.0089		1.1503	0.6813		Nucleotide	Pyrimidine Metabolism, Uracil containing	244	56-41-7;107-95-9	1905	90.055
2935			N-acetyl-beta-alanine	LC/MS neg	37432	C01073		76406		1.69		0.1031	0.0473		1.462	2.4724		Nucleotide	Pyrimidine Metabolism, Uracil containing	100002102	3025-95-4	773	130.051
2937			uridine 2'-monophosphate (2'-UMP)*	LC/MS neg	52444					1		---	---		0.5053	0.5053		Nucleotide	Pyrimidine Metabolism, Uracil containing	100008975		824	323.029
2940		Pyrimidine Metabolism, Cytidine containing	cytidine 5'-monophosphate (5'-CMP)	LC/MS neg	2372	C00055	HMDB00095	6131		2.45		0.0245	0.0185		0.6141	1.5018		Nucleotide	Pyrimidine Metabolism, Cytidine containing	282	63-37-6	620	322.045
2941			cytidine 3'-monophosphate (3'-CMP)	LC/MS pos early	2959	C05822		66535		3.51		0.0306	0.022		0.2592	0.9097		Nucleotide	Pyrimidine Metabolism, Cytidine containing	105	84-52-6	920	324.059
2942			cytidine 2',3'-cyclic monophosphate	LC/MS neg	37465	C02354	HMDB11691	417654		1.93		0.1099	0.0495		0.4334	0.8347		Nucleotide	Pyrimidine Metabolism, Cytidine containing	73	15718-51-1	937	304.034
2943			cytidine	LC/MS pos early	514	C00475	HMDB00089	6175		2.6		0.0042	0.0056		0.5093	1.3237		Nucleotide	Pyrimidine Metabolism, Cytidine containing	827	65-46-3	2124	244.093
2944			cytosine	LC/MS pos early	573	C00380	HMDB00630	597		1.39		0.0116	0.0108		0.7291	1.0125		Nucleotide	Pyrimidine Metabolism, Cytidine containing	881	71-30-7	2060	112.051
2945			3-methylcytidine	LC/MS pos early	35132			159649		1		---	---		0.5546	0.5546		Nucleotide	Pyrimidine Metabolism, Cytidine containing	100001466	21028-20-6	2176	258.108
2953			2'-deoxycytidine	LC/MS pos early	15949	C00881	HMDB00014	13711		1		---	---		0.5163	0.5163		Nucleotide	Pyrimidine Metabolism, Cytidine containing	100000125	951-77-9	2193	228.098
2956		Pyrimidine Metabolism, Thymine containing	thymidine 5'-monophosphate	LC/MS neg	12023	C00364	HMDB01227	9700		4.67		6.3631e-05	0.0003		1.1454	5.3522		Nucleotide	Pyrimidine Metabolism, Thymine containing	1248	33430-62-5	883	321.049
2957			thymidine 3'-monophosphate	LC/MS neg	37122			5463		1		---	---		0.1885	0.1885		Nucleotide	Pyrimidine Metabolism, Thymine containing	100001938	40705-89-3	1015	321.049
2960			thymidine	LC/MS pos early	2183	C00214	HMDB00273	5789		1		---	---		0.6911	0.6911		Nucleotide	Pyrimidine Metabolism, Thymine containing	872	50-89-5	1400	243.098
2961			thymine	LC/MS neg	604	C00178	HMDB00262	1135		1.59		0.1755	0.07		0.4133	0.6591		Nucleotide	Pyrimidine Metabolism, Thymine containing	882	65-71-4	1654	125.036
2965		Purine and Pyrimidine Metabolism	methylphosphate	LC/MS pos early	37070		HMDB61711	13130		2.54		0.007	0.008		0.0384	0.0976		Nucleotide	Purine and Pyrimidine Metabolism	100001805	7023-27-0	544	113
2967	Cofactors and Vitamins	Nicotinate and Nicotinamide Metabolism	quinolinate	LC/MS pos early	1899	C03722	HMDB00232	1066		1.2		0.1059	0.0483		0.8466	1.0148		Cofactors and Vitamins	Nicotinate and Nicotinamide Metabolism	182	89-00-9	845	168.029
2968			nicotinate	LC/MS pos early	1504	C00253	HMDB01488	938		1.94		0.0221	0.0172		0.7905	1.5367		Cofactors and Vitamins	Nicotinate and Nicotinamide Metabolism	567	59-67-6	1673	124.039
2969			nicotinate ribonucleoside	LC/MS pos early	33471	C05841	HMDB06809	161234		356.1		0.0014	0.0023		0.1387	49.3912		Cofactors and Vitamins	Nicotinate and Nicotinamide Metabolism	100001316	2625-49-2	1536	256.082
2971			nicotinamide	LC/MS pos early	594	C00153	HMDB01406	936		3.69		0.0106	0.0105		2.3794	8.7875		Cofactors and Vitamins	Nicotinate and Nicotinamide Metabolism	432	98-92-0	1942	123.055
2973			nicotinamide ribonucleotide (NMN)	LC/MS pos early	22152	C00455	HMDB00229	14180		1.09		0.9671	0.2484		0.8367	0.9087		Cofactors and Vitamins	Nicotinate and Nicotinamide Metabolism	1312	1094-61-7	766	335.064
2974			nicotinamide riboside	LC/MS pos early	33013	C03150	HMDB00855	439924		1.59		0.4261	0.1325		0.2907	0.4626		Cofactors and Vitamins	Nicotinate and Nicotinamide Metabolism	100001310	1341-23-7	2040	255.098
2975			nicotinamide adenine dinucleotide (NAD+)	LC/MS neg	5278	C00003	HMDB00902	5893		1.79		0.2391	0.0864		0.7991	1.4307		Cofactors and Vitamins	Nicotinate and Nicotinamide Metabolism	1310	53-84-9	1434	662.102
2980			nicotinate adenine dinucleotide (NAAD+)	LC/MS neg	15725			25246170		4.43		0.0808	0.0398		0.2693	1.1932		Cofactors and Vitamins	Nicotinate and Nicotinamide Metabolism	100000118	6450-77-7;104809-30-5	1200	663.086
2986			6-hydroxynicotinate	LC/MS polar	27680	C01020	HMDB02658	72924		1		---	---		0.2524	0.2524		Cofactors and Vitamins	Nicotinate and Nicotinamide Metabolism	100000809	5006-66-6	2000	138.02
2988			trigonelline (N'-methylnicotinate)	LC/MS pos early	32401	C01004	HMDB00875	5570		2.12		0.4325	0.1338		0.6012	1.2726		Cofactors and Vitamins	Nicotinate and Nicotinamide Metabolism	100001092	535-83-1	1388	138.055
2993		Riboflavin Metabolism	riboflavin (Vitamin B2)	LC/MS pos early	1827	C00255	HMDB00244	493570		3.91		0.0116	0.0108		0.0757	0.2957		Cofactors and Vitamins	Riboflavin Metabolism	500	83-88-5	2292	377.146
2994			flavin adenine dinucleotide (FAD)	LC/MS neg	2134	C00016	HMDB01248	643975		1.43		0.005	0.0063		0.2345	0.3355		Cofactors and Vitamins	Riboflavin Metabolism	327	146-14-5;84366-81-4	2425	784.15
2995			flavin mononucleotide (FMN)	LC/MS neg	15797	C00061	HMDB01520	710		1.34		0.0428	0.0274		0.851	1.1413		Cofactors and Vitamins	Riboflavin Metabolism	100000251	130-40-5	2390	455.097
2996		Pantothenate and CoA Metabolism	pantothenate	LC/MS neg	1508	C00864	HMDB00210	6613		1.38		0.0859	0.0411		1.5142	2.0928		Cofactors and Vitamins	Pantothenate and CoA Metabolism	1024	137-08-6	1498.7	218.103
2997			pantethine	LC/MS neg	39791	C12661	HMDB03828	452306		1		---	---		0.5596	0.5596		Cofactors and Vitamins	Pantothenate and CoA Metabolism	100002991	16816-67-4	3590	553.237
2998			phosphopantetheine	LC/MS neg	15504	C01134	HMDB01416	987		1		---	---		0.432	0.432		Cofactors and Vitamins	Pantothenate and CoA Metabolism	100000328	NA	1597	357.089
3001			coenzyme A	LC/MS neg	46322	C00010	HMDB01423	317		1		---	---		0.5992	0.5992		Cofactors and Vitamins	Pantothenate and CoA Metabolism	270	85-61-0;18439-24-2	1448	382.55
3002			3-methylcrotonyl/tiglyl CoA	LC/MS neg	57385					1		---	---		0.7326	0.7326		Cofactors and Vitamins	Pantothenate and CoA Metabolism	100015650		2623	423.571
3006		Ascorbate and Aldarate Metabolism	ascorbate (Vitamin C)	LC/MS pos early	32354	C00072	HMDB00044			1		---	---		0.0668	0.0668		Cofactors and Vitamins	Ascorbate and Aldarate Metabolism	233	134-03-2	770	177.039
3007			dehydroascorbate	LC/MS polar	1659	C05422	HMDB01264	835		2.55		0.0002	0.0007		0.4584	1.1668		Cofactors and Vitamins	Ascorbate and Aldarate Metabolism	301	490-83-5	1130	173.009
3008			threonate	LC/MS polar	27738	C01620	HMDB00943	151152		1.51		0.073	0.0378		0.2702	0.4079		Cofactors and Vitamins	Ascorbate and Aldarate Metabolism	100001022	70753-61-6	2384	135.03
3010			oxalate (ethanedioate)	LC/MS neg	20694	C00209	HMDB02329	971		1.41		0.0252	0.0189		0.9043	1.2753		Cofactors and Vitamins	Ascorbate and Aldarate Metabolism	100000841	144-62-7	603	88.988
3012		Tocopherol Metabolism	alpha-tocopherol	LC/MS pos late	1561	C02477	HMDB01893	14985		0.58		0.0007	0.0015		1.424	0.8253		Cofactors and Vitamins	Tocopherol Metabolism	1105	59-02-9;10191-41-0	2522	430.378
3028		Biotin Metabolism	biotin	LC/MS pos early	568	C00120	HMDB00030	171548		1.01		0.9078	0.237		0.6577	0.6653		Cofactors and Vitamins	Biotin Metabolism	251	58-85-5	2253	245.095
3033		Tetrahydrobiopterin Metabolism	biopterin	LC/MS pos early	12358	C06313	HMDB00468	445040		1		---	---		0.2443	0.2443		Cofactors and Vitamins	Tetrahydrobiopterin Metabolism	1548	22150-76-1	1751	238.093
3034			dihydrobiopterin	LC/MS pos early	35129	C00268	HMDB00038	1879		1		---	---		0.1622	0.1622		Cofactors and Vitamins	Tetrahydrobiopterin Metabolism	100001506	6779-87-9	1930	240.109
3037		Pterin Metabolism	pterin	LC/MS pos early	43023	C00715	HMDB00802	73000		1		---	---		0.1937	0.1937		Cofactors and Vitamins	Pterin Metabolism	100004216	22363-60-4	1805	164.057
3048		Hemoglobin and Porphyrin Metabolism	heme	LC/MS pos late	41754	C00032	HMDB03178	26945		1.98		0.4585	0.1391		4.5856	9.0893		Cofactors and Vitamins	Hemoglobin and Porphyrin Metabolism	100001386	14875-96-8	1124	616.176
3049			bilirubin (Z,Z)	LC/MS pos late	43807	C00486	HMDB00054	5280352		3.02		0.2747	0.096		0.5335	1.6108		Cofactors and Vitamins	Hemoglobin and Porphyrin Metabolism	1090	635-65-4	1840	585.271
3052			biliverdin	LC/MS pos late	2137	C00500	HMDB01008	5353439		0.97		0.785	0.212		0.8276	0.8015		Cofactors and Vitamins	Hemoglobin and Porphyrin Metabolism	250	55482-27-4;55482-27-4	1016	583.255
3060		Thiamine Metabolism	thiamin (Vitamin B1)	LC/MS pos early	5341	C00378	HMDB00235	1130		1.15		0.1637	0.0671		0.4447	0.5097		Cofactors and Vitamins	Thiamine Metabolism	873	59-43-8	3050	265.112
3061			thiamin monophosphate	LC/MS pos early	15798	C01081	HMDB02666	3382778		9.65		6.8464e-06	9.5334e-05		0.1645	1.5869		Cofactors and Vitamins	Thiamine Metabolism	523	532-40-1	2378	345.078
3062			thiamin diphosphate	LC/MS neg	35670	C00068	HMDB01372	1132		7.76		0.0001	0.0006		0.3218	2.498		Cofactors and Vitamins	Thiamine Metabolism	522	154-87-0	1195.1	423.03
3073		Vitamin B6 Metabolism	pyridoxamine	LC/MS pos early	2150	C00534	HMDB01431	1052		17.13		0.0001	0.0005		0.022	0.3769		Cofactors and Vitamins	Vitamin B6 Metabolism	568	58052-48-5	2975	169.097
3074			pyridoxamine phosphate	LC/MS pos early	3138	C00647	HMDB01555	1053		1.16		0.3306	0.1111		0.0952	0.1104		Cofactors and Vitamins	Vitamin B6 Metabolism	493	529-96-4	1932	249.063
3075			pyridoxal phosphate	LC/MS neg	5331	C00018	HMDB01491	1051		4.97		0.0003	0.0009		0.1114	0.5532		Cofactors and Vitamins	Vitamin B6 Metabolism	492	41468-25-1	943	246.017
3076			pyridoxal	LC/MS pos early	1651	C00250	HMDB01545	1050		9.07		1.2619e-07	7.9072e-06		0.1161	1.0532		Cofactors and Vitamins	Vitamin B6 Metabolism	491	65-22-5	2343	168.066
3077			pyridoxate	LC/MS polar	31555	C00847	HMDB00017	6723		1.79		0.1289	0.0548		0.423	0.7587		Cofactors and Vitamins	Vitamin B6 Metabolism	100001121	82-82-6	846	182.046
3079	Xenobiotics	Benzoate Metabolism	hippurate	LC/MS neg	15753	C01586	HMDB00714	464		2.49		0.0693	0.0367		1.668	4.1579		Xenobiotics	Benzoate Metabolism	100000014	495-69-2	2106.9	178.051
3091			benzoate	LC/MS neg	15778	C00180	HMDB01870	243		0.9		0.3651	0.1201		0.1532	0.1378		Xenobiotics	Benzoate Metabolism	100000008	65-85-0	1750	121.029
3109			catechol sulfate	LC/MS neg	35320	C00090	HMDB59724	3083879		1.93		0.2293	0.0838		0.9135	1.7608		Xenobiotics	Benzoate Metabolism	100001605	4918-96-1	1906	188.986
3114			4-methylcatechol sulfate	LC/MS neg	46146					2.31		0.053	0.0311		0.537	1.2389		Xenobiotics	Benzoate Metabolism	100004111		2665	203.002
3149		Xanthine Metabolism	1-methylurate	LC/MS polar	34395	C16359	HMDB03099	69726		1		---	---		0.6763	0.6763		Xenobiotics	Xanthine Metabolism	100001400	708-79-2	1900	181.037
3231		Food Component/Plant	diaminopimelate	LC/MS pos early	15130	C00666	HMDB01370	439283		2.85		0.001	0.002		1.1793	3.3581		Xenobiotics	Food Component/Plant	100000115	1476-39-7;2577-62-0	2569	191.103
3260			2,3-dihydroxyisovalerate	LC/MS polar	38276	C04039	HMDB12141	677		1.15		0.1156	0.051		0.9455	1.0889		Xenobiotics	Food Component/Plant	100002417	1756-18-9	1050	133.051
3267			2-isopropylmalate	LC/MS polar	15667	C02504	HMDB00402	77		1		---	---		0.649	0.649		Xenobiotics	Food Component/Plant	100000409	3237-44-3	2605	175.061
3289			gluconate	LC/MS polar	587	C00257	HMDB00625	10690		1.79		0.1582	0.0652		0.9153	1.6354		Xenobiotics	Food Component/Plant	338	527-07-1	2922	195.051
3360			ergothioneine	LC/MS pos early	37459	C05570	HMDB03045	3032311		0.97		0.6259	0.1775		1.0081	0.9825		Xenobiotics	Food Component/Plant	100002154	58511-63-0	850	230.096
3385			homocitrate	LC/MS polar	39601	C01251	HMDB03518	439459		1.09		0.5651	0.1639		0.674	0.7365		Xenobiotics	Food Component/Plant	100002554	320573-06-6	4416	205.035
3419			N-glycolylneuraminate	LC/MS polar	37123	C03410	HMDB00833	123802		1		---	---		0.7847	0.7847		Xenobiotics	Food Component/Plant	100001491	1113-83-3	3327.5	324.094
3449			quinate	LC/MS polar	18335	C00296	HMDB03072	6508		1.2		0.0675	0.0362		0.8062	0.9697		Xenobiotics	Food Component/Plant	100000442	77-95-2	2432.9	191.056
3573		Bacterial/Fungal	3-deoxyoctulosonate	LC/MS polar	43805			4636210		39.14		1.136e-05	0.0001		0.3329	13.0293		Xenobiotics	Bacterial/Fungal	100000095	103404-70-2	2706.7	237.062
3729		Drug	hydroquinone sulfate	LC/MS neg	35322	C00530	HMDB02434	161220		1.08		0.7775	0.2109		3.141	3.3964		Xenobiotics	Drug	100001604	123-31-9	1395	188.986
3806			salicylate	LC/MS polar	1515	C00805	HMDB01895	338		0.87		0.5883	0.1695		0.9959	0.8694		Xenobiotics	Drug	501	69-72-7	802	137.024
3938		Chemical	sulfate*	LC/MS polar	46960	C00059	HMDB01448	1118		0.92		0.5775	0.1668		0.9047	0.833		Xenobiotics	Chemical	100002528	14808-79-8	3728	96.9601
3939			lauryl sulfate	LC/MS neg	43446	D01045		8778		1.27		0.9956	0.2534		1.0195	1.2954		Xenobiotics	Chemical	100004287	151-21-3	5345	265.148
3941			O-sulfo-L-tyrosine	LC/MS neg	45413			514186		0.69		0.1727	0.0691		0.1948	0.1346		Xenobiotics	Chemical	100005384		990	260.023
3942			myristoyl sulfate	LC/MS neg	44883			5248		0.78		0.3049	0.1047		1.2356	0.9693		Xenobiotics	Chemical	100004570	1191-50-0	5480	293.179
4008			glycerol 2-phosphate	LC/MS polar	27728	C02979	HMDB02520	2526		1		---	---		0.3559	0.3559		Xenobiotics	Chemical	100001029	819-83-0	3681.7	171.006
4015			lanthionine	LC/MS pos early	42002			6994972;98504		1.11		0.4975	0.1474		0.4549	0.5057		Xenobiotics	Chemical	100003892	3183-08-02	1730	209.059
4043			trizma acetate	LC/MS pos early	20710	C07182		6503		0.99		0.8552	0.2256		1.0276	1.0179		Xenobiotics	Chemical	100000856	6850-28-8	1884	122.081
4051			hydroxybenzenesulfonic acid	LC/MS neg	32495	C12849		4765		1		---	---		0.6297	0.6297		Xenobiotics	Chemical	100001074	98-67-9	1831	172.991
