# Supplementary material for: Unravelling the relationship between the tsetse fly and its obligate symbiont Wigglesworthia: transcriptomic and metabolomic landscapes reveal highly integrated physiological networks
Source: Proc Biol Sci. 2017 Jun 28;284(1857):20170360. doi: 10.1098/rspb.2017.0360 (PMC5489720; doi:10.1098/rspb.2017.0360)
Supplement: Table S8: Hemolymph metabolome data [file rspb20170360supp15.xls]

## Sheet: Sheet1
Heat map of statistically significant hemolymph metabolites profiled in this study.									Fold of Change	Statistical Values
									Welch's Two-Sample t-Test	Welch's Two-Sample t-Test		Mean Values		% Filled Values
Pathway Sort Order	Super Pathway	Sub Pathway	Biochemical Name	Platform	Comp ID	KEGG	HMDB	PubChem	Pregnant Aposymbiotic	Preg Hemo / Apos Hemo		Apos Hemo	Preg Hemo	Apos Hemo	Preg Hemo	Super Pathway	Sub Pathway	Chemical ID	CAS	RI	Mass
										p-value	q-value
1	Amino Acid	Glycine, Serine and Threonine Metabolism	glycine	LC/MS pos early	58	C00037	HMDB00123	750	0.6	0.0265	0.0104	1.1564	0.6948	100	100	Amino Acid	Glycine, Serine and Threonine Metabolism	340	56-40-6	1375	76.0393
2			N-acetylglycine	LC/MS pos early	27710		HMDB00532	10972	0.99	0.944	0.2219	0.9839	0.9777	100	100	Amino Acid	Glycine, Serine and Threonine Metabolism	100001006	543-24-8	826	118.05
4			sarcosine	LC/MS pos early	1516	C00213	HMDB00271	1088	3.04	0.0173	0.0071	0.6262	1.9011	100	100	Amino Acid	Glycine, Serine and Threonine Metabolism	1023	107-97-1	1280	90.055
5			dimethylglycine	LC/MS pos early	5086	C01026	HMDB00092	673	1.97	0.0665	0.022	0.6789	1.3407	25	100	Amino Acid	Glycine, Serine and Threonine Metabolism	806	1118-68-9	1104	104.071
6			betaine	LC/MS pos early	3141	C00719	HMDB00043	247	2.28	0.0239	0.0094	0.5822	1.3254	100	100	Amino Acid	Glycine, Serine and Threonine Metabolism	799	107-43-7	1064	118.086
9			serine	LC/MS pos early	1648	C00065	HMDB00187	5951	1.45	0.0401	0.0143	0.7923	1.1509	100	100	Amino Acid	Glycine, Serine and Threonine Metabolism	503	56-45-1	1239	106.05
10			N-acetylserine	LC/MS polar	37076		HMDB02931	65249	2.2	0.0004	0.0005	0.6718	1.4789	100	100	Amino Acid	Glycine, Serine and Threonine Metabolism	100001851	97-14-3	2000	146.046
15			threonine	LC/MS pos early	1284	C00188	HMDB00167	6288	2.18	0.0002	0.0003	0.6493	1.4157	100	100	Amino Acid	Glycine, Serine and Threonine Metabolism	564	72-19-5	1514	120.066
16			N-acetylthreonine	LC/MS polar	33939			152204	3.05	3.7831e-05	0.0002	0.505	1.541	100	100	Amino Acid	Glycine, Serine and Threonine Metabolism	100001274	17093-74-2	1700	160.062
17			allo-threonine	LC/MS polar	15142	C05519	HMDB04041	99289	1.01	0.9396	0.2214	1.0545	1.066	100	100	Amino Acid	Glycine, Serine and Threonine Metabolism	100000272	28954-12-3	2511.1	118.051
19			homoserine	LC/MS polar	18351	C00263	HMDB00719	12647	1.01	0.8667	0.2078	0.9986	1.0119	100	100	Amino Acid	Glycine, Serine and Threonine Metabolism	100000458	672-15-1	2875.8	118.051
28		Alanine and Aspartate Metabolism	alanine	LC/MS polar	1126	C00041	HMDB00161	5950	2.02	0.0003	0.0004	0.6985	1.4082	100	100	Amino Acid	Alanine and Aspartate Metabolism	811	56-41-7	2780.3	88.0404
29			N-acetylalanine	LC/MS polar	1585	C02847	HMDB00766	88064	1.8	0.0031	0.002	0.7897	1.4178	100	100	Amino Acid	Alanine and Aspartate Metabolism	1110	97-69-8	1564.8	130.051
31			aspartate	LC/MS pos early	443	C00049	HMDB00191	5960	0.92	0.5485	0.1398	1.0151	0.9364	100	100	Amino Acid	Alanine and Aspartate Metabolism	234	56-84-8	1165	134.045
33			asparagine	LC/MS pos early	512	C00152	HMDB00168	6267	2.25	0.0002	0.0003	0.6088	1.3695	100	100	Amino Acid	Alanine and Aspartate Metabolism	917	70-47-3	1225	133.061
34			N-acetylasparagine	LC/MS polar	33942		HMDB06028	99715	3.42	0.0002	0.0003	0.5324	1.8182	100	100	Amino Acid	Alanine and Aspartate Metabolism	100001257	4033-40-3	2250	173.057
35			N-acetylaspartate (NAA)	LC/MS neg	22185	C01042	HMDB00812	65065	1.08	0.1153	0.036	0.9615	1.0423	100	100	Amino Acid	Alanine and Aspartate Metabolism	100000787	997-55-7;997-55-7	620.5	174.041
42		Glutamate Metabolism	glutamate	LC/MS pos early	57	C00025	HMDB00148	611	1.25	0.0638	0.0213	0.9027	1.1257	100	100	Amino Acid	Glutamate Metabolism	561	56-86-0	1500	148.06
43			glutamine	LC/MS pos early	53	C00064	HMDB00641	5961	1.5	0.0027	0.0018	0.7703	1.1536	100	100	Amino Acid	Glutamate Metabolism	563	56-85-9	1291	147.076
44			N-acetylglutamate	LC/MS neg	15720	C00624	HMDB01138	70914	1.73	0.0024	0.0017	0.7011	1.215	100	100	Amino Acid	Glutamate Metabolism	100000282	5817-08-03	621	188.056
45			N-acetylglutamine	LC/MS polar	33943	C02716	HMDB06029	182230	1.85	0.0036	0.0022	0.7072	1.3111	100	100	Amino Acid	Glutamate Metabolism	100001253	2490-97-3	2140	187.072
47			gamma-aminobutyrate (GABA)	LC/MS pos early	1416	C00334	HMDB00112	119	1.2	0.002	0.0015	0.9016	1.083	100	100	Amino Acid	Glutamate Metabolism	141	56-12-2	2048	104.071
48			carboxyethyl-GABA	LC/MS pos early	40007		HMDB02201	2572	2.21	0.0039	0.0023	0.6648	1.4724	100	100	Amino Acid	Glutamate Metabolism	100003260	4386-03-02	2085	176.092
53			glutamate, gamma-methyl ester	LC/MS pos early	33487			68662	3.77	0.0025	0.0017	0.5827	2.1963	100	100	Amino Acid	Glutamate Metabolism	100001103	1499-55-4	2170	162.076
54			pyroglutamine*	LC/MS pos early	46225			134508	1.57	0.0017	0.0013	0.7829	1.2261	100	100	Amino Acid	Glutamate Metabolism	100001540	2353-44-8	1900	129.066
59			gamma-carboxyglutamate	LC/MS pos early	38754		HMDB41900	40772	0.78	0.0156	0.0065	1.1707	0.9086	100	100	Amino Acid	Glutamate Metabolism	100002679	56271-99-9	903	192.05
61		Histidine Metabolism	histidine	LC/MS neg	59	C00135	HMDB00177	6274	1.32	0.0109	0.0049	0.8861	1.1714	100	100	Amino Acid	Histidine Metabolism	355	5934-29-2	755.9	154.062
62			N-acetylhistidine	LC/MS pos early	33946	C02997	HMDB32055	75619	1.56	0.0217	0.0087	0.7796	1.2156	100	100	Amino Acid	Histidine Metabolism	100001293	39145-52-3	2065	198.087
63			1-methylhistidine	LC/MS pos early	30460	C01152	HMDB00001	92105	1.11	0.5427	0.1387	1.0932	1.2083	100	100	Amino Acid	Histidine Metabolism	100001051	332-80-9	2755	170.092
68			trans-urocanate	LC/MS pos early	607	C00785	HMDB00301	736715	1.59	0.5322	0.1364	1.0707	1.7012	100	100	Amino Acid	Histidine Metabolism	537	104-98-3	2285	139.05
69			cis-urocanate	LC/MS pos early	40410			1549103	3.22	0.4661	0.1224	0.969	3.1175	100	100	Amino Acid	Histidine Metabolism	100003425	7699-35-6	2406	139.05
73			histamine	LC/MS pos early	1574	C00388	HMDB00870	774	1.09	0.5314	0.1364	0.9393	1.0207	100	100	Amino Acid	Histidine Metabolism	354	51-45-6	3035	112.087
79			4-imidazoleacetate	LC/MS pos early	32349	C02835	HMDB02024	96215	1.18	0.7127	0.177	1.1371	1.3451	100	100	Amino Acid	Histidine Metabolism	100001207	645-65-8	2055	127.05
80			N-acetylhistamine	LC/MS pos early	48679	C05135	HMDB13253	69602	1.28	0.0685	0.0223	0.8612	1.0992	100	100	Amino Acid	Histidine Metabolism	100006123	673-49-4	2287	154.097
82		Lysine Metabolism	lysine	LC/MS pos early	1301	C00047	HMDB00182	5962	1.87	0.0008	0.0008	0.6989	1.3075	100	100	Amino Acid	Lysine Metabolism	407	56-87-1	2850	147.113
83			N2-acetyllysine	LC/MS neg	36751	C12989	HMDB00446	92907	1.6	0.031	0.0116	0.7799	1.249	75	100	Amino Acid	Lysine Metabolism	100001721	1946-82-3	828.3	187.109
84			N6-acetyllysine	LC/MS polar	36752	C02727	HMDB00206	92832	3.61	0.0003	0.0005	0.5038	1.8208	100	100	Amino Acid	Lysine Metabolism	100001734	692-04-6	2612.6	187.109
86			N6,N6,N6-trimethyllysine	LC/MS pos early	1498	C03793	HMDB01325	440120	2.07	0.0132	0.0057	0.6148	1.2708	100	100	Amino Acid	Lysine Metabolism	189	23284-33-5	2825	189.16
87			5-hydroxylysine	LC/MS pos early	15685	C16741	HMDB00450	1029	1.43	0.0898	0.0288	0.8817	1.2581	100	100	Amino Acid	Lysine Metabolism	100000054	13204-98-3	2790	163.108
88			saccharopine	LC/MS pos early	1495	C00449	HMDB00279	160556	1.77	0.1396	0.0416	0.8925	1.5784	100	100	Amino Acid	Lysine Metabolism	392	997-68-2	2530	277.139
91			2-oxoadipate	LC/MS polar	38347	C00322	HMDB00225	71	2.6	0.0467	0.0162	0.7328	1.9039	100	100	Amino Acid	Lysine Metabolism	92	3184-35-8	2633.1	159.03
92			glutarate (pentanedioate)	LC/MS polar	396	C00489	HMDB00661	743	5.42	0.0002	0.0003	0.3932	2.1308	100	100	Amino Acid	Lysine Metabolism	339	110-94-1	2900	131.035
93			glutarylcarnitine (C5)	LC/MS pos early	44664		HMDB13130	71464488	3.72	0.0078	0.0038	0.4283	1.5947	100	100	Amino Acid	Lysine Metabolism	100001593	102636-82-8	2393	276.144
100			pipecolate	LC/MS pos early	1444	C00408	HMDB00070	849	0.77	0.0163	0.0068	1.1608	0.8943	100	100	Amino Acid	Lysine Metabolism	1025	4043-87-2	2200	130.086
102			N-acetyl-cadaverine	LC/MS pos early	43530				2.76	0.0111	0.005	0.4931	1.3585	100	100	Amino Acid	Lysine Metabolism	100002249	32343-73-0	2385	145.134
104			N6-formyllysine	LC/MS pos early	17895			70923	2.64	0.0004	0.0005	0.5841	1.5407	100	100	Amino Acid	Lysine Metabolism	100000486	1190-48-3	1992	175.108
107			N2,N6-diacetyllysine	LC/MS polar	48455			91827	4.69	0.0004	0.0005	0.4309	2.0188	100	100	Amino Acid	Lysine Metabolism	100006124	499-86-5	1554	229.119
109			6-oxopiperidine-2-carboxylate	LC/MS neg	43231			3014237	2.76	0.0136	0.0058	0.4777	1.3203	75	100	Amino Acid	Lysine Metabolism	100004499	34622-39-4	964.5	142.051
110		Phenylalanine and Tyrosine Metabolism	phenylalanine	LC/MS pos early	64	C00079	HMDB00159	6140	1.99	0.0002	0.0003	0.696	1.388	100	100	Amino Acid	Phenylalanine and Tyrosine Metabolism	460	63-91-2	2878	166.086
111			N-acetylphenylalanine	LC/MS neg	33950	C03519	HMDB00512	74839	2.12	0.0012	0.0011	0.6354	1.3484	100	100	Amino Acid	Phenylalanine and Tyrosine Metabolism	100001256	2018-61-3	2597	206.082
123			tyrosine	LC/MS pos early	1299	C00082	HMDB00158	6057	1.69	6.957e-05	0.0002	0.7728	1.306	100	100	Amino Acid	Phenylalanine and Tyrosine Metabolism	815	60-18-4	2430	182.081
124			N-acetyltyrosine	LC/MS neg	32390		HMDB00866	68310	2.53	0.0046	0.0026	0.5435	1.3745	100	100	Amino Acid	Phenylalanine and Tyrosine Metabolism	100001104	537-55-3	1680	222.077
132			4-hydroxyphenylpyruvate	LC/MS neg	1669	C01179	HMDB00707	979	1.23	0.3027	0.0826	0.8668	1.0631	50	100	Amino Acid	Phenylalanine and Tyrosine Metabolism	1141	156-39-8	1690.1	179.035
134			3-(4-hydroxyphenyl)lactate	LC/MS neg	32197	C03672	HMDB00755	9378	1.51	0.0165	0.0068	0.7687	1.1618	100	100	Amino Acid	Phenylalanine and Tyrosine Metabolism	240	6482-98-0	1379	181.051
136			homogentisate	LC/MS neg	521	C00544	HMDB00130	780	1.64	0.0086	0.0041	0.7863	1.2903	100	100	Amino Acid	Phenylalanine and Tyrosine Metabolism	236	306-08-1;451-13-8	1344	167.035
139			phenol sulfate	LC/MS neg	32553	C02180	HMDB60015	74426	1.54	0.0346	0.0126	0.8266	1.2702	100	100	Amino Acid	Phenylalanine and Tyrosine Metabolism	100001510	937-34-8	2156	172.991
142			p-cresol sulfate	LC/MS neg	36103	C01468	HMDB11635	4615423	5.31	0.0005	0.0005	0.4654	2.4711	100	100	Amino Acid	Phenylalanine and Tyrosine Metabolism	100001315	3233-57-7	2890	187.007
150			dihydoxyphenylalanine (L-DOPA)	LC/MS pos early	1576	C00355	HMDB00181	6047	1.66	0.0153	0.0064	0.7989	1.3249	100	100	Amino Acid	Phenylalanine and Tyrosine Metabolism	1129	59-92-7;63-84-3	2215	198.076
152			dopamine	LC/MS pos early	12130	C03758	HMDB00073	681	0.72	0.0618	0.0209	1.1142	0.7994	100	100	Amino Acid	Phenylalanine and Tyrosine Metabolism	1748	62-31-7	2385	154.086
198			dopamine sulfate (1)	LC/MS neg	48406				0.51	0.0491	0.0169	1.3946	0.7153	100	100	Amino Acid	Phenylalanine and Tyrosine Metabolism	100006360		1511	232.028
199			dopamine sulfate (2)	LC/MS neg	48407				0.78	0.3522	0.0943	1.274	0.9985	100	100	Amino Acid	Phenylalanine and Tyrosine Metabolism	100006361		1556.2	232.028
201			tyramine O-sulfate	LC/MS neg	48408		HMDB06409	153005	0.13	0.0051	0.0028	2.5461	0.322	100	100	Amino Acid	Phenylalanine and Tyrosine Metabolism	100006092	30223-92-8	1565	216.034
217		Tryptophan Metabolism	tryptophan	LC/MS pos early	54	C00078	HMDB00929	6305	1.9	0.0003	0.0004	0.6999	1.3284	100	100	Amino Acid	Tryptophan Metabolism	565	73-22-3	2986	205.097
218			N-acetyltryptophan	LC/MS neg	33959	C03137	HMDB13713	700653	1.94	0.0081	0.0039	0.6772	1.3111	100	100	Amino Acid	Tryptophan Metabolism	100001254	1218-34-4	2630	245.093
228			kynurenine	LC/MS pos early	15140	C00328	HMDB00684	161166	2.06	0.0401	0.0143	0.6642	1.3713	100	100	Amino Acid	Tryptophan Metabolism	100000265	2922-83-0	2739	209.092
229			kynurenate	LC/MS neg	1417	C01717	HMDB00715	3845	1.72	0.1203	0.0372	0.7913	1.3627	100	100	Amino Acid	Tryptophan Metabolism	98	492-27-3	2224	188.035
232			3-hydroxykynurenine	LC/MS pos early	22110	C02794	HMDB00732	89	1.27	0.2159	0.0605	0.8866	1.1273	100	100	Amino Acid	Tryptophan Metabolism	100000986	2147-61-7	2536	225.087
235			xanthurenate	LC/MS pos early	15679	C02470	HMDB00881	5699	1.62	0.0325	0.0121	0.8026	1.3004	100	100	Amino Acid	Tryptophan Metabolism	100000015	59-007	2236	206.045
258			indole-3-carboxylic acid	LC/MS neg	38116	C19837	HMDB03320	69867	0.18	0.0015	0.0012	1.9521	0.347	100	100	Amino Acid	Tryptophan Metabolism	100002185	771-50-6	1708.8	160.04
260			N-acetylkynurenine (2)	LC/MS pos early	48757				3.7	0.0106	0.0049	0.4846	1.792	100	100	Amino Acid	Tryptophan Metabolism	100006378		2364	251.103
264			thioproline	LC/MS pos early	53231			93176;6973609	1.44	0.0326	0.0121	0.8656	1.2422	100	100	Amino Acid	Tryptophan Metabolism	100009232	34592-47-4	1250	134.027
266		Leucine, Isoleucine and Valine Metabolism	leucine	LC/MS pos early	60	C00123	HMDB00687	6106	2.15	0.001	0.0009	0.6343	1.3611	100	100	Amino Acid	Leucine, Isoleucine and Valine Metabolism	397	61-90-5	2864	132.102
267			N-acetylleucine	LC/MS neg	1587	C02710	HMDB11756	70912	2.27	0.0092	0.0044	0.606	1.3727	100	100	Amino Acid	Leucine, Isoleucine and Valine Metabolism	1082	1188-21-2	2400	172.098
269			4-methyl-2-oxopentanoate	LC/MS neg	22116	C00233	HMDB00695	70	3.09	0.0026	0.0018	0.5328	1.6437	100	100	Amino Acid	Leucine, Isoleucine and Valine Metabolism	100000551	816-66-0	2170	129.056
275			isovalerylglycine	LC/MS neg	35107		HMDB00678	546304	1.01	0.9145	0.2172	0.9827	0.9914	75	75	Amino Acid	Leucine, Isoleucine and Valine Metabolism	100001452	16284-60-9	1950	158.082
277			isovalerylcarnitine	LC/MS pos early	34407		HMDB00688	6426851	1.24	0.1877	0.054	0.909	1.1271	100	100	Amino Acid	Leucine, Isoleucine and Valine Metabolism	100001393	31023-24-2	3085	246.17
280			beta-hydroxyisovalerate	LC/MS polar	12129		HMDB00754	69362	3.86	0.0004	0.0005	0.4431	1.7093	100	100	Amino Acid	Leucine, Isoleucine and Valine Metabolism	1442	625-08-1	1149.8	117.056
284			3-methylglutaconate	LC/MS polar	38667		HMDB00522	1551553	2.58	0.0005	0.0006	0.4755	1.2285	75	100	Amino Acid	Leucine, Isoleucine and Valine Metabolism	100002458	5746-90-7	2579.6	143.035
287			alpha-hydroxyisovalerate	LC/MS polar	46537		HMDB00407	99823	0.98	0.8993	0.2145	1.0513	1.0314	100	100	Amino Acid	Leucine, Isoleucine and Valine Metabolism	100001300	600-37-3	1052	117.056
289			methylsuccinate	LC/MS polar	15745		HMDB01844	10349	1.97	0.0215	0.0087	0.7065	1.3914	100	100	Amino Acid	Leucine, Isoleucine and Valine Metabolism	2051	498-21-5	2800	131.035
297			isoleucine	LC/MS pos early	1125	C00407	HMDB00172	6306	0.94	0.252	0.0698	1.0315	0.9711	100	100	Amino Acid	Leucine, Isoleucine and Valine Metabolism	376	73-32-5	2800	132.102
300			3-methyl-2-oxobutyrate	LC/MS neg	44526	C00141	HMDB00019	49	2.42	0.0019	0.0014	0.5936	1.4374	100	100	Amino Acid	Leucine, Isoleucine and Valine Metabolism	100000936	3715-29-5	1465	115.04
302			3-methyl-2-oxovalerate	LC/MS neg	15676	C00671	HMDB03736	47	1.31	0.0684	0.0223	0.9195	1.2007	100	100	Amino Acid	Leucine, Isoleucine and Valine Metabolism	100000036	1460-34-0;51829-07-3	2064.2	129.056
304			2-methylbutyrylcarnitine (C5)	LC/MS pos early	45095		HMDB00378	6426901	0.29	0.0001	0.0003	1.8796	0.549	100	100	Amino Acid	Leucine, Isoleucine and Valine Metabolism	100001509	31023-25-3	3035	246.17
311			ethylmalonate	LC/MS polar	15765		HMDB00622	11756	1.79	0.0298	0.0113	0.6399	1.1443	100	100	Amino Acid	Leucine, Isoleucine and Valine Metabolism	2054	601-75-2	2785	131.035
312			valine	LC/MS pos early	1649	C00183	HMDB00883	6287	2.04	0.0027	0.0018	0.6463	1.3153	100	100	Amino Acid	Leucine, Isoleucine and Valine Metabolism	566	72-18-4	2479	118.086
313			N-acetylvaline	LC/MS neg	1591		HMDB11757	66789	2.81	0.0007	0.0007	0.3702	1.0417	75	100	Amino Acid	Leucine, Isoleucine and Valine Metabolism	1084	96-81-1	1704	158.082
315			isobutyrylcarnitine	LC/MS pos early	33441		HMDB00736	168379	0.85	0.1249	0.0383	1.1083	0.9431	100	100	Amino Acid	Leucine, Isoleucine and Valine Metabolism	100001055	25518-49-4	2810	232.154
317			3-hydroxyisobutyrate	LC/MS polar	1549	C06001	HMDB00336	87	6.94	0.0004	0.0005	0.3265	2.2648	100	100	Amino Acid	Leucine, Isoleucine and Valine Metabolism	111	2068-83-9	1619	103.04
330		Methionine, Cysteine, SAM and Taurine Metabolism	methionine	LC/MS neg	1302	C00073	HMDB00696	6137	4.22	1.8654e-05	0.0001	0.3918	1.654	100	100	Amino Acid	Methionine, Cysteine, SAM and Taurine Metabolism	415	63-68-3	1147	148.044
331			N-acetylmethionine	LC/MS neg	1589	C02712	HMDB11745	448580	2.45	0.0004	0.0005	0.5933	1.4552	100	100	Amino Acid	Methionine, Cysteine, SAM and Taurine Metabolism	1083	65-82-7	1787	190.054
332			N-formylmethionine	LC/MS neg	2829	C03145	HMDB01015	439750	2.55	0.0008	0.0008	0.6183	1.5795	100	100	Amino Acid	Methionine, Cysteine, SAM and Taurine Metabolism	194	4289-98-9	1543.8	176.039
333			S-methylmethionine	LC/MS pos early	38127	C05319		458	15.3	0.0049	0.0027	0.1095	1.6757	25	100	Amino Acid	Methionine, Cysteine, SAM and Taurine Metabolism	100002183	3493-12-07	2584	164.074
334			methionine sulfone	LC/MS pos early	44878			69961	0.88	0.592	0.1497	1.2924	1.1433	100	100	Amino Acid	Methionine, Cysteine, SAM and Taurine Metabolism	100004635	820-10-0	1250	182.048
335			methionine sulfoxide	LC/MS pos early	18374	C02989	HMDB02005	158980	2.8	4.0307e-05	0.0002	0.5322	1.4923	100	100	Amino Acid	Methionine, Cysteine, SAM and Taurine Metabolism	100000039	3226-65-1	1272	166.053
342			cystathionine	LC/MS pos early	15705	C02291	HMDB00099	439258	0.39	0.0032	0.002	1.6157	0.6336	100	100	Amino Acid	Methionine, Cysteine, SAM and Taurine Metabolism	310	535-34-2	2270	223.075
345			2-aminobutyrate	LC/MS pos early	42374	C02261	HMDB00650	439691	1	0.9654	0.2258	0.9911	0.9927	100	100	Amino Acid	Methionine, Cysteine, SAM and Taurine Metabolism	1128	1492-24-6	2059	104.071
347			cysteine	LC/MS pos early	1868	C00097	HMDB00574	5862	1.06	0.6217	0.156	1.0053	1.0613	100	100	Amino Acid	Methionine, Cysteine, SAM and Taurine Metabolism	800	52-90-4;56-89-3	1488	122.027
348			N-acetylcysteine	LC/MS pos early	1586	C06809	HMDB01890	12035	1.57	0.0077	0.0038	0.7609	1.1946	100	100	Amino Acid	Methionine, Cysteine, SAM and Taurine Metabolism	1107	616-91-1	1416	164.038
350			S-methylcysteine	LC/MS pos early	39592		HMDB02108	24417	0.9	0.2702	0.0744	1.0921	0.9823	100	100	Amino Acid	Methionine, Cysteine, SAM and Taurine Metabolism	100002749	1187-84-4	1955	119.016
358			taurine	LC/MS pos early	2125	C00245	HMDB00251	1123	1.19	0.0112	0.005	0.9254	1.0966	100	100	Amino Acid	Methionine, Cysteine, SAM and Taurine Metabolism	512	107-35-7	660	126.022
359			N-acetyltaurine	LC/MS neg	48187			159864	1.58	0.0077	0.0038	0.7815	1.2317	100	100	Amino Acid	Methionine, Cysteine, SAM and Taurine Metabolism	100005466		800	166.018
366		Urea cycle; Arginine and Proline Metabolism	arginine	LC/MS pos early	1638	C00062	HMDB00517	232	0.91	0.1356	0.0406	1.036	0.9458	100	100	Amino Acid	Urea cycle; Arginine and Proline Metabolism	231	1119-34-2	2825	175.119
367			urea	LC/MS pos early	1670	C00086	HMDB00294	1176	1.16	0.3194	0.0865	0.9089	1.0555	100	100	Amino Acid	Urea cycle; Arginine and Proline Metabolism	533	57-13-6	700	121.072
369			ornithine	LC/MS pos early	1493	C00077	HMDB03374	6262	0.75	0.0128	0.0056	1.2059	0.9045	100	100	Amino Acid	Urea cycle; Arginine and Proline Metabolism	444	3184-13-2	2800	133.097
370			proline	LC/MS pos early	1898	C00148	HMDB00162	145742	1.02	0.8072	0.1969	1.002	1.0206	100	100	Amino Acid	Urea cycle; Arginine and Proline Metabolism	480	147-85-3	1603	116.071
371			citrulline	LC/MS pos early	2132	C00327	HMDB00904	9750	2	0.0036	0.0022	0.6283	1.2554	100	100	Amino Acid	Urea cycle; Arginine and Proline Metabolism	391	372-75-8	1520	176.103
374			homocitrulline	LC/MS polar	22138	C02427	HMDB00679	65072	1.56	0.1825	0.053	0.8938	1.3954	100	100	Amino Acid	Urea cycle; Arginine and Proline Metabolism	100000963	1190-49-4	3006.8	188.104
378			dimethylarginine (SDMA + ADMA)	LC/MS pos early	36808	C03626	HMDB01539	123831	3.14	0.0002	0.0003	0.4957	1.5564	100	100	Amino Acid	Urea cycle; Arginine and Proline Metabolism	100001810	102783-24-4	2850	203.15
379			N-acetylarginine	LC/MS pos early	33953	C02562	HMDB04620	67427	1.05	0.5296	0.1364	0.9862	1.0328	100	100	Amino Acid	Urea cycle; Arginine and Proline Metabolism	100001266	155-84-0	2245	217.13
382			N-delta-acetylornithine	LC/MS neg	43249			9920500	2.53	0.0002	0.0003	0.5927	1.4977	100	100	Amino Acid	Urea cycle; Arginine and Proline Metabolism	100004523		858	173.093
384			N-alpha-acetylornithine	LC/MS pos early	32984	C00437	HMDB03357	439232	0.66	0.033	0.0122	1.232	0.815	100	100	Amino Acid	Urea cycle; Arginine and Proline Metabolism	100000285	6205-08-09	2000	175.108
386			N-methylproline	LC/MS pos early	37431			557	2.13	0.0279	0.0108	0.8082	1.7183	100	100	Amino Acid	Urea cycle; Arginine and Proline Metabolism	100001956	475-11-6	1335	130.086
388			trans-4-hydroxyproline	LC/MS pos early	32306	C01157	HMDB00725	5810	3.86	0.0011	0.001	0.4436	1.7134	100	100	Amino Acid	Urea cycle; Arginine and Proline Metabolism	1001	51-35-4	1064	132.066
390			pro-hydroxy-pro	LC/MS pos early	35127		HMDB06695	11673055	3.04	0.0006	0.0006	0.5167	1.5694	100	100	Amino Acid	Urea cycle; Arginine and Proline Metabolism	100001167	18684-24-7	2128	229.118
395			2-oxoarginine*	LC/MS pos early	55072	C03771	HMDB04225	558	1.27	0.251	0.0697	0.8803	1.1174	100	100	Amino Acid	Urea cycle; Arginine and Proline Metabolism	100002784	3715-10-04	1760	174.087
396		Creatine Metabolism	creatine	LC/MS pos early	27718	C00300	HMDB00064	586	3.66	0.0003	0.0005	0.4681	1.7144	100	100	Amino Acid	Creatine Metabolism	1221	57-00-1	1947	132.077
397			creatinine	LC/MS pos early	513	C00791	HMDB00562	588	3.49	0.0016	0.0013	0.4526	1.581	100	100	Amino Acid	Creatine Metabolism	275	60-27-5	2055	114.066
402			guanidinoacetate	LC/MS pos early	43802	C00581	HMDB00128	763	3.36	0.0031	0.0019	0.5915	1.9869	100	100	Amino Acid	Creatine Metabolism	344	352-97-6	1937	118.061
403		Polyamine Metabolism	agmatine	LC/MS pos early	15496	C00179	HMDB01432	199	0.86	0.215	0.0605	1.0952	0.9466	100	100	Amino Acid	Polyamine Metabolism	100000103	2482-00-0	3057	131.129
406			putrescine	LC/MS pos early	1408	C00134	HMDB01414	1045	3.65	6.1817e-05	0.0002	0.481	1.7549	100	100	Amino Acid	Polyamine Metabolism	49	110-60-1	3027	89.1073
407			spermine	LC/MS pos early	603	C00750	HMDB01256	1103	0.62	0.3431	0.0926	1.3723	0.8539	100	75	Amino Acid	Polyamine Metabolism	507	71-44-3	3350	203.223
409			spermidine	LC/MS pos early	485	C00315	HMDB01257	1102	0.76	0.1285	0.0392	1.158	0.8846	100	100	Amino Acid	Polyamine Metabolism	50	124-20-9	3355	146.165
410			5-methylthioadenosine (MTA)	LC/MS pos early	1419	C00170	HMDB01173	439176	1.27	0.1461	0.043	0.8919	1.1313	100	100	Amino Acid	Polyamine Metabolism	212	2457-80-9	2752	298.097
413			N-acetylputrescine	LC/MS pos early	37496	C02714	HMDB02064	122356	4.74	0.0015	0.0012	0.3281	1.5553	100	100	Amino Acid	Polyamine Metabolism	192	18233-70-0	2230	131.118
414			4-acetamidobutanoate	LC/MS polar	1558	C02946	HMDB03681	18189	1.22	0.1692	0.0494	0.8844	1.0808	100	100	Amino Acid	Polyamine Metabolism	1113	3025-96-5	1925	144.067
415			1,3-diaminopropane	LC/MS pos early	1654	C00986	HMDB00002	428	3.75	0.0017	0.0013	0.325	1.2178	25	100	Amino Acid	Polyamine Metabolism	48	109-76-2	3025	75.0917
418		Guanidino and Acetamido Metabolism	1-methylguanidine	LC/MS pos early	48114	C02294	HMDB01522	10111	0.45	0.219	0.0612	1.8575	0.843	100	50	Amino Acid	Guanidino and Acetamido Metabolism	100000715	22661-87-6	2149	74.0713
420			4-guanidinobutanoate	LC/MS pos early	15681	C01035	HMDB03464	500	1.76	0.0046	0.0026	0.7695	1.3505	100	100	Amino Acid	Guanidino and Acetamido Metabolism	100000096	463-003;463-00-3	2320	146.092
422		Glutathione Metabolism	glutathione, reduced (GSH)	LC/MS pos early	2127	C00051	HMDB00125	124886	0.84	0.1125	0.0352	1.1329	0.9551	100	100	Amino Acid	Glutathione Metabolism	496	70-18-8	2000	308.091
423			glutathione, oxidized (GSSG)	LC/MS pos early	27727	C00127	HMDB03337	65359	0.57	0.0472	0.0164	1.2651	0.7247	100	100	Amino Acid	Glutathione Metabolism	448	103239-24-3	2667	613.159
425			cysteine-glutathione disulfide	LC/MS pos early	35159		HMDB00656	4247235	0.69	0.1348	0.0406	1.2691	0.8769	100	100	Amino Acid	Glutathione Metabolism	100001437	13081-14-6	2465	427.095
430			5-oxoproline	LC/MS neg	1494	C01879	HMDB00267	7405	1.62	0.0024	0.0017	0.7572	1.2243	100	100	Amino Acid	Glutathione Metabolism	1021	98-79-3	738.5	128.035
431			ophthalmate	LC/MS pos early	34592		HMDB05765	7018721	0.96	0.8747	0.2092	1.1064	1.0592	100	100	Amino Acid	Glutathione Metabolism	100001311	495-27-2	2085	290.135
438	Peptide	Gamma-glutamyl Amino Acid	gamma-glutamylalanine	LC/MS pos early	37063		HMDB29142	440103	0.42	0.0026	0.0018	1.4136	0.5887	100	100	Peptide	Gamma-glutamyl Amino Acid	100001843	5875-41-2	1986	219.098
439			gamma-glutamylcysteine	LC/MS pos early	1778	C00669	HMDB01049	842	0.58	0.0056	0.003	1.237	0.7209	100	100	Peptide	Gamma-glutamyl Amino Acid	1036	636-58-8	2118	251.07
441			gamma-glutamylglutamine	LC/MS pos early	2730	C05283	HMDB11738	150914	0.44	0.0086	0.0041	1.3167	0.5749	100	100	Peptide	Gamma-glutamyl Amino Acid	1140	10148-81-9	1430	276.119
442			gamma-glutamylglycine	LC/MS pos early	33949		HMDB11667	165527	0.14	0.0062	0.0032	1.8738	0.2636	100	100	Peptide	Gamma-glutamyl Amino Acid	100001294	1948-29-4	1535	205.082
443			gamma-glutamylhistidine	LC/MS pos early	18245			7017195	0.28	0.0134	0.0057	1.478	0.4206	100	100	Peptide	Gamma-glutamyl Amino Acid	1235	37460-15-4	2740	285.119
445			gamma-glutamylleucine	LC/MS neg	18369		HMDB11171	151023	1.53	0.0238	0.0094	0.8109	1.24	100	100	Peptide	Gamma-glutamyl Amino Acid	1268	2566-39-4	1685	259.13
446			gamma-glutamyl-alpha-lysine	LC/MS pos early	55015			65254	0.44	0.0041	0.0024	1.4126	0.6227	100	100	Peptide	Gamma-glutamyl Amino Acid	100010901		2784	276.155
447			gamma-glutamyl-epsilon-lysine	LC/MS pos early	33934		HMDB03869	7015684;7015685	2.46	0.0197	0.0081	0.5708	1.4014	75	100	Peptide	Gamma-glutamyl Amino Acid	100001262	17105-15-6	2717	276.155
448			gamma-glutamylmethionine	LC/MS neg	44872		HMDB29155	7009567	1.18	0.8212	0.1989	0.9788	1.1502	100	100	Peptide	Gamma-glutamyl Amino Acid	100001313	17663-87-5	1268	277.086
449			gamma-glutamylphenylalanine	LC/MS neg	33422		HMDB00594	111299	0.74	0.1927	0.0553	1.1888	0.8851	100	100	Peptide	Gamma-glutamyl Amino Acid	100000491	7432-24-8	1825	293.114
450			gamma-glutamylthreonine	LC/MS pos early	33364		HMDB29159		0.93	0.6769	0.169	1.1446	1.0686	100	100	Peptide	Gamma-glutamyl Amino Acid	100001314	5652-48-2	1750	249.108
451			gamma-glutamyltryptophan	LC/MS pos early	33947		HMDB29160	3989307	1.11	0.5153	0.1335	1.0705	1.1897	100	100	Peptide	Gamma-glutamyl Amino Acid	100001295	66471-20-3	2975	334.14
452			gamma-glutamyltyrosine	LC/MS neg	2734		HMDB11741	94340	0.39	0.0121	0.0053	1.2956	0.5086	100	100	Peptide	Gamma-glutamyl Amino Acid	1102	7432-23-7	1240	309.109
453			gamma-glutamylvaline	LC/MS pos early	43829		HMDB11172	7015683	0.72	0.2075	0.0586	1.2563	0.9105	100	100	Peptide	Gamma-glutamyl Amino Acid	100001126	2746-34-1	2700	247.129
456		Dipeptide Derivative	carnosine	LC/MS pos early	1768	C00386	HMDB00033	439224	6.59	0.0017	0.0013	0.324	2.1366	100	100	Peptide	Dipeptide Derivative	249	305-84-0	2942	227.114
628		Dipeptide	isoleucylglycine	LC/MS neg	40008			342532	0.97	0.8661	0.2078	0.9876	0.9564	100	100	Peptide	Dipeptide	100003169	868-28-0	1992	187.109
641			leucylalanine	LC/MS pos early	40010			259321	0.7	0.1338	0.0406	1.2442	0.872	100	100	Peptide	Dipeptide	100003179	7298-84-2	2801	203.139
646			leucylglycine	LC/MS pos early	40045			79070	0.54	0.0406	0.0144	1.543	0.8363	100	100	Peptide	Dipeptide	100003185	686-50-0	2778	189.123
665			lysylleucine	LC/MS pos early	40020			4682588	0.42	0.0053	0.0028	1.1479	0.4775	100	75	Peptide	Dipeptide	100003196	7369-79-1	3370	260.197
693			phenylalanylalanine	LC/MS neg	41374			6993123;5488196	0.62	0.0959	0.0305	1.4034	0.8739	100	100	Peptide	Dipeptide	100003589	3918-87-4	2745	235.109
697			phenylalanylglycine	LC/MS neg	41370			98207	0.37	0.001	0.001	1.4036	0.5257	100	100	Peptide	Dipeptide	100003588	721-90-4	2462	221.093
715			prolylglycine	LC/MS pos early	40703			7408076;6426709	1.98	0.0346	0.0126	0.7499	1.4831	100	100	Peptide	Dipeptide	100003674	2578-57-6	2136	173.092
756			threonylphenylalanine	LC/MS neg	31530			4099799;4099798	0.51	0.0416	0.0146	1.0745	0.547	100	50	Peptide	Dipeptide	100001125	16875-27-7	2322	265.119
801			valylleucine	LC/MS pos early	39994		HMDB29131	352039	0.71	0.0884	0.0284	1.2653	0.8959	100	100	Peptide	Dipeptide	100003210	22906-55-4	3138	231.17
811			leucylglutamine*	LC/MS pos early	48189			4305457	0.66	0.0633	0.0213	1.2653	0.8388	100	100	Peptide	Dipeptide	100003183		2620	260.161
868		Acetylated Peptides	phenylacetylglycine	LC/MS pos early	33945	C05598	HMDB00821	68144	2.36	0.0026	0.0018	0.6429	1.5154	100	100	Peptide	Acetylated Peptides	100001275	500-98-1	2317	194.081
877	Carbohydrate	Glycolysis, Gluconeogenesis, and Pyruvate Metabolism	glucose	LC/MS polar	48152	C00031	HMDB00122	79025	2.45	0.0026	0.0018	0.7037	1.7251	100	100	Carbohydrate	Glycolysis, Gluconeogenesis, and Pyruvate Metabolism	572	50-99-7	2342	225.062
891			3-phosphoglycerate	LC/MS pos early	1414	C00597	HMDB00807	724	0.18	0.0001	0.0003	1.9571	0.3447	100	100	Carbohydrate	Glycolysis, Gluconeogenesis, and Pyruvate Metabolism	132	80731-10-8	590	187
893			pyruvate	LC/MS polar	48990	C00022	HMDB00243	1060	2.76	7.6545e-05	0.0002	0.5386	1.486	100	100	Carbohydrate	Glycolysis, Gluconeogenesis, and Pyruvate Metabolism	823	127-17-3	1083	87.0088
894			lactate	LC/MS polar	527	C00186	HMDB00190	612	2.89	0.1872	0.054	0.891	2.5769	100	100	Carbohydrate	Glycolysis, Gluconeogenesis, and Pyruvate Metabolism	482	79-33-4	1468.8	89.0244
897			glycerate	LC/MS polar	1572	C00258	HMDB00139	752	2.06	0.0014	0.0012	0.6784	1.3977	100	100	Carbohydrate	Glycolysis, Gluconeogenesis, and Pyruvate Metabolism	1052	600-19-1	2070.4	105.019
912		Pentose Metabolism	ribitol	LC/MS polar	15772	C00474	HMDB00508	6912	1.39	0.0065	0.0033	0.8307	1.1524	100	100	Carbohydrate	Pentose Metabolism	100000406	488-81-3	1789.6	151.061
913			ribonate	LC/MS polar	27731	C01685	HMDB00867	5460677	1.98	0.0102	0.0047	0.6254	1.2352	100	100	Carbohydrate	Pentose Metabolism	100001007	5336-08-03	2425	165.04
934			arabitol/xylitol	LC/MS polar	48885				1.27	0.0135	0.0058	0.8901	1.1311	100	100	Carbohydrate	Pentose Metabolism	100006430		1932.4	151.061
936			arabonate/xylonate	LC/MS polar	48255				1.66	0.0115	0.0051	0.7343	1.2222	100	100	Carbohydrate	Pentose Metabolism	100006115		2664.6	165.04
937			sedoheptulose	LC/MS polar	53237		HMDB03219	5459879	5.36	0.0004	0.0005	0.2177	1.1664	25	100	Carbohydrate	Pentose Metabolism	100002619	3019-74-7	2255	209.067
983		Fructose, Mannose and Galactose Metabolism	fructose	LC/MS polar	577	C00095	HMDB00660	5984	0.74	0.6533	0.1635	1.3305	0.987	100	75	Carbohydrate	Fructose, Mannose and Galactose Metabolism	878	57-48-7	2022.2	179.056
988			mannitol/sorbitol	LC/MS polar	46142	C01507	HMDB00247	5780	1.32	0.1071	0.0337	0.8369	1.1066	100	100	Carbohydrate	Fructose, Mannose and Galactose Metabolism	100001740		2260	181.072
999			galactitol (dulcitol)	LC/MS polar	1117	C01697	HMDB00107	11850	1.16	0.4127	0.1099	0.9729	1.1332	100	100	Carbohydrate	Fructose, Mannose and Galactose Metabolism	1003	608-66-2	2309.7	181.072
1007			galactonate	LC/MS polar	27719	C00880	HMDB00565	128869	1.47	0.0115	0.0051	0.8382	1.232	100	100	Carbohydrate	Fructose, Mannose and Galactose Metabolism	100001026	299-28-5	3085	195.051
1034		Aminosugar Metabolism	glucuronate	LC/MS polar	15443	C00191	HMDB00127	444791	1.41	0.0075	0.0038	0.8	1.1289	100	100	Carbohydrate	Aminosugar Metabolism	100000257	207300-70-7	3233.3	193.035
1045			N-acetylneuraminate	LC/MS polar	32377	C00270	HMDB00230	439197	0.82	0.5586	0.1421	1.1951	0.9828	100	100	Carbohydrate	Aminosugar Metabolism	1162	131-48-6	3072.6	308.099
1048			N-acetylmuramate	LC/MS neg	18354	C02713	HMDB60493	5462244	0.87	0.8112	0.1969	1.2827	1.121	100	100	Carbohydrate	Aminosugar Metabolism	100000283	10597-89-4	860	292.104
1056			N-acetylglucosaminylasparagine	LC/MS pos early	48149	C04540	HMDB00489	123826	0.78	0.0819	0.0264	1.1004	0.8529	100	100	Carbohydrate	Aminosugar Metabolism	1215	2776-93-4	1212	336.14
1057			erythronate*	LC/MS polar	42420		HMDB00613	2781043	3.09	0.0042	0.0025	0.4981	1.54	100	100	Carbohydrate	Aminosugar Metabolism	100001320	88759-55-1	2186	135.03
1059			N-acetylglucosamine/N-acetylgalactosamine	LC/MS pos early	46539				0.58	8.6543e-05	0.0003	1.3154	0.7589	100	100	Carbohydrate	Aminosugar Metabolism	100006435		715	222.097
1060		Advanced Glycation End-product	N6-carboxymethyllysine	LC/MS pos early	36713				1.98	0.0002	0.0003	0.7016	1.3917	100	100	Carbohydrate	Advanced Glycation End-product	100001768	5746-04-03	2500	205.118
1064	Energy	TCA Cycle	citrate	LC/MS neg	1564	C00158	HMDB00094	311	0.98	0.6059	0.1529	1.0256	1.0055	100	100	Energy	TCA Cycle	1124	77-92-9	582	191.02
1066			aconitate [cis or trans]	LC/MS polar	46173	C00417	HMDB00072		1.63	4.0238e-05	0.0002	0.7834	1.2796	100	100	Energy	TCA Cycle	100001359		4260	173.009
1068			isocitrate	LC/MS polar	12110	C00311	HMDB00193	1198	0.56	0.0049	0.0027	1.2658	0.7124	100	100	Energy	TCA Cycle	1206	20226-99-7	4400	191.02
1069			isocitric lactone	LC/MS polar	54724			98259	1.19	0.0338	0.0125	0.8763	1.0438	100	100	Energy	TCA Cycle	100009239	4702-32-3	2970	173.009
1070			alpha-ketoglutarate	LC/MS polar	528	C00026	HMDB00208	51	0.92	0.4224	0.1122	0.9798	0.8995	100	100	Energy	TCA Cycle	93	305-72-6;328-50-7;22202-68-2	2700	145.014
1072			succinylcarnitine	LC/MS pos early	37058				1.56	0.0304	0.0115	0.8145	1.2728	100	100	Energy	TCA Cycle	100001948		2291	262.129
1073			succinate	LC/MS polar	1437	C00042	HMDB00254	1110	2.25	0.0001	0.0003	0.649	1.4615	100	100	Energy	TCA Cycle	252	110-15-6	3149	117.019
1074			fumarate	LC/MS polar	1643	C00122	HMDB00134	444972	2.26	4.1689e-05	0.0002	0.6349	1.436	100	100	Energy	TCA Cycle	330	100-17-8	3084	115.004
1075			malate	LC/MS neg	1303	C00149	HMDB00156	525	2.45	7.7872e-05	0.0002	0.5932	1.4508	100	100	Energy	TCA Cycle	409	6915-15-7	615.6	133.014
1082			2-methylcitrate	LC/MS polar	37483	C02225	HMDB00379	439681	0.99	0.9675	0.2258	1.0396	1.0308	100	100	Energy	TCA Cycle	90	6061-96-7	4565.3	205.035
1089		Oxidative Phosphorylation	phosphate	LC/MS pos early	42109	C00009	HMDB01429	1061	0.44	0.0002	0.0003	1.3781	0.6126	100	100	Energy	Oxidative Phosphorylation	461	7664-38-2	576	98.9842
1104	Lipid	Long Chain Fatty Acid	palmitate (16:0)	LC/MS neg	1336	C00249	HMDB00220	985	0.76	0.0292	0.0112	1.2424	0.9447	100	100	Lipid	Long Chain Fatty Acid	424	57-10-3	5618	255.233
1105			palmitoleate (16:1n7)	LC/MS neg	33447	C08362	HMDB03229	445638	0.98	0.9169	0.2172	0.9524	0.9377	100	100	Lipid	Long Chain Fatty Acid	452	373-49-9	5475	253.217
1109			stearate (18:0)	LC/MS neg	1358	C01530	HMDB00827	5281	0.7	0.0073	0.0037	1.1478	0.8077	100	100	Lipid	Long Chain Fatty Acid	439	57-11-4	5872	283.264
1139		Polyunsaturated Fatty Acid (n3 and n6)	eicosapentaenoate (EPA; 20:5n3)	LC/MS neg	18467	C06428	HMDB01999	446284	0.49	0.0044	0.0025	1.5605	0.7676	100	100	Lipid	Polyunsaturated Fatty Acid (n3 and n6)	2050	10-2005-9;10417-94-4	5450	301.217
1145			linoleate (18:2n6)	LC/MS neg	1105	C01595	HMDB00673	5280450	0.49	0.009	0.0043	1.6246	0.793	100	100	Lipid	Polyunsaturated Fatty Acid (n3 and n6)	180	60-33-3	5535	279.233
1147			linolenate [alpha or gamma; (18:3n3 or 6)]	LC/MS neg	34035	C06426	HMDB03073	5280934	0.54	0.0346	0.0126	1.5555	0.8393	100	100	Lipid	Polyunsaturated Fatty Acid (n3 and n6)	100001337		5450	277.217
1149			dihomo-linolenate (20:3n3 or n6)	LC/MS neg	35718	C03242	HMDB02925	5280581	1.29	0.2551	0.0705	0.8134	1.0474	75	100	Lipid	Polyunsaturated Fatty Acid (n3 and n6)	100001739	17046-59-2	5596	305.249
1150			arachidonate (20:4n6)	LC/MS neg	1110	C00219	HMDB01043	444899	0.51	0.0972	0.0308	1.7989	0.9148	100	100	Lipid	Polyunsaturated Fatty Acid (n3 and n6)	229	506-32-1	5535	303.233
1226		Fatty Acid, Dicarboxylate	2-hydroxyglutarate	LC/MS polar	37253	C02630	HMDB00606	43	1.38	0.0242	0.0095	0.855	1.1831	100	100	Lipid	Fatty Acid, Dicarboxylate	100002070	40951-21-1	3352.8	147.03
1233			maleate	LC/MS polar	20676	C01384	HMDB00176	444266	1.15	0.0355	0.0129	0.9664	1.1078	75	100	Lipid	Fatty Acid, Dicarboxylate	100000707	110-16-7	2510	115.004
1285		Fatty Acid, Amino	2-aminooctanoate	LC/MS pos late	43343		HMDB00991	69522	0.35	0.0014	0.0012	1.6784	0.5797	100	100	Lipid	Fatty Acid, Amino	100004227	644-90-6	750	160.133
1293		Fatty Acid Synthesis	malonylcarnitine	LC/MS pos early	37059		HMDB02095	22833583	1.69	0.0039	0.0023	0.7778	1.3124	100	100	Lipid	Fatty Acid Synthesis	100001526	853728-01-5	2086	248.113
1294			malonate	LC/MS polar	15872	C00383	HMDB00691	867	1.06	0.5201	0.1344	0.982	1.0439	100	100	Lipid	Fatty Acid Synthesis	818	141-82-2;26522-22-85-0	3447	103.004
1307		Fatty Acid Metabolism (also BCAA Metabolism)	butyrylcarnitine	LC/MS pos early	32412	C02862	HMDB02013	439829	0.86	0.0759	0.0246	0.9871	0.8509	100	0	Lipid	Fatty Acid Metabolism (also BCAA Metabolism)	100001054	25576-40-3	2860	232.154
1310			propionylcarnitine	LC/MS pos early	32452	C03017	HMDB00824	107738	1.1	0.5073	0.1322	0.9616	1.0594	100	100	Lipid	Fatty Acid Metabolism (also BCAA Metabolism)	100001162	17298-37-2	2590	218.139
1313			methylmalonate (MMA)	LC/MS polar	1496	C02170	HMDB00202	487	1.75	0.01	0.0047	0.7146	1.2522	100	100	Lipid	Fatty Acid Metabolism (also BCAA Metabolism)	418	516-05-2	3078.4	117.019
1316		Fatty Acid Metabolism(Acyl Glycine)	hexanoylglycine	LC/MS neg	35436		HMDB00701	99463	5.2	0.0011	0.001	0.2594	1.3478	50	100	Lipid	Fatty Acid Metabolism(Acyl Glycine)	100001527	24003-67-6	2900	172.098
1325		Fatty Acid Metabolism(Acyl Carnitine)	acetylcarnitine	LC/MS pos early	32198	C02571	HMDB00201	1	0.85	0.2025	0.0574	1.162	0.9935	100	100	Lipid	Fatty Acid Metabolism(Acyl Carnitine)	100000802	5080-50-2	2282	204.123
1326			3-hydroxybutyrylcarnitine (1)	LC/MS pos early	43264		HMDB13127	53481617	1.58	0.0007	0.0007	0.783	1.2359	100	100	Lipid	Fatty Acid Metabolism(Acyl Carnitine)	100003926		2400	248.149
1327			3-hydroxybutyrylcarnitine (2)	LC/MS pos early	52984				0.93	0.51	0.1325	1.0679	0.9982	100	100	Lipid	Fatty Acid Metabolism(Acyl Carnitine)	100009271		2340	248.149
1329			hexanoylcarnitine	LC/MS pos early	32328		HMDB00705	6426853	0.39	0.0062	0.0032	1.5942	0.6226	100	100	Lipid	Fatty Acid Metabolism(Acyl Carnitine)	100000781	6920-35-0	3308	260.186
1330			octanoylcarnitine	LC/MS pos late	33936	C02838	HMDB00791	123701	0.29	0.0026	0.0018	1.8707	0.544	100	100	Lipid	Fatty Acid Metabolism(Acyl Carnitine)	100001247	3671-77-0	950	288.217
1334			cis-4-decenoyl carnitine	LC/MS pos late	38178				0.48	0.0104	0.0048	1.5831	0.7546	100	100	Lipid	Fatty Acid Metabolism(Acyl Carnitine)	100002259	98930-66-6	1057	314.233
1335			laurylcarnitine	LC/MS pos late	34534		HMDB02250	10427569	0.24	0.0004	0.0005	1.2634	0.3009	100	50	Lipid	Fatty Acid Metabolism(Acyl Carnitine)	100001392	25518-54-1	1235	344.28
1336			myristoylcarnitine	LC/MS pos late	33952		HMDB05066	53477791	0.35	0.0032	0.002	1.9323	0.6776	100	100	Lipid	Fatty Acid Metabolism(Acyl Carnitine)	100001270	18822-89-4	1350	372.311
1338			palmitoylcarnitine	LC/MS pos late	44681	C02990	HMDB00222	461	0.4	0.0003	0.0005	1.6104	0.6377	100	100	Lipid	Fatty Acid Metabolism(Acyl Carnitine)	100000776	6865-14-1	1425	400.342
1339			palmitoleoylcarnitine*	LC/MS pos late	53223				0.46	0.0037	0.0022	1.613	0.7484	100	100	Lipid	Fatty Acid Metabolism(Acyl Carnitine)	100009406		1357	398.326
1340			stearoylcarnitine	LC/MS pos late	34409		HMDB00848	6426855	0.46	0.0028	0.0018	1.3724	0.6309	100	100	Lipid	Fatty Acid Metabolism(Acyl Carnitine)	100001391	18822-91-8	1485	428.373
1341			linoleoylcarnitine*	LC/MS pos late	46223		HMDB06469	6450015	0.22	0.0011	0.001	1.836	0.4003	100	100	Lipid	Fatty Acid Metabolism(Acyl Carnitine)	100003151	36816-10-1	1430	424.342
1342			oleoylcarnitine	LC/MS pos late	35160		HMDB05065	6441392;53477789	0.42	0.0006	0.0007	1.496	0.6343	100	100	Lipid	Fatty Acid Metabolism(Acyl Carnitine)	100001501	38677-66-6	1423	426.358
1344			myristoleoylcarnitine*	LC/MS pos late	48182				0.3	0.0049	0.0027	2.0919	0.6374	100	100	Lipid	Fatty Acid Metabolism(Acyl Carnitine)	100006051	889848-55-9	1316	370.295
1347			adipoylcarnitine	LC/MS pos early	52988				3.62	0.0059	0.0031	0.4355	1.576	100	100	Lipid	Fatty Acid Metabolism(Acyl Carnitine)	100006614		2558	290.16
1352		Carnitine Metabolism	deoxycarnitine	LC/MS pos early	36747	C01181	HMDB01161	134	1.16	0.1989	0.0567	0.9313	1.0758	100	100	Lipid	Carnitine Metabolism	100001662	6249-56-5	2052	146.118
1353			carnitine	LC/MS pos early	15500	C00318	HMDB00062	10917	0.93	0.2892	0.0794	1.0582	0.9867	100	100	Lipid	Carnitine Metabolism	100000007	461-05-2	1978	162.112
1358		Ketone Bodies	3-hydroxybutyrate (BHBA)	LC/MS polar	542	C01089	HMDB00357	441	3.03	0.0059	0.0031	0.5185	1.5731	100	100	Lipid	Ketone Bodies	254	625-72-9	1443.3	103.04
1369		Fatty Acid, Monohydroxy	3-hydroxypropanoate	LC/MS polar	1556	C01013	HMDB00700	68152	3.17	0.0307	0.0115	0.3733	1.1818	50	100	Lipid	Fatty Acid, Monohydroxy	115	503-66-2	1845	89.0244
1371			3-hydroxyhexanoate	LC/MS polar	53230			151492	2.1	0.0008	0.0008	0.5104	1.0712	25	100	Lipid	Fatty Acid, Monohydroxy	100006367	10191-24-9	1082	131.071
1511		Inositol Metabolism	myo-inositol	LC/MS polar	1124	C00137	HMDB00211	892	0.81	0.0075	0.0038	1.1079	0.9012	100	100	Lipid	Inositol Metabolism	363	87-89-8	3506.3	225.062
1514			scyllo-inositol	LC/MS polar	32379	C06153	HMDB06088	892	1.46	0.2154	0.0605	0.9327	1.3576	100	100	Lipid	Inositol Metabolism	100001215	488-59-5	3468	225.062
1539		Phospholipid Metabolism	choline	LC/MS pos early	15506	C00114	HMDB00097	305	2.92	0.0002	0.0003	0.536	1.5646	100	100	Lipid	Phospholipid Metabolism	1256	67-48-1	1961	104.107
1540			choline phosphate	LC/MS pos early	34396	C00588	HMDB01565	1014	0.29	4.8371e-05	0.0002	1.7302	0.5044	100	100	Lipid	Phospholipid Metabolism	267	72556-74-2	700	184.073
1542			glycerophosphorylcholine (GPC)	LC/MS pos early	15990	C00670	HMDB00086	71920	0.02	0.0014	0.0012	3.3701	0.069	100	75	Lipid	Phospholipid Metabolism	100000269	28319-77-9	672	258.11
1546			phosphoethanolamine	LC/MS pos early	1600	C00346	HMDB00224	1015	0.15	0.0001	0.0003	1.8348	0.2769	100	100	Lipid	Phospholipid Metabolism	1026	1071-23-4	700	142.026
1548			glycerophosphoethanolamine	LC/MS polar	37455	C01233	HMDB00114	123874	0.04	0.0094	0.0044	6.0334	0.2631	100	100	Lipid	Phospholipid Metabolism	100001620	33049-08-0	3075	214.049
1550			trimethylamine N-oxide	LC/MS pos early	40406	C01104	HMDB00925	1145	6.54	7.1614e-05	0.0002	0.3375	2.2067	100	100	Lipid	Phospholipid Metabolism	100003397	1184-78-7	2100	76.0757
1551			glycerophosphoinositol*	LC/MS polar	47155				0.85	0.3472	0.0935	1.011	0.8565	100	100	Lipid	Phospholipid Metabolism	100001621	16824-65-0	3850	333.059
1552			1,2-dipalmitoyl-GPC (16:0/16:0)	LC/MS pos late	19130		HMDB00564	452110	0.16	0.1451	0.0429	5.4353	0.8671	100	100	Lipid	Phospholipid Metabolism	100000657	63-89-8	2365	734.569
1553			1,2-dipalmitoyl-GPE (16:0/16:0)*	LC/MS pos late	57341			11802774;445468	1.42	0.3104	0.0844	0.8131	1.153	75	75	Lipid	Phospholipid Metabolism	100009204		2498	692.522
1558			1-palmitoyl-2-oleoyl-GPC (16:0/18:1)	LC/MS pos late	52461			6436017	0.34	0.0002	0.0003	1.5321	0.5196	100	100	Lipid	Phospholipid Metabolism	1539	26853-31-6;26853-31-6	2358	760.585
1563			1-stearoyl-2-arachidonoyl-GPC (18:0/20:4)	LC/MS pos late	42450			16219824	0.12	0.0407	0.0144	5.447	0.6549	100	100	Lipid	Phospholipid Metabolism	100001869	35418-59-8	2300	810.601
1564			1-stearoyl-2-oleoyl-GPC (18:0/18:1)	LC/MS pos late	52438				0.12	0.0296	0.0113	4.7871	0.5926	100	100	Lipid	Phospholipid Metabolism	100008904	56421-10-4	2644	788.616
1565			1-stearoyl-2-oleoyl-GPI (18:0/18:1)*	LC/MS pos late	52726				0.3	0.0132	0.0057	1.546	0.4588	100	100	Lipid	Phospholipid Metabolism	100009181		3711	882.607
1566			1,2-dioleoyl-GPC (18:1/18:1)	LC/MS pos late	52457			10350317	0.37	1.1053e-05	0.0001	1.5196	0.5552	100	100	Lipid	Phospholipid Metabolism	100008905	4235-95-4	2346	786.601
1571			1-palmitoyl-2-arachidonoyl-GPC (16:0/20:4n6)	LC/MS pos late	52462			10747814	0.13	0.0001	0.0003	2.6028	0.3316	100	100	Lipid	Phospholipid Metabolism	100008914	35418-58-7	2091	782.569
1575			1-palmitoleoyl-2-oleoyl-GPC (16:1/18:1)*	LC/MS pos late	52458				0.48	0.0001	0.0003	1.3864	0.6613	100	100	Lipid	Phospholipid Metabolism	100008983		2155	758.569
1576			1-palmitoyl-2-palmitoleoyl-GPC (16:0/16:1)*	LC/MS pos late	52470				0.5	0.0006	0.0006	1.3657	0.6798	100	100	Lipid	Phospholipid Metabolism	100008984		2160	732.554
1578			1-palmitoyl-2-palmitoleoyl-GPG (16:0/16:1)*	LC/MS pos late	53213				0.89	0.2204	0.0614	1.0384	0.9219	100	100	Lipid	Phospholipid Metabolism	100009102		2720	738.528
1580			1,2-dipalmitoleoyl-GPC (16:1/16:1)*	LC/MS pos late	52472				0.65	0.0106	0.0049	1.2652	0.8214	100	100	Lipid	Phospholipid Metabolism	100008997		1992	730.538
1582			1-stearoyl-2-arachidonoyl-GPI (18:0/20:4)	LC/MS pos late	52449				0.28	0.0078	0.0038	2.3222	0.6448	100	100	Lipid	Phospholipid Metabolism	100000616	383907-33-3	3000	904.591
1583			1-oleoyl-2-linoleoyl-GPC (18:1/18:2)*	LC/MS pos late	52453				0.27	4.0061e-05	0.0002	1.7566	0.4762	100	100	Lipid	Phospholipid Metabolism	100008981		2165	784.585
1584			1-oleoyl-2-alpha-linolenoyl-GPC (18:1/18:3n3)	LC/MS pos late	53168				0.23	0.0004	0.0005	1.8133	0.4133	100	100	Lipid	Phospholipid Metabolism	100009340		2020	782.569
1585			1-palmitoyl-2-linoleoyl-GPI (16:0/18:2)	LC/MS pos late	52450				0.31	1.0499e-05	0.0001	1.6328	0.5111	100	100	Lipid	Phospholipid Metabolism	1528		2730	852.56
1586			1-oleoyl-2-linoleoyl-GPI (18:1/18:2)*	LC/MS pos late	52451				0.33	0.0002	0.0003	1.6848	0.5568	100	100	Lipid	Phospholipid Metabolism	100008979		2700	878.575
1587			1-oleoyl-2-linolenoyl-GPI (18:1/18:3)*	LC/MS pos late	52733				0.48	0.0018	0.0014	1.3717	0.6576	100	100	Lipid	Phospholipid Metabolism	100009180		2409	876.56
1588			1-palmitoyl-2-arachidonoyl-GPI (16:0/20:4)*	LC/MS pos late	52467				0.54	0.0036	0.0022	1.4647	0.798	100	100	Lipid	Phospholipid Metabolism	100008993		2567	876.56
1589			1-stearoyl-2-linoleoyl-GPI (18:0/18:2)	LC/MS pos late	52468				0.38	0.0007	0.0007	1.5324	0.5799	100	100	Lipid	Phospholipid Metabolism	100008994		3185	880.591
1591			1,2-dipalmitoleoyl-GPI (16:1/16:1)*	LC/MS pos late	52721				0.56	0.0077	0.0038	1.4824	0.8358	100	100	Lipid	Phospholipid Metabolism	100009173		2352	824.528
1592			1-palmitoleoyl-2-oleoyl-GPI (16:1/18:1)*	LC/MS pos late	52725				0.48	0.0637	0.0213	1.018	0.4903	75	50	Lipid	Phospholipid Metabolism	100009174		2665	852.56
1593			1-palmitoyl-2-oleoyl-GPG (16:0/18:1)	LC/MS pos late	52448			5283509	0.53	0.0016	0.0013	1.456	0.7746	100	100	Lipid	Phospholipid Metabolism	100000641		3206	766.559
1594			1-palmitoleoyl-2-oleoyl-GPG (16:1/18:1)*	LC/MS pos late	57398				1.21	0.1805	0.0526	0.8963	1.0873	100	100	Lipid	Phospholipid Metabolism	100009106		2737	764.544
1595			1-palmitoleoyl-2-oleoyl-GPE (16:1/18:1)*	LC/MS pos late	52469				1.87	0.0009	0.0008	0.75	1.4024	100	100	Lipid	Phospholipid Metabolism	100008995		2250	716.522
1596			1-palmitoyl-2-oleoyl-GPE (16:0/18:1)	LC/MS pos late	19263		HMDB05320	5283496	0.45	5.2606e-05	0.0002	1.4144	0.641	100	100	Lipid	Phospholipid Metabolism	1526	26662-94-2	2509	718.538
1600			1-stearoyl-2-arachidonoyl-GPE (18:0/20:4)	LC/MS pos late	52447			5289133	0.22	0.0388	0.0139	3.2107	0.7018	100	100	Lipid	Phospholipid Metabolism	100008977		2424	768.554
1604			1-stearoyl-2-oleoyl-GPE (18:0/18:1)	LC/MS pos late	42448				0.3	0.0006	0.0006	1.5693	0.4725	100	100	Lipid	Phospholipid Metabolism	100001856		2858	746.569
1606			1-palmitoyl-2-arachidonoyl-GPE (16:0/20:4)*	LC/MS pos late	52464		HMDB05323	9546800	0.43	0.0011	0.001	1.4178	0.6149	100	100	Lipid	Phospholipid Metabolism	100008990		2198	740.522
1608			1-palmitoyl-2-linoleoyl-GPE (16:0/18:2)	LC/MS pos late	42449		HMDB05322	9546747	0.81	0.0682	0.0223	0.9769	0.7916	100	0	Lipid	Phospholipid Metabolism	100001870		2275	716.522
1609			1-palmitoyl-2-linoleoyl-GPG (16:0/18:2)	LC/MS pos late	52628				0.18	7.4698e-06	0.0001	2.0552	0.3642	100	100	Lipid	Phospholipid Metabolism	1543	322647-44-9	2730	764.544
1624			1,2-dioleoyl-GPG (18:1/18:1)	LC/MS pos late	19142			11846228	0.32	1.9818e-05	0.0001	1.6773	0.5286	100	100	Lipid	Phospholipid Metabolism	1541	67254-28-8	3149	792.575
1625			1,2-dioleoyl-GPI (18:1/18:1)	LC/MS pos late	52619				0.18	1.2219e-05	0.0001	1.9019	0.3436	100	100	Lipid	Phospholipid Metabolism	100008908		3121	880.591
1627			1-palmitoyl-2-stearoyl-GPC (16:0/18:0)	LC/MS pos late	52616				0.06	0.1941	0.0555	12.5548	0.7554	75	100	Lipid	Phospholipid Metabolism	100008921	59403-51-9	2653	762.601
1628			1,2-dioleoyl-GPE (18:1/18:1)	LC/MS pos late	52609			9546757	0.62	0.0013	0.0011	1.2391	0.7692	100	100	Lipid	Phospholipid Metabolism	100008906	4004-05-01	2485	744.554
1630			1-palmitoyl-2-oleoyl-GPI (16:0/18:1)*	LC/MS pos late	52669				0.43	0.0003	0.0005	1.3881	0.5977	100	100	Lipid	Phospholipid Metabolism	100009066		3140	854.575
1638			1-palmitoyl-2-alpha-linolenoyl-GPC (16:0/18:3n3)*	LC/MS pos late	52684				0.19	7.4938e-05	0.0002	1.2432	0.2352	100	75	Lipid	Phospholipid Metabolism	100009076		2034	756.554
1641			1-palmitoleoyl-2-linoleoyl-GPC (16:1/18:2)*	LC/MS pos late	52683				0.23	9.9739e-05	0.0003	1.8125	0.4157	100	100	Lipid	Phospholipid Metabolism	100009075		2003	756.554
1642			1-palmitoleoyl-2-linolenoyl-GPC (16:1/18:3)*	LC/MS pos late	53180				0.23	0.0001	0.0003	1.9065	0.4393	100	100	Lipid	Phospholipid Metabolism	100009345		1850	754.538
1648			1,2-dilinoleoyl-GPI (18:2/18:2)*	LC/MS pos late	52734				0.45	0.0265	0.0104	1.6613	0.7532	100	100	Lipid	Phospholipid Metabolism	100009185		2388	876.56
1649			1-oleoyl-2-linoleoyl-GPE (18:1/18:2)*	LC/MS pos late	52687		HMDB05349	9546753	0.6	0.0006	0.0007	1.2653	0.7639	100	100	Lipid	Phospholipid Metabolism	100009078		2270	742.538
1674			1-oleoyl-2-arachidonoyl-GPE (18:1/20:4)*	LC/MS pos late	55041				0.65	0.0062	0.0032	1.2195	0.7868	100	100	Lipid	Phospholipid Metabolism	100009219		2200	766.538
1675			1-oleoyl-2-arachidonoyl-GPI (18:1/20:4) *	LC/MS pos late	54994				0.34	0.0005	0.0006	1.8007	0.6038	100	100	Lipid	Phospholipid Metabolism	100010951		2568	902.575
1679			1,2-dipalmitoleoyl-GPE (16:1/16:1)*	LC/MS pos late	52688		HMDB05342	9546809	0.73	0.0115	0.0051	1.1307	0.8284	100	100	Lipid	Phospholipid Metabolism	1525		2063	688.491
1706			1-palmitoyl-2-gamma-linolenoyl-GPC (16:0/18:3n6)*	LC/MS pos late	54812				0.2	0.0007	0.0007	1.1011	0.2212	100	75	Lipid	Phospholipid Metabolism	100009154		2034	756.554
1744		Lysolipid	1-palmitoyl-GPC (16:0)	LC/MS pos late	33955		HMDB10382	86554	0.17	0.0008	0.0008	1.7719	0.2976	100	100	Lipid	Lysolipid	100001263	17364-16-8	1525	496.34
1747			1-palmitoleoyl-GPC (16:1)*	LC/MS pos late	33230		HMDB10383	24779461	0.81	0.0654	0.0217	1.0873	0.8833	100	100	Lipid	Lysolipid	100001511		1450	494.324
1748			2-palmitoleoyl-GPC (16:1)*	LC/MS pos late	35819				1.85	0.0025	0.0017	0.7254	1.3455	100	100	Lipid	Lysolipid	100001561		1425	494.324
1751			1-stearoyl-GPC (18:0)	LC/MS pos late	33961		HMDB10384	497299	0.17	0.0006	0.0006	2.0093	0.3381	100	100	Lipid	Lysolipid	100001271	19420-57-6	1606	524.371
1753			1-oleoyl-GPC (18:1)	LC/MS pos late	48258		HMDB02815	16081932	0.19	1.4843e-06	7.1526e-05	1.9157	0.3581	100	100	Lipid	Lysolipid	100001272	19420-56-5	1540	522.355
1756			1-linoleoyl-GPC (18:2)	LC/MS pos late	34419	C04100	HMDB10386	11988421	0.32	0.0232	0.0093	1.544	0.4944	100	50	Lipid	Lysolipid	100001395		1465	520.34
1783			1-palmitoyl-GPE (16:0)	LC/MS pos late	35631		HMDB11503	9547069	0.18	0.0021	0.0016	1.7291	0.309	100	100	Lipid	Lysolipid	100001567	53862-35-4	1544	454.293
1786			1-stearoyl-GPE (18:0)	LC/MS pos late	42398		HMDB11130	9547068	0.3	0.0047	0.0027	1.5703	0.4719	100	100	Lipid	Lysolipid	100001461	69747-55-3	1626	482.324
1788			1-oleoyl-GPE (18:1)	LC/MS pos late	35628		HMDB11506	9547071	0.5	0.0095	0.0045	1.3096	0.6535	100	100	Lipid	Lysolipid	100001569	89576-29-4	1554	480.308
1792			1-linoleoyl-GPE (18:2)*	LC/MS pos late	36600		HMDB11507	52925130	0.51	0.0014	0.0012	1.2703	0.6533	100	100	Lipid	Lysolipid	100001570		1482	478.293
1806			1-palmitoyl-GPI (16:0)	LC/MS neg	35305		HMDB61695		0.2	0.0003	0.0005	1.8403	0.3746	100	100	Lipid	Lysolipid	100001655		5564	571.289
1809			1-stearoyl-GPI (18:0)	LC/MS neg	19324		HMDB61696		0.35	6.1026e-05	0.0002	1.6604	0.5782	100	100	Lipid	Lysolipid	100000656	796963-93-4	5794.3	599.32
1811			1-oleoyl-GPI (18:1)	LC/MS pos late	36602				0.2	9.162e-06	0.0001	1.7231	0.351	100	100	Lipid	Lysolipid	100001777		1600	599.319
1813			1-linoleoyl-GPI (18:2)*	LC/MS pos late	36594				0.14	1.9466e-05	0.0001	1.9076	0.2729	100	100	Lipid	Lysolipid	100001778		1500	597.303
1817			1-arachidonoyl-GPI (20:4)*	LC/MS pos late	34214		HMDB61690		0.24	0.0002	0.0003	1.7497	0.4282	100	100	Lipid	Lysolipid	100001654		1500	621.303
1820			1-oleoyl-GPS (18:1)	LC/MS neg	19260			9547099	0.4	0.0138	0.0059	1.4843	0.595	100	100	Lipid	Lysolipid	100000630	326589-90-6	5607	522.284
1830			1-palmitoyl-GPG (16:0)*	LC/MS pos late	45970			3300276	0.37	0.0012	0.0011	1.4906	0.5445	100	100	Lipid	Lysolipid	100005717		1617	485.287
1835			1-oleoyl-GPG (18:1)*	LC/MS pos late	45968				0.43	7.9982e-05	0.0002	1.3957	0.6069	100	100	Lipid	Lysolipid	100005716		1628	511.303
1836			1-linoleoyl-GPG (18:2)*	LC/MS neg	54885				0.28	0.0173	0.0071	1.5111	0.4294	100	100	Lipid	Lysolipid	100009227		5516	507.273
1853		Plasmalogen	1-(1-enyl-palmitoyl)-2-oleoyl-GPE (P-16:0/18:1)*	LC/MS pos late	52477				0.19	0.0033	0.0021	2.6957	0.5	100	100	Lipid	Plasmalogen	100009005		2600	702.543
1885		Glycerolipid Metabolism	glycerol 3-phosphate	LC/MS pos early	43847	C00093	HMDB00126	754	0.12	4.9988e-06	0.0001	2.2952	0.2656	100	100	Lipid	Glycerolipid Metabolism	100000258	29849-82-9	580	173.021
1890			glycerophosphoglycerol	LC/MS polar	48857	C03274		439964	0.11	0.0024	0.0017	3.0545	0.3251	100	100	Lipid	Glycerolipid Metabolism	100001619		2430	245.043
1896		Monoacylglycerol	1-myristoleoylglycerol (14:1)	LC/MS neg	34382			6453334	0.66	0.4847	0.1269	1.5056	0.9926	100	75	Lipid	Monoacylglycerol	100001434	55030-82-5	5655	225.186
1903			1-oleoylglycerol (18:1)	LC/MS neg	21184		HMDB11567	5283468	1.07	0.9217	0.2177	1.1051	1.1791	100	100	Lipid	Monoacylglycerol	100000924	111-03-5	6650	281.249
1904			2-oleoylglycerol (18:1)	LC/MS neg	21232			5319879	0.77	0.1195	0.037	1.0808	0.8328	100	100	Lipid	Monoacylglycerol	100000943	3443-84-3	6500	281.249
1905			1-linoleoylglycerol (18:2)	LC/MS neg	27447			5283469	0.56	0.0574	0.0196	1.4789	0.8227	100	100	Lipid	Monoacylglycerol	100001040	2277-28-3	6477	279.233
1906			2-linoleoylglycerol (18:2)	LC/MS neg	32506		HMDB11538	5365676	0.52	0.0563	0.0192	1.6383	0.8478	100	100	Lipid	Monoacylglycerol	100000987	3443-82-1	6250	279.233
1907			1-linolenoylglycerol (18:3)	LC/MS neg	34393		HMDB11569	53480978	0.48	0.0154	0.0065	1.3021	0.625	100	50	Lipid	Monoacylglycerol	100001435	124151-74-2	6214	277.217
1917			1-palmitoleoylglycerol (16:1)*	LC/MS neg	52431				0.84	0.4556	0.12	1.0169	0.8521	100	100	Lipid	Monoacylglycerol	100008952		6094	253.217
1918			2-palmitoleoylglycerol (16:1)*	LC/MS neg	52432				0.63	0.0537	0.0185	1.5398	0.9746	100	100	Lipid	Monoacylglycerol	100008953		6016	253.217
1928		Diacylglycerol	diacylglycerol (12:0/18:1, 14:0/16:1, 16:0/14:1) [2]*	LC/MS pos late	55001				1.48	0.0222	0.0089	0.837	1.2395	100	100	Lipid	Diacylglycerol	100010959		2716	556.494
1929			diacylglycerol (14:0/18:1, 16:0/16:1) [1]*	LC/MS pos late	54953				1.27	0.0305	0.0115	0.8477	1.0779	100	100	Lipid	Diacylglycerol	100010934		3057	584.525
1930			diacylglycerol (14:0/18:1, 16:0/16:1) [2]*	LC/MS pos late	54954				0.98	0.5835	0.148	1.0008	0.9768	100	100	Lipid	Diacylglycerol	100010935		3183	584.525
1931			diacylglycerol (16:1/18:2 [2], 16:0/18:3 [1])*	LC/MS pos late	54966				0.43	0.0004	0.0005	1.5116	0.6426	100	100	Lipid	Diacylglycerol	100010940		2733	608.525
1933			oleoyl-linoleoyl-glycerol (18:1/18:2) [1]	LC/MS pos late	46798				0.48	0.0006	0.0006	1.3793	0.6685	100	100	Lipid	Diacylglycerol	100002989	106292-55-1	3115	636.556
1934			oleoyl-linoleoyl-glycerol (18:1/18:2) [2]	LC/MS pos late	46799				0.34	0.0001	0.0003	1.5356	0.5187	100	100	Lipid	Diacylglycerol	100002990	104346-53-4	3223	636.556
1936			oleoyl-linolenoyl-glycerol (18:1/18:3) [2]*	LC/MS pos late	54970				0.35	1.0079e-05	0.0001	1.6011	0.5604	100	100	Lipid	Diacylglycerol	100010944		2819	634.541
1938			oleoyl-arachidonoyl-glycerol (18:1/20:4) [2]*	LC/MS pos late	54961				1.03	0.7608	0.1871	1.0003	1.0307	100	100	Lipid	Diacylglycerol	100010937		2990	660.556
1940			linoleoyl-arachidonoyl-glycerol (18:2/20:4) [2]*	LC/MS pos late	54956				1.33	0.1242	0.0383	0.9581	1.2733	100	100	Lipid	Diacylglycerol	100010923		2624	658.541
1944			linoleoyl-linolenoyl-glycerol (18:2/18:3) [2]*	LC/MS pos late	54964				1.28	0.1285	0.0392	0.9321	1.1942	100	100	Lipid	Diacylglycerol	100010927		2478	632.525
1949			palmitoyl-arachidonoyl-glycerol (16:0/20:4) [2]*	LC/MS pos late	54958				0.99	0.7761	0.1903	1.0131	0.9981	100	100	Lipid	Diacylglycerol	100010925		3015	634.541
1950			palmitoleoyl-linoleoyl-glycerol (16:1/18:2) [1]*	LC/MS pos late	54967				0.5	0.0024	0.0017	1.2811	0.6395	100	100	Lipid	Diacylglycerol	100010930		2664	608.525
1955			palmitoyl-myristoyl-glycerol (16:0/14:0) [2]	LC/MS pos late	57364				2.46	0.0343	0.0126	0.4339	1.0663	25	100	Lipid	Diacylglycerol	100015610		3180	558.509
1956			palmitoyl-oleoyl-glycerol (16:0/18:1) [1]*	LC/MS pos late	54943				1.25	0.0092	0.0044	0.8799	1.0966	100	100	Lipid	Diacylglycerol	100010916		3562	612.556
1957			palmitoyl-oleoyl-glycerol (16:0/18:1) [2]*	LC/MS pos late	54942				0.88	0.0383	0.0138	1.0706	0.9431	100	100	Lipid	Diacylglycerol	100010917		3695	612.556
1958			palmitoleoyl-oleoyl-glycerol (16:1/18:1) [1]*	LC/MS pos late	52632		HMDB07131	9543694	1.01	0.9481	0.2223	0.9973	1.0024	100	100	Lipid	Diacylglycerol	100009053		3035	610.541
1959			palmitoleoyl-oleoyl-glycerol (16:1/18:1) [2]*	LC/MS pos late	52631				0.6	0.0017	0.0013	1.3206	0.7955	100	100	Lipid	Diacylglycerol	100009054		3154	610.541
1960			palmitoyl-palmitoyl-glycerol (16:0/16:0) [1]*	LC/MS pos late	54991				1.12	0.4499	0.1191	0.9965	1.1162	100	100	Lipid	Diacylglycerol	100010947		3568	586.541
1961			palmitoyl-palmitoyl-glycerol (16:0/16:0) [2]*	LC/MS pos late	54990				1.45	0.0238	0.0094	0.9228	1.3393	100	100	Lipid	Diacylglycerol	100010948		3734	586.541
1963			palmitoyl-linoleoyl-glycerol (16:0/18:2) [2]*	LC/MS pos late	52634				0.43	0.0006	0.0006	1.3916	0.6008	100	100	Lipid	Diacylglycerol	100009055		3197	610.541
1964			palmitoyl-linolenoyl-glycerol (16:0/18:3) [2]*	LC/MS pos late	54965				0.4	7.3668e-05	0.0002	1.5138	0.6066	100	100	Lipid	Diacylglycerol	100010939		2834	608.525
1965			stearoyl-linoleoyl-glycerol (18:0/18:2) [2]*	LC/MS pos late	54947				0.48	0.002	0.0015	1.2954	0.6186	100	100	Lipid	Diacylglycerol	100010921		3762	638.572
1966			stearoyl-linolenoyl-glycerol (18:0/18:3) [2]*	LC/MS pos late	57326				0.47	0.0048	0.0027	1.5906	0.7416	100	100	Lipid	Diacylglycerol	100015585		3317	636.556
1968			oleoyl-oleoyl-glycerol (18:1/18:1) [1]*	LC/MS pos late	54945				0.39	0.0637	0.0213	1.1502	0.4502	100	75	Lipid	Diacylglycerol	100010918		3571	638.572
1969			oleoyl-oleoyl-glycerol (18:1/18:1) [2]*	LC/MS pos late	54946				0.37	1.4115e-06	7.1526e-05	1.4806	0.5523	100	100	Lipid	Diacylglycerol	100010919		3695	638.572
1971		Sphingolipid Metabolism	sphinganine	LC/MS pos late	17769	C00836	HMDB00269	3126	0.68	0.0032	0.002	1.182	0.805	100	100	Lipid	Sphingolipid Metabolism	313	3102-56-5	1413	302.305
1974			N-palmitoyl-sphinganine (d18:0/16:0)	LC/MS pos late	52604		HMDB11760	5283572	0.59	0.0046	0.0026	1.3681	0.8004	100	100	Lipid	Sphingolipid Metabolism	100009028	5966-29-0	3090	540.535
1987			stearoyl sphingomyelin (d18:1/18:0)	LC/MS pos late	19503	C00550	HMDB01348	6453725	0.03	0.1357	0.0406	14.94	0.4736	100	50	Lipid	Sphingolipid Metabolism	1538	85187-10-6;85187-10-6	2400	731.606
2012			N-palmitoyl-sphingosine (d18:1/16:0)	LC/MS pos late	44877		HMDB04949	5283564	0.78	0.0447	0.0156	1.1663	0.9121	100	100	Lipid	Sphingolipid Metabolism	1518	24696-26-2	2893	538.519
2014			N-stearoyl-sphingosine (d18:1/18:0)*	LC/MS pos late	54979		HMDB04950	5283565	0.51	0.0029	0.0018	1.391	0.7096	100	100	Lipid	Sphingolipid Metabolism	1547	104404-17-3	3392	566.551
2016			glycosyl-N-palmitoyl-sphingosine (d18:1/16:0)	LC/MS pos late	53013				1.21	0.3505	0.0941	0.8944	1.0847	100	100	Lipid	Sphingolipid Metabolism	100009272		2623	700.572
2017			glycosyl-N-stearoyl-sphingosine (d18:1/18:0)	LC/MS pos late	52234				0.31	0.0109	0.005	2.1323	0.6607	100	100	Lipid	Sphingolipid Metabolism	100001882		3053	728.604
2025		Mevalonate Metabolism	3-hydroxy-3-methylglutarate	LC/MS polar	531	C03761	HMDB00355	1662	2.77	0.0001	0.0003	0.5565	1.541	100	100	Lipid	Mevalonate Metabolism	112	503-49-1	2700	161.046
2038		Sterol	cholesterol	LC/MS pos late	63	C00187	HMDB00067	11025495	0.05	0.14	0.0416	9.9328	0.5119	100	100	Lipid	Sterol	266	57-88-5	2707	369.352
2828	Nucleotide	Purine Metabolism, (Hypo)Xanthine/Inosine containing	inosine 5'-monophosphate (IMP)	LC/MS polar	2133	C00130	HMDB00175	8582	0.62	0.1564	0.0458	1.3382	0.8293	100	100	Nucleotide	Purine Metabolism, (Hypo)Xanthine/Inosine containing	362	4691-65-0	4267.7	347.04
2829			inosine	LC/MS neg	1123	C00294	HMDB00195	6021	2.76	0.0007	0.0007	0.58	1.602	100	100	Nucleotide	Purine Metabolism, (Hypo)Xanthine/Inosine containing	361	58-63-9	1602.1	267.073
2830			hypoxanthine	LC/MS polar	3127	C00262	HMDB00157	790	1.41	0.118	0.0367	0.8959	1.2674	100	100	Nucleotide	Purine Metabolism, (Hypo)Xanthine/Inosine containing	171	68-94-0	1515.8	135.031
2831			xanthine	LC/MS polar	3147	C00385	HMDB00292	1188	2.45	0.0013	0.0011	0.6271	1.539	100	100	Nucleotide	Purine Metabolism, (Hypo)Xanthine/Inosine containing	1004	69-89-6	2023	151.026
2833			xanthosine	LC/MS polar	15136	C01762	HMDB00299	64959	2.02	0.0004	0.0005	0.6708	1.3531	100	100	Nucleotide	Purine Metabolism, (Hypo)Xanthine/Inosine containing	100000299	146-80-5	2305	283.068
2835			N1-methylinosine	LC/MS pos early	48351		HMDB02721	65095	2.95	0.0002	0.0003	0.543	1.6004	100	100	Nucleotide	Purine Metabolism, (Hypo)Xanthine/Inosine containing	100001409	20245-33-4	1430	283.104
2836			2'-deoxyinosine	LC/MS neg	15076	C05512	HMDB00071	65058	1.24	0.1079	0.0339	0.8185	1.0149	0	100	Nucleotide	Purine Metabolism, (Hypo)Xanthine/Inosine containing	100000135	890-38-0	1688	251.079
2838			urate	LC/MS neg	1604	C00366	HMDB00289	1175	2.19	0.0014	0.0012	0.6178	1.3538	100	100	Nucleotide	Purine Metabolism, (Hypo)Xanthine/Inosine containing	1134	69-93-2;120K5305	757.1	167.021
2839			allantoin	LC/MS polar	1107	C02350	HMDB00462	204	3.18	0.0002	0.0003	0.5012	1.5943	100	100	Nucleotide	Purine Metabolism, (Hypo)Xanthine/Inosine containing	1002	97-59-6	1672	157.037
2840			allantoic acid	LC/MS pos early	33434	C00499	HMDB01209	203	4.52	2.4418e-05	0.0002	0.241	1.0894	50	100	Nucleotide	Purine Metabolism, (Hypo)Xanthine/Inosine containing	218	99-16-1	660	177.062
2852		Purine Metabolism, Adenine containing	adenine	LC/MS pos early	554	C00147	HMDB00034	190	0.96	0.6084	0.1531	1.203	1.1533	100	100	Nucleotide	Purine Metabolism, Adenine containing	880	73-24-5	2221	136.062
2853			1-methyladenine	LC/MS pos early	1527	C02216	HMDB11599	78821	1.79	0.0407	0.0144	0.7173	1.2813	100	100	Nucleotide	Purine Metabolism, Adenine containing	54	5142-22-3	2133	150.077
2884		Purine Metabolism, Guanine containing	guanosine	LC/MS neg	1573	C00387	HMDB00133	6802	2.15	2.5107e-05	0.0002	0.6533	1.4042	100	100	Nucleotide	Purine Metabolism, Guanine containing	1099	118-00-3	1662	282.084
2901			2'-deoxyguanosine	LC/MS neg	1411	C00330	HMDB00085	187790	3.84	0.0017	0.0013	0.3241	1.2458	25	100	Nucleotide	Purine Metabolism, Guanine containing	348	961-07-9	1751	266.089
2903		Pyrimidine Metabolism, Orotate containing	N-carbamoylaspartate	LC/MS polar	1594	C00438	HMDB00828	93072	0.69	0.8109	0.1969	1.4686	1.006	100	100	Nucleotide	Pyrimidine Metabolism, Orotate containing	1108	923-37-5	3800	175.036
2904			dihydroorotate	LC/MS polar	601	C00337	HMDB03349	648	0.8	0.9815	0.2285	1.2632	1.0165	100	100	Nucleotide	Pyrimidine Metabolism, Orotate containing	923	155-54-4	1910	157.025
2905			orotate	LC/MS polar	1505	C00295	HMDB00226	967	1.45	0.0681	0.0223	0.7833	1.1381	100	100	Nucleotide	Pyrimidine Metabolism, Orotate containing	445	50887-69-9	1638.1	155.01
2907			orotidine	LC/MS polar	35172	C01103	HMDB00788	92751	2.21	0.0018	0.0013	0.6694	1.4814	100	100	Nucleotide	Pyrimidine Metabolism, Orotate containing	100001416	314-50-1	2250	287.052
2917		Pyrimidine Metabolism, Uracil containing	uridine	LC/MS neg	606	C00299	HMDB00296	6029	1.48	0.0076	0.0038	0.8297	1.2241	100	100	Nucleotide	Pyrimidine Metabolism, Uracil containing	535	58-96-8	1457.6	243.062
2918			uracil	LC/MS neg	605	C00106	HMDB00300	1174	0.73	0.3109	0.0844	1.2122	0.8904	100	100	Nucleotide	Pyrimidine Metabolism, Uracil containing	825	66-22-8	1086	111.02
2919			pseudouridine	LC/MS polar	33442	C02067	HMDB00767	15047	3.01	0.0202	0.0082	0.6791	2.0454	100	100	Nucleotide	Pyrimidine Metabolism, Uracil containing	821	1445-07-4	1929.3	243.062
2933			3-ureidopropionate	LC/MS pos early	3155	C02642	HMDB00026	111	4.52	0.0003	0.0004	0.4247	1.9186	100	100	Nucleotide	Pyrimidine Metabolism, Uracil containing	1053	462-88-4	875	133.061
2934			beta-alanine	LC/MS pos early	55	C00099	HMDB00056	239	1.14	0.0444	0.0156	0.9049	1.0308	100	100	Nucleotide	Pyrimidine Metabolism, Uracil containing	244	56-41-7;107-95-9	1905	90.055
2943		Pyrimidine Metabolism, Cytidine containing	cytidine	LC/MS pos early	514	C00475	HMDB00089	6175	1.22	0.2026	0.0574	0.9599	1.1665	100	100	Nucleotide	Pyrimidine Metabolism, Cytidine containing	827	65-46-3	2124	244.093
2944			cytosine	LC/MS pos early	573	C00380	HMDB00630	597	0.7	0.1352	0.0406	1.2585	0.8851	100	100	Nucleotide	Pyrimidine Metabolism, Cytidine containing	881	71-30-7	2060	112.051
2968	Cofactors and Vitamins	Nicotinate and Nicotinamide Metabolism	nicotinate	LC/MS neg	1504	C00253	HMDB01488	938	1.12	0.0922	0.0294	0.8994	1.0031	0	100	Cofactors and Vitamins	Nicotinate and Nicotinamide Metabolism	567	59-67-6	1180	122.025
2969			nicotinate ribonucleoside	LC/MS pos early	33471	C05841	HMDB06809	161234	3.48	4.9187e-05	0.0002	0.5078	1.767	100	100	Cofactors and Vitamins	Nicotinate and Nicotinamide Metabolism	100001316	2625-49-2	1536	256.082
2971			nicotinamide	LC/MS pos early	594	C00153	HMDB01406	936	0.86	0.5036	0.1315	1.0666	0.9137	100	100	Cofactors and Vitamins	Nicotinate and Nicotinamide Metabolism	432	98-92-0	1942	123.055
2973			nicotinamide ribonucleotide (NMN)	LC/MS pos early	22152	C00455	HMDB00229	14180	0.93	0.9171	0.2172	0.9772	0.9086	75	75	Cofactors and Vitamins	Nicotinate and Nicotinamide Metabolism	1312	1094-61-7	766	335.064
2974			nicotinamide riboside	LC/MS pos early	33013	C03150	HMDB00855	439924	1.64	0.0284	0.011	0.7971	1.3072	100	100	Cofactors and Vitamins	Nicotinate and Nicotinamide Metabolism	100001310	1341-23-7	2040	255.098
2975			nicotinamide adenine dinucleotide (NAD+)	LC/MS neg	5278	C00003	HMDB00902	5893	1	0.7983	0.1953	0.9286	0.9272	100	100	Cofactors and Vitamins	Nicotinate and Nicotinamide Metabolism	1310	53-84-9	1434	662.102
2988			trigonelline (N'-methylnicotinate)	LC/MS pos early	32401	C01004	HMDB00875	5570	7.67	0.1348	0.0406	0.6897	5.2916	75	100	Cofactors and Vitamins	Nicotinate and Nicotinamide Metabolism	100001092	535-83-1	1388	138.055
2993		Riboflavin Metabolism	riboflavin (Vitamin B2)	LC/MS pos early	1827	C00255	HMDB00244	493570	2.39	0.0784	0.0253	0.4394	1.0521	0	100	Cofactors and Vitamins	Riboflavin Metabolism	500	83-88-5	2292	377.146
2994			flavin adenine dinucleotide (FAD)	LC/MS neg	2134	C00016	HMDB01248	643975	4	6.8696e-06	0.0001	0.4189	1.6773	100	100	Cofactors and Vitamins	Riboflavin Metabolism	327	146-14-5;84366-81-4	2425	784.15
2996		Pantothenate and CoA Metabolism	pantothenate	LC/MS neg	1508	C00864	HMDB00210	6613	2.51	0.0082	0.004	0.62	1.5592	100	100	Cofactors and Vitamins	Pantothenate and CoA Metabolism	1024	137-08-6	1498.7	218.103
3007		Ascorbate and Aldarate Metabolism	dehydroascorbate	LC/MS polar	1659	C05422	HMDB01264	835	0.91	0.4543	0.12	1.0999	1.0037	100	100	Cofactors and Vitamins	Ascorbate and Aldarate Metabolism	301	490-83-5	1130	173.009
3008			threonate	LC/MS polar	27738	C01620	HMDB00943	151152	1.38	0.1065	0.0336	0.8592	1.189	100	100	Cofactors and Vitamins	Ascorbate and Aldarate Metabolism	100001022	70753-61-6	2384	135.03
3011			gulonate*	LC/MS polar	46957		HMDB03290	9794176	1.57	0.0059	0.0031	0.8447	1.3247	100	100	Cofactors and Vitamins	Ascorbate and Aldarate Metabolism	100001586	20246-53-1	2750	195.051
3012		Tocopherol Metabolism	alpha-tocopherol	LC/MS pos late	1561	C02477	HMDB01893	14985	0.55	0.0057	0.0031	1.4462	0.8018	100	100	Cofactors and Vitamins	Tocopherol Metabolism	1105	59-02-9;10191-41-0	2522	430.378
3026			gamma-tocopherol/beta-tocopherol	LC/MS pos late	52473				0.59	0.0561	0.0192	1.3209	0.7815	100	100	Cofactors and Vitamins	Tocopherol Metabolism	100008998		2384	416.364
3028		Biotin Metabolism	biotin	LC/MS pos early	568	C00120	HMDB00030	171548	1.97	0.0046	0.0026	0.7773	1.5278	100	100	Cofactors and Vitamins	Biotin Metabolism	251	58-85-5	2253	245.095
3034		Tetrahydrobiopterin Metabolism	dihydrobiopterin	LC/MS pos early	35129	C00268	HMDB00038	1879	3.66	0.0001	0.0003	0.4346	1.5897	100	100	Cofactors and Vitamins	Tetrahydrobiopterin Metabolism	100001506	6779-87-9	1930	240.109
3048		Hemoglobin and Porphyrin Metabolism	heme	LC/MS pos late	41754	C00032	HMDB03178	26945	1.27	0.7448	0.1841	1.0397	1.3193	100	100	Cofactors and Vitamins	Hemoglobin and Porphyrin Metabolism	100001386	14875-96-8	1124	616.176
3060		Thiamine Metabolism	thiamin (Vitamin B1)	LC/MS pos early	5341	C00378	HMDB00235	1130	1.24	0.0685	0.0223	0.7769	0.9639	0	100	Cofactors and Vitamins	Thiamine Metabolism	873	59-43-8	3050	265.112
3073		Vitamin B6 Metabolism	pyridoxamine	LC/MS pos early	2150	C00534	HMDB01431	1052	4.99	0.0028	0.0018	0.4385	2.189	100	100	Cofactors and Vitamins	Vitamin B6 Metabolism	568	58052-48-5	2975	169.097
3076			pyridoxal	LC/MS pos early	1651	C00250	HMDB01545	1050	3.14	0.0049	0.0027	0.6761	2.1219	100	100	Cofactors and Vitamins	Vitamin B6 Metabolism	491	65-22-5	2343	168.066
3079	Xenobiotics	Benzoate Metabolism	hippurate	LC/MS neg	15753	C01586	HMDB00714	464	2.52	0.0059	0.0031	0.604	1.5234	100	100	Xenobiotics	Benzoate Metabolism	100000014	495-69-2	2106.9	178.051
3091			benzoate	LC/MS neg	15778	C00180	HMDB01870	243	2.76	0.3638	0.0971	0.7987	2.2073	75	75	Xenobiotics	Benzoate Metabolism	100000008	65-85-0	1750	121.029
3109			catechol sulfate	LC/MS neg	35320	C00090	HMDB59724	3083879	2.96	0.0145	0.0061	0.5087	1.5038	75	100	Xenobiotics	Benzoate Metabolism	100001605	4918-96-1	1906	188.986
3124			4-ethylphenylsulfate	LC/MS neg	36099	C13637			1.36	0.1452	0.0429	0.8036	1.0942	0	100	Xenobiotics	Benzoate Metabolism	100001756	123-07-9	3580	201.023
3231		Food Component/Plant	diaminopimelate	LC/MS pos early	15130	C00666	HMDB01370	439283	0.75	0.0289	0.0111	1.1596	0.8656	100	100	Xenobiotics	Food Component/Plant	100000115	1476-39-7;2577-62-0	2569	191.103
3260			2,3-dihydroxyisovalerate	LC/MS polar	38276	C04039	HMDB12141	677	1.03	0.7476	0.1843	1.5226	1.569	100	100	Xenobiotics	Food Component/Plant	100002417	1756-18-9	1050	133.051
3267			2-isopropylmalate	LC/MS neg	15667	C02504	HMDB00402	77	0.68	0.7311	0.1811	2.04	1.3837	100	100	Xenobiotics	Food Component/Plant	100000409	3237-44-3	725	175.061
3289			gluconate	LC/MS polar	587	C00257	HMDB00625	10690	1.84	0.0029	0.0019	0.6971	1.2814	100	100	Xenobiotics	Food Component/Plant	338	527-07-1	2922	195.051
3360			ergothioneine	LC/MS pos early	37459	C05570	HMDB03045	3032311	2.05	0.0002	0.0003	0.7189	1.4709	100	100	Xenobiotics	Food Component/Plant	100002154	58511-63-0	850	230.096
3362			erythritol	LC/MS polar	20699	C00503	HMDB02994	222285	2.05	0.0034	0.0021	0.5674	1.1657	75	100	Xenobiotics	Food Component/Plant	100000846	149-32-6	1491	167.056
3387			hydroquinone beta-D-glucopyranoside	LC/MS neg	38160	C06186	HMDB29943	346	1.06	0.6868	0.1711	0.8621	0.9117	100	100	Xenobiotics	Food Component/Plant	100002220	497-76-7	1520	271.082
3419			N-glycolylneuraminate	LC/MS pos early	37123	C03410	HMDB00833	123802	0.22	0.001	0.0009	1.431	0.3161	100	75	Xenobiotics	Food Component/Plant	100001491	1113-83-3	636	326.108
3449			quinate	LC/MS polar	18335	C00296	HMDB03072	6508	1.63	0.0607	0.0206	0.8267	1.3467	50	100	Xenobiotics	Food Component/Plant	100000442	77-95-2	2432.9	191.056
3729		Drug	hydroquinone sulfate	LC/MS neg	35322	C00530	HMDB02434	161220	1.21	0.1475	0.0433	0.8607	1.0383	100	100	Xenobiotics	Drug	100001604	123-31-9	1395	188.986
3806			salicylate	LC/MS polar	1515	C00805	HMDB01895	338	1.04	0.8614	0.2076	0.9718	1.0078	75	75	Xenobiotics	Drug	501	69-72-7	802	137.024
3938		Chemical	sulfate*	LC/MS neg	46960	C00059	HMDB01448	1118	3.13	9.6976e-05	0.0003	0.5251	1.644	100	100	Xenobiotics	Chemical	100002528	14808-79-8	616	96.9601
3941			O-sulfo-L-tyrosine	LC/MS neg	45413			514186	3.72	0.0001	0.0003	0.4609	1.7136	100	100	Xenobiotics	Chemical	100005384		990	260.023
3988			S-(3-hydroxypropyl)mercapturic acid (HPMA)	LC/MS neg	44552			3371179	0.76	0.1873	0.054	1.07	0.8154	100	75	Xenobiotics	Chemical	100004568	23127-40-4	1576	220.065
4005			EDTA	LC/MS pos early	22163	C00284	HMDB15109	6049	0.99	0.845	0.2041	1.0019	0.9926	100	100	Xenobiotics	Chemical	100001002	60-00-4	875	293.098
4015			lanthionine	LC/MS pos early	42002			6994972;98504	2	0.0128	0.0056	0.6648	1.3278	100	100	Xenobiotics	Chemical	100003892	3183-08-02	1730	209.059
4043			trizma acetate	LC/MS pos early	20710	C07182		6503	0.94	0.3	0.0821	1.0423	0.9761	100	100	Xenobiotics	Chemical	100000856	6850-28-8	1884	122.081
