# Supplementary material for: Unravelling the relationship between the tsetse fly and its obligate symbiont Wigglesworthia: transcriptomic and metabolomic landscapes reveal highly integrated physiological networks
Source: Proc Biol Sci. 2017 Jun 28;284(1857):20170360. doi: 10.1098/rspb.2017.0360 (PMC5489720; doi:10.1098/rspb.2017.0360)
Supplement: Table S9: Differential expression of Glossina enzyme coding genes in control and aposymbiotic flies [file rspb20170360supp16.xls]

## Sheet: Differential Expression
									EdgeR Analysis of Differential Expression in Normal versus Aposymbiotic Guts
																Control Gut Transcriptomes			Aposymbiotic Gut Transcriptomes
Vectorbase_ID	EC_Number	Description	Vectorbase_Description	NCBI Closest Drosophila Hit Description	BLAST_E-Value	Kegg_ID	Kegg_Definition	Kegg_Score	log_Fold_Change	log_Counts_per_Million	Likelyhood_Ratio	PValue	FDR	DE	Differentially Expressed?	Control 1 Log2 CPM	Control 2 Log2 CPM	Control 3 Log2 CPM	Apo 1 Log2 CPM	Apo 2 Log2 CPM	Apo 3 Log2 CPM
GMOY000015-RA	EC:3.3.1.1	adenosylhomocysteinase	adenosylhomocysteinase	adenosylhomocysteinase at 13, isoform A	0	K01251	E3.3.1.1; adenosylhomocysteinase	348	-0.529223	8.6136	1.63042	0.201644	0.255262	0	No Change	8.65242	9.48659	8.07153	7.769	8.60974	8.4657
GMOY000016-RA	EC:4.2.1.1	hypothetical protein		uncharacterized protein Dmel_CG11284, isoform A	4.77e-169	K01672	CA; carbonic anhydrase	176	-0.542041	1.35191	1.7883	0.181134	0.232108	0	No Change	1.10113	2.20976	1.41962	1.56725	0.743013	0.917206
GMOY000021-RA	EC:2.4.1.224 2.4.1.225	hypothetical protein		tout-velu, isoform A	9.14e-166	K02366	EXT1; glucuronyl/N-acetylglucosaminyl transferase EXT1	108	0.211657	3.33103	0.811405	0.367705	0.430667	0	No Change	3.52303	3.02402	3.01813	3.26019	3.48224	3.52742
GMOY000028-RA	EC:2.7.11.1	Genghis Khan	gek: Genghis Khan	genghis khan	0	K16307	CDC42BP; serine/threonine-protein kinase MRCK	184	1.61511	4.29086	24.1957	8.7e-07	3.4e-06	1	Overexpressed	3.8194	2.55802	3.07853	4.63205	4.96854	4.96062
GMOY000047-RA	EC:3.1.3.16 3.1.3.48	hypothetical protein		uncharacterized protein Dmel_CG13197, isoform A	2.63e-59	K14165	atypical dual specificity phosphatase	37	-0.0235668	4.33335	0.0172732	0.895437	0.913733	0	No Change	4.48103	4.21093	4.32137	4.28806	4.36045	4.32002
GMOY000051-RA	EC:2.1.1.43	hypothetical protein	Histone methyltransferase 4-20	histone methyltransferase 4-20, isoform A	2.82e-180	K11429	SUV420H; histone-lysine N-methyltransferase SUV420H	36	1.825	2.33423	30.8206	2.83e-08	1.52e-07	1	Overexpressed	1.63529	0.621655	0.808646	2.66837	3.11129	2.88334
GMOY000067-RA	EC:3.1.3.1	alkaline phosphatase	alkaline phosphatase	CG8147	0	K01077	E3.1.3.1; alkaline phosphatase	44	-1.32185	4.50819	13.4092	0.000250389	0.000596024	-1	Underexpressed	4.54183	5.38592	5.06607	2.92627	4.09995	3.88815
GMOY000076-RA	EC:6.3.4.2	hypothetical protein	CTPsyn: CTP synthase	CTP synthase, isoform A	0	K01937	pyrG; CTP synthase	415	0.319368	5.48638	2.3486	0.125396	0.167672	0	No Change	5.51023	5.28048	5.1293	5.48967	5.76514	5.63741
GMOY000077-RA	EC:1.8.4.11	hypothetical protein	Ecdysone-induced protein 28/29kD	Ecdysone-induced protein 28/29kD, isoform A	6.24e-142	K07304	msrA; peptide-methionine (S)-S-oxide reductase	128	-1.23974	6.33784	28.9958	7.25e-08	3.59e-07	-1	Underexpressed	6.61485	7.05714	6.79095	5.6314	5.70885	5.42765
GMOY000081-RA	EC:1.1.1.103	NAD-dependent epimerase	NAD-dependent epimerase	CG5955	0	K15789	TDH; threonine 3-dehydrogenase	256	-0.531402	4.32639	1.68333	0.194483	0.246954	0	No Change	4.09496	5.21113	4.13486	3.30216	4.47054	4.13162
GMOY000092-RA	EC:3.1.2.22	palmitoyl-protein thioesterase	PPT: palmitoyl-protein thioesterase	Palmitoyl-protein thioesterase 1, isoform A	3.36e-94	K01074	PPT; palmitoyl-protein thioesterase	82	-1.4451	3.89224	53.0032	3.33e-13	5.7e-12	-1	Underexpressed	4.26853	4.63424	4.46403	3.06924	3.06524	2.94514
GMOY000103-RA	EC:3.2.1.17	fat body c-type lysozyme	fat body c-type lysozyme	uncharacterized protein Dmel_CG11159	4.11e-81	K01185	E3.2.1.17; lysozyme	18	-0.914106	3.17003	3.62893	0.0567835	0.0825434	0	No Change	3.48974	4.16653	2.74756	1.62129	3.02571	2.98772
GMOY000107-RA	EC:3.5.1.52	hypothetical protein	PNGase-like	PNGase-like, isoform A	0	K01456	E3.5.1.52; peptide-N4-(N-acetyl-beta-glucosaminyl)asparagine amidase	244	0.0754859	4.81705	0.157375	0.691585	0.739293	0	No Change	4.8303	4.66649	4.82883	4.66136	4.90242	4.97762
GMOY000120-RA	EC:2.1.1.100	farnesyl cysteine-carboxyl methyltransferase	farnesyl cysteine-carboxyl methyltransferase	isoprenylcysteine carboxylmethyltransferase, isoform A	7.14e-149	K00587	ICMT; protein-S-isoprenylcysteine O-methyltransferase	173	-0.850777	5.03386	16.8687	4.01e-05	0.000110982	-1	Underexpressed	5.16147	5.51992	5.50432	4.71517	4.40735	4.52761
GMOY000127-RA	EC:2.1.1.244	hypothetical protein	N-terminal methyltransferase	N-terminal methyltransferase	1.92e-97	K16219	NTMT1; protein N-terminal methyltransferase	83	-1.12271	3.45738	30.7372	2.95e-08	1.57e-07	-1	Underexpressed	3.84594	3.98665	3.96396	2.79133	2.99329	2.65934
GMOY000137-RA	EC:2.7.-.-	hypothetical protein		CG2292	0	K05285	PIGN; phosphatidylinositol glycan, class N	263	-0.527675	6.16533	6.87712	0.00873063	0.0152976	-1	Underexpressed	6.4702	6.42894	6.31612	6.00621	5.80888	5.81697
GMOY000140-RA	EC:1.8.3.2	hypothetical protein		CG4670, isoform A	0	K10758	QSOX; thiol oxidase	142	0.33331	5.92343	2.77821	0.0955552	0.131263	0	No Change	5.91517	5.62211	5.68028	6.05979	6.0692	6.10788
GMOY000146-RA	EC:3.6.4.13	hypothetical conserved protein	hypothetical conserved protein	CG4585, isoform A	2.64e-173	K13117	DHX35; ATP-dependent RNA helicase DDX35	69	-0.776546	6.46364	7.80475	0.00521091	0.00958	-1	Underexpressed	6.45878	6.78892	7.09131	6.36118	5.87266	5.77747
GMOY000161-RA	EC:1.3.1.20 1.1.1.179	hypothetical protein		CG3609, isoform A	1.8e-148	K00078	DHDH; dihydrodiol dehydrogenase / D-xylose 1-dehydrogenase (NADP)	181	-1.05929	3.90657	35.2356	2.92e-09	1.97e-08	-1	Underexpressed	4.26197	4.43338	4.37051	3.29386	3.33477	3.28266
GMOY000171-RA	EC:2.3.2.23	hypothetical protein		ubiquitin conjugating enzyme E2H, isoform B	5.48e-96	K10576	UBE2H; ubiquitin-conjugating enzyme E2 H	109	1.01336	4.56125	26.4835	2.66e-07	1.16e-06	1	Overexpressed	4.16691	3.70553	3.95325	4.95766	4.981	4.97127
GMOY000177-RA	EC:3.4.19.12	hypothetical protein	non-stop	non-stop, isoform B	0	K11366	USP22_27_51; ubiquitin carboxyl-terminal hydrolase 22/27/51	294	0.0401531	1.96172	0.0234539	0.878283	0.899276	0	No Change	1.89461	1.68824	2.17706	2.20279	1.80054	1.91839
GMOY000198-RA	EC:2.7.11.1	hypothetical protein		telomere fusion	0	K04728	ATM; ataxia telangiectasia mutated family protein	162	0.205573	2.54496	0.5884	0.443039	0.506113	0	No Change	2.83316	2.11946	2.17706	2.57559	2.65277	2.68026
GMOY000200-RA	EC:3.6.4.13	hypothetical protein		CG9253	0	K14777	DDX47; ATP-dependent RNA helicase DDX47/RRP3	328	0.174217	5.30103	0.656928	0.417647	0.480312	0	No Change	5.11493	5.44753	5.04099	5.41896	5.52544	5.18578
GMOY000202-RA	EC:2.1.1.114 2.1.1.64	hypothetical protein		CG9249, isoform B	4.64e-115	K00591	COQ3; polyprenyldihydroxybenzoate methyltransferase / 3-demethylubiquinol 3-O-methyltransferase	24	-0.503656	3.58775	4.64922	0.0310676	0.0480475	-1	Underexpressed	3.46712	3.81027	4.13486	3.40588	3.27533	3.29627
GMOY000220-RA	EC:2.7.11.13	hypothetical protein	Protein Kinase D	protein kinase D, isoform A	0	K06070	PKD; protein kinase D	502	-0.21085	1.44882	0.414496	0.519696	0.579815	0	No Change	1.50809	1.74974	1.41962	1.69875	0.855516	1.41833
GMOY000221-RA	EC:1.1.1.300	hypothetical protein		uncharacterized protein Dmel_CG31235, isoform A	2.44e-155	K11161	RDH13; retinol dehydrogenase 13	26	0.22654	-0.125952	0.264971	0.606725	0.662489	0	No Change	-0.805294	-0.0331178	0.0825443	-0.296818	-0.00726224	0.0813609
GMOY000228-RA	EC:2.7.1.145	hypothetical protein	deoxyribonucleoside kinase	deoxyribonucleoside kinase, isoform A	2.02e-112	K05961	dnk; deoxynucleoside kinase	122	-1.40526	4.30318	44.1821	2.99e-11	3.27e-10	-1	Underexpressed	4.62082	4.86017	5.05609	3.62674	3.41039	3.32976
GMOY000234-RA	EC:6.2.1.3	acyl-CoA synthetase	acos3: acyl-CoA synthetase	Acyl-CoA synthetase long-chain, isoform J	0	K01897	ACSL; long-chain acyl-CoA synthetase	603	1.38206	8.14213	31.7462	1.76e-08	9.83e-08	1	Overexpressed	7.51393	7.25036	7.07287	8.65553	8.65011	8.71033
GMOY000243-RA	EC:2.7.11.1	hypothetical protein	drop out	drop out, isoform A	0	K08789	MAST; microtubule-associated serine/threonine kinase	192	1.84574	6.38545	33.5215	7.05e-09	4.33e-08	1	Overexpressed	5.65737	4.57602	5.10531	6.82636	7.17868	7.04983
GMOY000251-RA	EC:3.4.21.4	hypothetical protein		CG6041	9.54e-89	K01312	PRSS1_2_3; trypsin	27	-0.522148	7.91192	3.8394	0.0500614	0.0738953	0	No Change	8.11546	8.18788	8.14574	7.95742	7.261	7.58193
GMOY000251-RB	EC:3.4.21.4	hypothetical protein		CG6041	9.54e-89	K01312	PRSS1_2_3; trypsin	27	-1.64468	0.418309	14.0863	0.000174612	0.000428523	-1	Underexpressed	0.616839	1.41213	1.28939	0.205912	-0.659696	-0.745017
GMOY000270-RA	EC:2.8.1.7	hypothetical protein		uncharacterized protein Dmel_CG12264	0	K04487	iscS; cysteine desulfurase	111	-0.926729	4.49434	26.3875	2.79e-07	1.22e-06	-1	Underexpressed	4.78986	4.92824	4.95769	4.08186	3.96016	3.86549
GMOY000273-RA	EC:2.1.1.183	hypothetical protein		uncharacterized protein Dmel_CG11837	0	K14191	DIM1; 18S rRNA (adenine1779-N6/adenine1780-N6)-dimethyltransferase	250	0.0462351	2.34349	0.0171501	0.895808	0.913929	0	No Change	2.42722	2.78058	1.48057	2.23781	2.63186	2.17574
GMOY000279-RA	EC:3.5.-.-	hypothetical protein		adenosine deaminase acting on RNA, isoform H	0	K13194	ADARB; double stranded RNA-specific editase B	111	0.460329	2.18891	3.33023	0.0680172	0.0971445	0	No Change	1.71425	1.9199	2.13975	2.54795	2.34116	2.21927
GMOY000282-RA	EC:4.6.1.2	hypothetical protein	Guanylyl cyclase at 89Db	guanylyl cyclase at 89Db	0	K01769	E4.6.1.2; guanylate cyclase, other	326	-0.12478	3.71348	0.46977	0.493093	0.554712	0	No Change	3.66893	3.88068	3.78221	3.67226	3.61603	3.66496
GMOY000283-RA	EC:3.4.-.-	hypothetical protein	COP9 signalosome subunit	COP9 signalosome subunit 5, isoform A	0	K09613	COPS5; COP9 signalosome complex subunit 5	375	-0.61619	5.63947	8.42764	0.0036956	0.00702477	-1	Underexpressed	5.79997	6.11227	5.82245	5.19	5.48811	5.20936
GMOY000286-RA	EC:3.6.3.8	hypothetical protein	plasma membrane calcium ATPase	plasma membrane calcium ATPase, isoform K	0	K05850	ATP2B; Ca2+ transporting ATPase, plasma membrane	809	-0.0713566	6.48636	0.125368	0.723284	0.767321	0	No Change	6.56778	6.47291	6.52224	6.54369	6.41504	6.38852
GMOY000288-RA	EC:3.6.4.12	hypothetical protein		CG4078, isoform A	0	K11136	RTEL1; regulator of telomere elongation helicase 1	141	0.226794	2.21551	0.911857	0.339622	0.401959	0	No Change	2.11434	1.80872	2.28352	2.41656	2.23424	2.28903
GMOY000296-RA	EC:2.3.2.27	hypothetical protein	Bre1	Bre1, isoform A	0	K10696	BRE1; E3 ubiquitin-protein ligase BRE1	680	1.58728	2.77794	26.2257	3.04e-07	1.31e-06	1	Overexpressed	2.19915	0.970588	1.75182	3.45879	3.17772	3.28948
GMOY000299-RA	EC:2.3.2.27	hypothetical protein	defense repressor	defense repressor 1, isoform A	0	K10637	MYLIP; E3 ubiquitin-protein ligase MYLIP	109	2.55315	5.15385	44.0362	3.22e-11	3.47e-10	1	Overexpressed	3.33593	2.65763	3.86455	6.39551	5.65156	5.52482
GMOY000302-RA	EC:3.6.4.13	hypothetical protein	armitage	armitage, isoform B	0	K18432	ARMI; RNA helicase armi	357	-0.0675384	1.69818	0.0734277	0.78641	0.822275	0	No Change	1.92812	1.48627	1.7015	1.62129	1.66302	1.7306
GMOY000307-RA	EC:2.7.11.1	hypothetical protein	Salt-inducible kinase	Salt-inducible kinase 3, isoform D	0	K19009	SIK3; serine/threonine-protein kinase SIK3	148	2.45448	4.99166	64.7252	8.61e-16	2.68e-14	1	Overexpressed	3.78323	2.83834	3.03854	5.47874	5.93373	5.74805
GMOY000314-RA	EC:4.2.1.1	hypothetical protein		CG3669	5.69e-78	K01672	CA; carbonic anhydrase	31	0.400668	1.28874	0.172528	0.677874	0.728111	0	No Change	2.11434	0.747579	-2.8857	2.03373	0.781497	1.17475
GMOY000317-RA	EC:2.1.2.9	hypothetical protein		CG1750	1.89e-83	K00604	MTFMT; methionyl-tRNA formyltransferase	53	-1.78999	0.487505	19.8951	8.18e-06	2.61e-05	-1	Underexpressed	0.696795	1.25135	1.64935	-0.512673	-0.560095	-0.120907
GMOY000325-RA	EC:3.1.1.89	phosphate methylesterase 1	phosphate methylesterase 1	CG5068, isoform A	0	K13617	PPME1; protein phosphatase methylesterase 1	227	0.547703	5.89323	6.41826	0.0112953	0.0192955	1	Overexpressed	5.65487	5.30117	5.77457	6.16248	6.17868	6.07272
GMOY000328-RA	EC:2.3.2.26	hypothetical protein		CG5087, isoform A	0	K10588	UBE3B; ubiquitin-protein ligase E3 B	561	-0.338079	3.05308	2.26828	0.132047	0.175577	0	No Change	3.09162	3.50614	3.03854	2.79133	2.90889	2.94514
GMOY000352-RA	EC:3.1.4.11	hypothetical protein	small wing	small wing	0	K01116	PLCG1; phosphatidylinositol phospholipase C, gamma-1	676	0.821433	6.0524	9.5315	0.00201975	0.00404105	1	Overexpressed	5.57249	5.73285	5.42513	5.90635	6.56183	6.63075
GMOY000355-RA	EC:2.5.1.18	hypothetical protein		uncharacterized protein Dmel_CG33178, isoform A	8.9e-69	K00799	GST; glutathione S-transferase	70	-1.70184	2.49339	46.6325	8.56e-12	1.07e-10	-1	Underexpressed	2.93558	3.29547	3.22822	1.69875	1.28856	1.49117
GMOY000359-RA	EC:2.3.1.168	dihydro-transacylase	DBT: dihydro-transacylase	CG5599	0	K09699	DBT; 2-oxoisovalerate dehydrogenase E2 component (dihydrolipoyl transacylase)	228	-0.356158	5.61762	2.02503	0.154726	0.201997	0	No Change	5.71371	6.14697	5.40562	5.27675	5.52402	5.47929
GMOY000362-RA	EC:2.7.11.1	hypothetical protein		uncharacterized protein Dmel_CG17528, isoform D	0	K08805	DCLK1_2; doublecortin-like kinase 1/2	268	0.882337	4.43287	18.4723	1.72e-05	5.17e-05	1	Overexpressed	4.17391	3.76631	3.75779	4.69955	4.87376	4.81216
GMOY000365-RA	EC:2.4.1.134	galactosyltransferases	galactosyltransferases	galactosyltransferase II	5.8e-151	K00734	B3GALT6; galactosylxylosylprotein 3-beta-galactosyltransferase	123	-0.0951894	4.35858	0.242466	0.622431	0.677374	0	No Change	4.20158	4.452	4.55186	4.19311	4.31854	4.41043
GMOY000375-RA	EC:3.6.4.-	hypothetical protein	Upf1	Upf1, isoform A	0	K14326	UPF1; regulator of nonsense transcripts 1	785	1.66715	4.87633	30.7131	2.99e-08	1.59e-07	1	Overexpressed	4.18088	3.02402	3.95325	5.40554	5.4393	5.55203
GMOY000382-RA	EC:3.2.1.31	hypothetical protein		uncharacterized protein Dmel_CG15117, isoform E	6.32e-173	K01195	uidA; beta-glucuronidase	83	0.578452	2.10361	5.54823	0.0184994	0.0301441	1	Overexpressed	1.92812	1.68824	1.64935	2.18495	2.46456	2.32931
GMOY000383-RA	EC:3.2.1.31	Beta-glucuronosidase	Beta-glucuronosidase	uncharacterized protein Dmel_CG15117, isoform D	0	K01195	uidA; beta-glucuronidase	327	-0.968515	2.19197	18.7235	1.51e-05	4.59e-05	-1	Underexpressed	2.53991	2.65763	2.69708	1.62129	1.78168	1.64806
GMOY000388-RA	EC:2.7.1.91	hypothetical protein	Sphingosine kinase	sphingosine kinase 2	0	K04718	SPHK; sphingosine kinase	291	0.17635	3.66639	0.67243	0.412206	0.475379	0	No Change	3.33593	3.79576	3.57421	3.56603	3.8513	3.8001
GMOY000392-RA	EC:3.6.4.-	hypothetical protein	lodestar	lodestar	0	K15173	TTF2; transcription termination factor 2	281	-1.219	0.415881	10.9866	0.00091774	0.00196827	-1	Underexpressed	0.532191	1.07037	1.28939	-0.296818	-0.144828	0.0170384
GMOY000399-RA	EC:1.14.-.-	hypothetical protein	Cytochrome P450-18a1	cytochrome P450-18a1, isoform A	0	K14985	CYP18A1; 26-hydroxylase	412	1.59789	2.11795	32.2368	1.36e-08	7.86e-08	1	Overexpressed	1.10113	1.33398	0.808646	2.38567	2.72366	2.73127
GMOY000407-RA	EC:4.1.1.33	hypothetical protein		CG8239, isoform A	7.32e-175	K01597	MVD; diphosphomevalonate decarboxylase	205	-0.494198	3.78847	6.72851	0.00948836	0.016478	-1	Underexpressed	3.92277	4.16653	3.97459	3.4212	3.64241	3.51583
GMOY000410-RA	EC:2.7.11.1	hypothetical protein	warts: tricornered	tricornered, isoform A	0	K08790	STK38; serine/threonine kinase 38	375	1.50249	4.05734	24.6856	6.75e-07	2.69e-06	1	Overexpressed	3.31074	2.25287	3.45777	4.50843	4.60268	4.67819
GMOY000413-RA	EC:2.7.10.1	hypothetical protein		Eph receptor tyrosine kinase, isoform F	6.77e-179	K05110	EPHB1; Eph receptor B1	40	-0.044657	1.71192	0.0254082	0.873354	0.895745	0	No Change	1.71425	1.62401	1.84748	2.01366	1.51099	1.51465
GMOY000418-RA	EC:3.6.4.12	hypothetical protein	Mi-2 ortholog	Mi-2, isoform B	0	K11643	CHD4; chromodomain-helicase-DNA-binding protein 4	1216	0.625246	1.79697	5.70598	0.0169072	0.0277574	1	Overexpressed	1.10113	1.48627	1.7015	1.99331	2.00951	2.08453
GMOY000419-RA	EC:2.7.1.20	hypothetical protein	Adenosine Kinase	adenosine kinase, isoform A	1.87e-153	K00856	E2.7.1.20; adenosine kinase	242	-1.53231	2.43715	18.1853	2e-05	5.9e-05	-1	Underexpressed	2.86812	3.48821	2.72254	1.04152	2.02563	1.44302
GMOY000426-RA	EC:2.7.7.23 2.7.7.83	UDP-N-acetylglucosamine pyrophosphorylase	UAP1: UDP-N-acetylglucosamine pyrophosphorylase	mummy, isoform A	0	K00972	UAP1; UDP-N-acetylglucosamine/UDP-N-acetylgalactosamine diphosphorylase	302	-0.501786	5.7773	7.11135	0.00765974	0.0135606	-1	Underexpressed	5.97252	6.0707	5.98116	5.47507	5.45873	5.58568
GMOY000429-RA	EC:2.3.2.27	hypothetical protein	Hakai	hakai, isoform E	2.69e-131	K15685	CBLL1; E3 ubiquitin-protein ligase Hakai	53	0.0909012	3.59401	0.25185	0.615775	0.670882	0	No Change	3.58737	3.57571	3.47285	3.60679	3.65282	3.64913
GMOY000435-RA	EC:1.3.1.2	hypothetical protein	suppressor of rudimentary	suppressor of rudimentary	0	K00207	DPYD; dihydropyrimidine dehydrogenase (NADP+)	703	0.0256489	9.28924	0.0117703	0.913606	0.928888	0	No Change	9.37755	9.1327	9.30768	9.29416	9.39531	9.21059
GMOY000437-RA	EC:2.7.11.1	hypothetical protein	Rho kinase	Rho kinase, isoform B	0	K04514	ROCK1; Rho-associated protein kinase 1	691	1.45226	3.85018	15.3237	9.06e-05	0.000234612	1	Overexpressed	3.56624	1.97244	2.79633	4.4424	4.21338	4.45663
GMOY000451-RA	EC:3.1.1.5	hypothetical protein	swiss cheese	swiss cheese, isoform A	0	K14676	NTE; lysophospholipid hydrolase	456	0.710484	3.63707	12.5307	0.000400317	0.000919416	1	Overexpressed	3.32339	3.25363	3.09811	3.80662	3.90893	4.06955
GMOY000463-RA	EC:6.3.5.5 2.1.3.2 3.5.2.3	hypothetical protein	rudimentary	rudimentary, isoform A	0	K11540	CAD; carbamoyl-phosphate synthase / aspartate carbamoyltransferase / dihydroorotase	1559	0.848005	0.251972	3.90168	0.0482379	0.0715267	0	No Change	-1.04437	-0.256748	0.367123	0.340891	0.662822	0.465676
GMOY000468-RA	EC:2.7.7.19	hypothetical protein		Trf4-2, isoform A	2.46e-99	K03514	PAPD5_7; non-canonical poly(A) RNA polymerase PAPD5/7	68	1.73877	5.34663	45.7617	1.34e-11	1.6e-10	1	Overexpressed	4.49787	3.70553	4.33793	6.04133	5.82048	6.00282
GMOY000471-RA	EC:1.14.11.- 4.2.99.18	hypothetical protein	AlkB	AlkB	1.67e-119	K10765	ALKBH1; alkylated DNA repair protein alkB homolog 1	182	-1.44252	1.81532	28.1445	1.13e-07	5.37e-07	-1	Underexpressed	2.19915	2.62519	2.44516	0.917406	1.28856	0.844934
GMOY000475-RA	EC:3.5.2.5	hypothetical protein		CG6106, isoform A	0	K01466	allB; allantoinase	211	-0.443825	1.46994	2.50472	0.113506	0.153237	0	No Change	1.92812	1.25135	1.75182	1.11871	1.41634	1.26059
GMOY000481-RA	EC:3.6.4.13	hypothetical protein		CG6227	0	K12811	DDX46; ATP-dependent RNA helicase DDX46/PRP5	484	1.13065	2.65934	20.3425	6.47e-06	2.11e-05	1	Overexpressed	2.22635	1.48627	2.02166	3.02982	3.14119	3.05333
GMOY000484-RA	EC:3.5.1.98	hypothetical protein	HDAC6	histone deacetylase 6, isoform A	0	K11407	HDAC6; histone deacetylase 6	575	0.221676	6.0926	0.488872	0.484431	0.546457	0	No Change	6.51362	5.39076	5.7897	6.15333	6.35729	6.06776
GMOY000487-RA	EC:1.1.1.271	GDP-4-keto-6-deoxy-D-mannose 3 5-epimerase/4-reductase	Gmer: GDP-4-keto-6-deoxy-D-mannose 3,5-epimerase/4-reductase	GDP-4-keto-6-deoxy-D-mannose 3,5-epimerase/4-reductase	0	K02377	TSTA3; GDP-L-fucose synthase	233	-0.700181	5.03741	14.7567	0.000122311	0.000309567	-1	Underexpressed	5.2927	5.43822	5.31648	4.76704	4.63457	4.54767
GMOY000500-RA	EC:3.1.1.-	hypothetical protein		uncharacterized protein Dmel_CG10802, isoform A	0	K07050	AARSD1; misacylated tRNA(Ala) deacylase	81	-0.723008	3.38769	12.0535	0.000516963	0.00116313	-1	Underexpressed	3.72721	3.70553	3.72037	2.75553	3.17049	3.04529
GMOY000503-RA	EC:2.5.1.75	hypothetical protein		uncharacterized protein Dmel_CG31381, isoform A	8.26e-93	K00791	miaA; tRNA dimethylallyltransferase	38	0.471835	2.28068	2.78733	0.0950122	0.130631	0	No Change	2.35513	1.68824	1.84748	2.71882	2.39179	2.28903
GMOY000509-RA	EC:1.11.1.15	alkyl hydroperoxide reductase	alkyl hydroperoxide reductase	thioredoxin peroxidase 2, isoform A	1.06e-141	K03386	PRDX2_4; peroxiredoxin (alkyl hydroperoxide reductase subunit C)	127	-1.41397	7.39736	26.2916	2.94e-07	1.27e-06	-1	Underexpressed	7.59376	8.30582	7.82721	6.42335	6.4654	6.67832
GMOY000533-RA	EC:3.1.3.5	hypothetical protein		uncharacterized protein Dmel_CG11883, isoform C	0	K01081	E3.1.3.5; 5'-nucleotidase	60	0.0361625	5.19161	0.0371188	0.847223	0.873515	0	No Change	5.29911	5.03089	5.1715	5.30179	5.2028	5.12031
GMOY000553-RA	EC:1.14.11.2	hypothetical protein		prolyl-4-hydroxylase-alpha PV	2.88e-140	K00472	P4HA; prolyl 4-hydroxylase	55	-1.55712	4.33144	9.46099	0.00209888	0.00418441	-1	Underexpressed	4.32623	4.83201	5.41736	4.21963	2.39179	2.89233
GMOY000554-RA	EC:1.14.11.2	hypothetical protein	prolyl-4-hydroxylase-alpha NE1	prolyl-4-hydroxylase-alpha NE1	3.18e-162	K00472	P4HA; prolyl 4-hydroxylase	175	0.0674438	3.63179	0.0639009	0.800433	0.833825	0	No Change	3.39704	3.68993	3.69487	3.19931	3.67854	3.99637
GMOY000555-RA	EC:1.14.11.2	hypothetical protein		prolyl-4-hydroxylase-alpha EFB	7.03e-122	K00472	P4HA; prolyl 4-hydroxylase	61	0.897173	4.95323	21.9537	2.79e-06	9.76e-06	1	Overexpressed	4.5255	4.2855	4.46403	5.39006	5.17957	5.39638
GMOY000556-RA	EC:3.1.3.48	hypothetical protein	Ptp52F	protein tyrosine phosphatase 52F	0	K01104	E3.1.3.48; protein-tyrosine phosphatase	223	1.03698	6.8684	13.1452	0.000288258	0.000679359	1	Overexpressed	6.57044	5.70982	6.3553	7.43782	7.13755	7.28864
GMOY000576-RA	EC:2.5.1.18	hypothetical protein	Glutathione S transferase T4	glutathione S transferase T4	2.59e-122	K00799	GST; glutathione S-transferase	84	-1.90619	6.91761	23.8802	1.03e-06	3.96e-06	-1	Underexpressed	6.80048	7.49556	8.14044	6.05121	5.41197	5.4778
GMOY000578-RA	EC:2.1.1.56	hypothetical protein		lethal (2) 35Bd	0	K00565	RNMT; mRNA (guanine-N7-)-methyltransferase	43	-0.353219	4.89727	1.6572	0.197982	0.251032	0	No Change	4.89952	4.9546	5.30809	5.12835	4.60537	4.28289
GMOY000580-RA	EC:2.7.7.79	hypothetical protein	lethal (2) 35Bc	lethal (2) 35Bc, isoform A	3.65e-107	K10761	THG1; tRNA(His) guanylyltransferase	118	-0.850661	3.86494	19.0263	1.29e-05	3.97e-05	-1	Underexpressed	4.08013	4.40499	4.22669	3.48818	3.41652	3.2758
GMOY000587-RA	EC:2.3.2.27	hypothetical protein		CG6752, isoform A	0	K12169	KPC1; Kip1 ubiquitination-promoting complex protein 1	122	0.53675	1.73452	4.3799	0.0363651	0.0555502	0	No Change	1.55175	1.25135	1.41962	1.81926	2.07294	1.91839
GMOY000592-RA	EC:2.7.11.18	hypothetical protein	spaghetti-squash activator	spaghetti-squash activator, isoform C	0	K00907	MYLK; myosin-light-chain kinase	223	1.49157	5.95042	24.4221	7.74e-07	3.06e-06	1	Overexpressed	5.41002	4.36625	5.07598	6.67406	6.42343	6.40196
GMOY000596-RA	EC:2.7.7.3 2.7.1.24	hypothetical protein	Bifunctional Phosphopantetheine adenylyltransferase - Dephospho-CoA kinase	bifunctional phosphopantetheine adenylyltransferase - Dephospho-CoA kinase	0	K02318	COASY; phosphopantetheine adenylyltransferase / dephospho-CoA kinase	189	-0.425164	1.39794	1.99004	0.158337	0.206266	0	No Change	1.59412	1.9199	1.28939	1.36034	1.34104	0.881523
GMOY000598-RA	EC:1.1.-.-	dehydrogenase/reductase SdR family member	dehydrogenase/reductase SdR family member	uncharacterized protein Dmel_CG10672	1.81e-149	K11147	DHRS4; dehydrogenase/reductase SDR family member 4	135	-1.83105	6.04056	41.3799	1.25e-10	1.17e-09	-1	Underexpressed	6.24604	6.87595	6.86283	5.17878	4.72867	4.61983
GMOY000601-RA	EC:3.1.2.-	OTU-like cysteine protease	OTU-like cysteine protease	CG4603, isoform A	3.73e-176	K13719	OTU1; ubiquitin thioesterase OTU1	178	-0.485535	5.3616	6.81118	0.00905888	0.0157951	-1	Underexpressed	5.43937	5.65864	5.65406	5.13068	5.12637	5.04771
GMOY000604-RA	EC:3.4.25.-	hypothetical protein	Taspase	taspase 1, isoform A	0	K08657	TASP1; taspase, threonine aspartase, 1	166	-0.654019	2.04843	6.21802	0.0126456	0.0213189	-1	Underexpressed	2.08493	2.20976	2.72254	1.74817	1.7432	1.68992
GMOY000610-RA	EC:2.7.11.1	Ras onogene at 85D	phl: Ras onogene at 85D	Raf oncogene, isoform A	0	K04365	BRAF; B-Raf proto-oncogene serine/threonine-protein kinase	396	0.34014	3.17087	2.70847	0.0998167	0.136495	0	No Change	3.00004	2.80975	3.11743	3.24306	3.41652	3.29627
GMOY000616-RA	EC:2.6.-.-	hypothetical protein		CG4406	0	K05290	PIGK; phosphatidylinositol glycan, class K	281	-1.46723	4.59643	45.6373	1.42e-11	1.69e-10	-1	Underexpressed	4.89952	5.40993	5.1435	3.86379	3.62664	3.6115
GMOY000617-RA	EC:3.6.4.13	hypothetical protein		CG4901	0	K17820	DHX33; ATP-dependent RNA helicase DHX33	316	0.373764	3.78148	4.0231	0.044881	0.0670064	0	No Change	3.52303	3.52385	3.68195	3.91878	3.87819	4.04153
GMOY000625-RA	EC:3.1.3.16	hypothetical protein		protein phosphatase 2C, isoform A	3.63e-109	K10147	PPM1D; protein phosphatase 1D	26	2.787	4.71624	91.0509	1.4e-21	1.41e-19	1	Overexpressed	3.24577	2.20976	2.47543	5.55709	5.4393	5.49856
GMOY000628-RA	EC:2.7.11.1	hypothetical protein	pelle	pelle, isoform A	6.87e-143	K04730	IRAK1; interleukin-1 receptor-associated kinase 1	154	-0.507072	4.92734	7.11673	0.00763678	0.0135247	-1	Underexpressed	4.98561	5.29087	5.19897	4.71517	4.71382	4.53337
GMOY000638-RA	EC:2.1.1.215 2.1.1.216	hypothetical protein		CG6388	0	K00555	TRMT1; tRNA (guanine26-N2/guanine27-N2)-dimethyltransferase	269	0.869055	2.73708	10.2589	0.00136026	0.00283666	1	Overexpressed	2.53991	1.68824	2.2489	3.09811	3.20629	2.91015
GMOY000639-RA	EC:3.1.1.29	hypothetical protein		CG6094, isoform A	2.84e-88	K15033	ICT1; peptidyl-tRNA hydrolase ICT1	66	-0.289246	4.27797	1.9281	0.164967	0.213661	0	No Change	4.3325	4.32644	4.57999	4.37321	4.00557	3.9838
GMOY000651-RA	EC:3.1.4.12	sphingomyelin phosphodiesterase	sphingomyelin phosphodiesterase	uncharacterized protein Dmel_CG12034	5.4e-144	K12351	SMPD2; sphingomyelin phosphodiesterase 2	156	-0.792042	3.84317	9.53898	0.00201153	0.00402769	-1	Underexpressed	3.71766	4.54166	4.23555	3.41356	3.30205	3.50999
GMOY000653-RA	EC:2.7.7.7	hypothetical protein		DNA-polymerase-delta	0	K02327	POLD1; DNA polymerase delta subunit 1	104	-0.916461	0.135059	3.7584	0.0525427	0.0770502	0	No Change	0.442265	-0.256748	1.14624	0.205912	-0.659696	-0.356231
GMOY000654-RA	EC:2.3.1.225	hypothetical protein	Huntingtin-interacting protein	Huntingtin-interacting protein 14, isoform B	0	K20032	ZDHHC13_17; palmitoyltransferase ZDHHC13/17	353	1.30821	1.36411	18.3005	1.89e-05	5.6e-05	1	Overexpressed	0.532191	0.48368	0.60471	1.90891	1.55609	1.84618
GMOY000663-RA	EC:2.5.1.59	hypothetical protein	beta subunit of type I geranylgeranyl transferase	beta subunit of type I geranylgeranyl transferase, isoform A	2.64e-175	K11713	PGTB1; geranylgeranyl transferase type-1 subunit beta	172	-1.44902	5.30192	28.0271	1.2e-07	5.66e-07	-1	Underexpressed	5.41888	5.78885	6.252	4.53683	4.18136	4.50434
GMOY000669-RA	EC:6.2.1.45	hypothetical protein	Ubiquitin activating enzyme	ubiquitin activating enzyme 3	0	K10686	UBE1C; ubiquitin-activating enzyme E1 C	302	-0.882349	4.00553	16.7168	4.34e-05	0.000119387	-1	Underexpressed	4.20158	4.69021	4.24437	3.4212	3.62134	3.49236
GMOY000696-RA	EC:2.7.1.67	hypothetical protein	four wheel drive	four wheel drive, isoform A	0	K19801	PI4KB; phosphatidylinositol 4-kinase B	332	2.73314	5.05886	38.6582	5.05e-10	4.12e-09	1	Overexpressed	3.86337	1.97244	2.88918	5.71145	5.82969	5.96283
GMOY000699-RA	EC:3.4.19.12	hypothetical protein		ubiquitin specific protease 1, isoform C	0	K11832	USP1; ubiquitin carboxyl-terminal hydrolase 1	18	2.99351	3.16393	76.3135	2.42e-18	1.25e-16	1	Overexpressed	1.36858	-0.0331178	1.21959	4.20643	3.71876	3.8238
GMOY000701-RA	EC:1.6.5.3 1.6.99.3	hypothetical protein	NADH:ubiquinone reductase 23kD subunit precursor	NADH dehydrogenase (ubiquinone) 23 kDa subunit	8.85e-141	K03941	NDUFS8; NADH dehydrogenase (ubiquinone) Fe-S protein 8	153	-1.73331	5.80714	45.5142	1.52e-11	1.79e-10	-1	Underexpressed	6.09377	6.63853	6.51861	4.98626	4.55904	4.52761
GMOY000704-RA	EC:3.4.19.12	hypothetical protein	UBPY ortholog	ubiquitin specific protease 8, isoform A	0	K11839	USP8; ubiquitin carboxyl-terminal hydrolase 8	177	0.606964	3.88303	9.80315	0.00174213	0.00354438	1	Overexpressed	3.72721	3.41418	3.44253	4.07219	4.16689	4.19113
GMOY000716-RA	EC:2.4.1.68	hypothetical protein	alpha1,6-fucosyltransferase	alpha1,6-fucosyltransferase	0	K00717	FUT8; glycoprotein 6-alpha-L-fucosyltransferase	338	0.384304	2.93112	2.03396	0.153819	0.201083	0	No Change	3.04656	2.29473	2.67117	3.31041	2.90889	3.05333
GMOY000718-RA	EC:3.2.1.113	hypothetical protein		alpha-Mannosidase class I b	9.85e-169	K01230	MAN1; mannosyl-oligosaccharide alpha-1,2-mannosidase	79	-0.0732822	4.0738	0.123936	0.724804	0.768622	0	No Change	4.08013	3.81027	4.37854	4.03783	4.06917	4.00883
GMOY000735-RA	EC:3.4.19.12	hypothetical protein		ubiquitin specific protease 10, isoform B	0	K11841	USP10; ubiquitin carboxyl-terminal hydrolase 10	133	2.36586	3.05716	30.5213	3.3e-08	1.74e-07	1	Overexpressed	2.14317	1.07037	0.490802	4.04773	3.43474	3.68061
GMOY000737-RA	EC:3.4.14.10	hypothetical protein		tripeptidyl-peptidase II, isoform D	0	K01280	TPP2; tripeptidyl-peptidase II	101	-0.220377	5.62014	1.25553	0.262499	0.321552	0	No Change	5.75865	5.54181	5.86021	5.45289	5.58104	5.48525
GMOY000739-RA	EC:2.7.11.1	fused	fu: fused	fused	0	K06228	FU; fused	289	0.707458	4.18666	11.5095	0.000692422	0.00152118	1	Overexpressed	3.98779	3.81027	3.50254	4.35738	4.50832	4.5842
GMOY000743-RA	EC:3.6.3.14	hypothetical protein	Vacuolar H[+] ATPase 68kD subunit	vacuolar H	0	K02145	ATPeV1A; V-type H+-transporting ATPase subunit A	568	-0.395307	2.77831	1.20429	0.272466	0.332411	0	No Change	2.95197	3.21054	2.72254	1.74817	2.74329	2.97931
GMOY000747-RA	EC:2.7.4.6	hypothetical protein	abnormal wing discs	abnormal wing discs, isoform C	8.49e-112	K00940	ndk; nucleoside-diphosphate kinase	127	-1.44126	6.68037	23.0598	1.57e-06	5.76e-06	-1	Underexpressed	6.98098	7.72148	6.82807	5.9009	5.79131	5.67567
GMOY000752-RA	EC:3.1.-.-	hypothetical protein		CG8368, isoform A	0	K14570	REX1; RNA exonuclease 1	303	0.211591	3.90523	1.0245	0.311454	0.373126	0	No Change	3.95564	3.47006	3.88724	4.08667	4.03772	3.88365
GMOY000757-RA	EC:5.2.1.8	hypothetical protein		uncharacterized protein Dmel_CG10907	0	K12737	SDCCAG10; peptidyl-prolyl cis-trans isomerase SDCCAG10	270	0.894005	3.98282	23.4201	1.3e-06	4.89e-06	1	Overexpressed	3.46712	3.31595	3.57421	4.33733	4.32832	4.37238
GMOY000765-RA	EC:3.3.1.1	hypothetical protein		CG9977	0	K01251	E3.3.1.1; adenosylhomocysteinase	417	0.0122775	6.24475	0.00354035	0.952553	0.961381	0	No Change	6.32679	6.04946	6.32029	6.17834	6.2863	6.28562
GMOY000771-RA	EC:3.1.3.16 3.1.3.48	dual specificity phosphatase	dual specificity phosphatase	uncharacterized protein Dmel_CG15528	2.77e-76	K14165	atypical dual specificity phosphatase	62	-0.789365	1.63048	7.05444	0.00790692	0.0139635	-1	Underexpressed	1.78912	2.25287	1.98005	1.19197	1.55609	0.917206
GMOY000799-RA	EC:2.6.1.44 2.6.1.40	alanine-glyoxylate aminotransferase	AGXT: alanine-glyoxylate aminotransferase	uncharacterized protein Dmel_CG11241, isoform A	0	K00827	AGXT2; alanine-glyoxylate transaminase / (R)-3-amino-2-methylpropionate-pyruvate transaminase	296	-1.22995	8.35619	16.6972	4.38e-05	0.000120588	-1	Underexpressed	8.54209	8.86432	9.07827	7.9982	7.4702	7.27881
GMOY000805-RA	EC:1.1.99.1	hypothetical protein		CG9514	0	K00108	betA; choline dehydrogenase	340	1.23124	0.863992	7.66117	0.0056422	0.0103149	1	Overexpressed	0.346359	-0.521516	0.231839	0.52228	1.55609	1.39321
GMOY000808-RA	EC:1.1.99.1	glucose dehydrogenase	glucose dehydrogenase	CG9509, isoform A	0	K00108	betA; choline dehydrogenase	79	-1.08828	3.16182	24.141	8.95e-07	3.49e-06	-1	Underexpressed	3.56624	3.86687	3.42713	2.68114	2.49961	2.48008
GMOY000810-RA	EC:1.1.5.9	hypothetical protein		uncharacterized protein Dmel_CG12398	0	K00115	E1.1.5.9; glucose dehydrogenase (acceptor)	251	0.93444	1.76216	8.38721	0.0037787	0.00717578	1	Overexpressed	1.50809	0.863388	1.06895	1.67339	2.26172	2.26153
GMOY000811-RA	EC:1.1.99.1	hypothetical protein	Ecdysone oxidase	CG9509, isoform A	3.34e-136	K00108	betA; choline dehydrogenase	68	-0.122016	5.80428	0.340405	0.559596	0.617564	0	No Change	5.82242	6.07671	5.66723	5.6575	5.82394	5.7406
GMOY000816-RA	EC:1.6.5.3 1.6.99.3	hypothetical protein	NADH dehydrogenase (ubiquinone) Fe-S protein	NADH dehydrogenase (ubiquinone) 30 kDa subunit	1.91e-149	K03936	NDUFS3; NADH dehydrogenase (ubiquinone) Fe-S protein 3	240	-1.63975	7.50598	37.8977	7.46e-10	5.84e-09	-1	Underexpressed	7.7407	8.38305	8.1256	6.50827	6.5639	6.32102
GMOY000836-RA	EC:2.7.1.30	glycerol kinase 3	Gyk3: glycerol kinase 3	glycerol kinase, isoform A	0	K00864	glpK; glycerol kinase	310	-0.918679	6.00407	13.7342	0.000210589	0.000509795	-1	Underexpressed	5.97653	6.45917	6.66695	5.58115	5.44381	5.40269
GMOY000837-RA	EC:2.7.1.30	glycerol kinase 4	Gyk4: glycerol kinase 4	glycerol kinase, isoform A	0	K00864	glpK; glycerol kinase	254	-0.25363	4.55812	1.25076	0.263408	0.322615	0	No Change	4.58449	4.90815	4.5304	4.10101	4.62666	4.50434
GMOY000839-RA	EC:6.2.1.3	acyl-CoA synthetase	acos2: acyl-CoA synthetase	CG3961, isoform E	0	K01897	ACSL; long-chain acyl-CoA synthetase	462	0.309258	4.56972	2.27468	0.131502	0.174913	0	No Change	4.32623	4.24336	4.6144	4.90143	4.61339	4.6035
GMOY000844-RA	EC:6.2.1.3	fatty-acid--CoA ligase	acol: fatty-acid--CoA ligase	bubblegum, isoform A	0	K15013	ACSBG; long-chain-fatty-acid--CoA ligase ACSBG	370	0.196114	9.05188	0.668208	0.413677	0.476866	0	No Change	8.96577	9.08913	8.77981	9.09413	9.27033	9.06633
GMOY000845-RA	EC:6.2.1.3	hypothetical protein		CG4500	0	K15013	ACSBG; long-chain-fatty-acid--CoA ligase ACSBG	81	-2.17353	0.442994	13.2858	0.00026742	0.000633487	-1	Underexpressed	0.243621	2.20976	0.900733	-0.766605	-0.882253	-0.273451
GMOY000847-RA	EC:3.5.1.-	hypothetical protein	Sirt7	sirtuin 7	0	K11417	SIRT7; NAD-dependent deacetylase sirtuin 7	61	-0.967925	2.46174	17.41	3.01e-05	8.57e-05	-1	Underexpressed	2.85074	3.12029	2.69708	2.05352	1.90881	1.88274
GMOY000851-RA	EC:5.3.1.8	mannose-6-phosphate isomerase	MPI: mannose-6-phosphate isomerase	CG8417	3.49e-138	K01809	manA; mannose-6-phosphate isomerase	154	-1.45759	2.48626	23.4098	1.31e-06	4.91e-06	-1	Underexpressed	3.46712	2.97336	2.64478	1.88701	1.55609	1.51465
GMOY000853-RA	EC:3.4.15.1	angiotensin-converting enzyme 5	ance-5: angiotensin-converting enzyme 5	Ance-5	0	K01283	ACE; peptidyl-dipeptidase A	110	-0.875796	4.11155	8.05211	0.00454507	0.00847916	-1	Underexpressed	4.08756	4.85318	4.45647	3.09811	3.9851	3.65442
GMOY000862-RA	EC:3.6.5.-	guanylate-binding protein	guanylate-binding protein	atlastin, isoform A	0	K17339	ATL; atlastin	356	1.65799	6.95327	33.6112	6.73e-09	4.16e-08	1	Overexpressed	6.24936	5.37621	5.92743	7.47545	7.52084	7.65542
GMOY000863-RA	EC:3.4.19.12	hypothetical protein		puffyeye, isoform H	0	K11853	USP34; ubiquitin carboxyl-terminal hydrolase 34	414	1.25424	3.87155	16.146	5.86e-05	0.000156829	1	Overexpressed	3.6185	2.4135	2.97641	4.47579	4.16325	4.37879
GMOY000868-RA	EC:2.1.1.319	hypothetical protein	Arginine methyltransferase	arginine methyltransferase 3, isoform B	1.89e-177	K11436	PRMT3; type I protein arginine methyltransferase	198	-1.31959	0.421986	9.09458	0.00256368	0.00503187	-1	Underexpressed	0.616839	1.55678	0.808646	-0.766605	0.233842	-0.195164
GMOY000873-RA	EC:3.1.1.97	hypothetical protein		CG3184	3.59e-96	K17868	DPH7; diphthine methyl ester acylhydrolase	81	-0.690955	1.13272	4.42408	0.0354351	0.0542564	0	No Change	1.26747	1.55678	1.59526	1.1558	0.855516	0.365909
GMOY000878-RA	EC:2.4.2.29	hypothetical protein		CG3434	4.06e-174	K15407	QTRTD1; queuine tRNA-ribosyltransferase subunit QTRTD1	206	-1.13182	3.89515	24.2407	8.5e-07	3.34e-06	-1	Underexpressed	4.13856	4.55032	4.39446	3.50265	3.1992	2.99609
GMOY000879-RA	EC:2.7.7.78	hypothetical protein		CG3552, isoform A	5.43e-92	K15630	VTC2; GDP-D-glucose phosphorylase	40	-0.662359	0.815733	3.79085	0.0515336	0.0757262	0	No Change	1.31891	1.07037	0.987293	0.27498	0.891148	0.313313
GMOY000901-RA	EC:2.4.1.83	dolichol-phosphate mannosyltransferase	dolichol-phosphate mannosyltransferase	uncharacterized protein Dmel_CG10166	9.27e-147	K00721	DPM1; dolichol-phosphate mannosyltransferase	184	-1.02099	3.97195	20.5236	5.89e-06	1.94e-05	-1	Underexpressed	4.13138	4.66649	4.38652	3.57975	3.24122	3.34294
GMOY000922-RA	EC:2.7.7.14	phosphoethanolamine cytidylyltransferase	phosphoethanolamine cytidylyltransferase	phosphoethanolamine cytidylyltransferase, isoform B	0	K00967	PCYT2; ethanolamine-phosphate cytidylyltransferase	252	-0.248453	7.18803	0.957738	0.327757	0.390036	0	No Change	7.19055	7.5635	7.12987	6.84777	7.30459	6.98563
GMOY000935-RA	EC:2.7.1.33	pantothenate kinase 1	pantothenate kinase 1	fumble, isoform E	0	K09680	coaW; type II pantothenate kinase	187	-0.232374	5.4592	1.18132	0.277088	0.337145	0	No Change	5.45094	5.81426	5.42125	5.172	5.46318	5.36766
GMOY000938-RA	EC:2.8.1.8	lipoic acid synthetase	lipoic acid synthetase	lipoic acid synthase	0	K03644	lipA; lipoyl synthase	245	0.27467	6.14921	1.60038	0.205849	0.260248	0	No Change	6.01797	6.04026	5.95455	6.01759	6.45725	6.32601
GMOY000940-RA	EC:2.5.1.91	hypothetical protein		uncharacterized protein Dmel_CG10585, isoform A	0	K12505	PDSS2; decaprenyl-diphosphate synthase subunit 2	306	-0.642519	3.68219	4.8917	0.0269861	0.0423365	-1	Underexpressed	3.50092	3.92134	4.38652	3.06924	3.29542	3.60605
GMOY000942-RA	EC:2.5.1.1 2.5.1.10 2.5.1.29	hypothetical protein	quemao	quemao, isoform A	0	K00804	GGPS1; geranylgeranyl diphosphate synthase, type III	254	-1.00412	3.65515	23.6151	1.18e-06	4.45e-06	-1	Underexpressed	4.05759	4.01197	4.18151	3.32677	2.9517	2.97931
GMOY000945-RA	EC:3.4.19.9	hypothetical protein		lethal (3) 72Dp	9.1e-120	K01307	GGH; gamma-glutamyl hydrolase	33	-1.212	8.37625	12.4205	0.000424652	0.00097189	-1	Underexpressed	8.50058	8.9597	9.05904	8.17631	7.3802	7.18861
GMOY000946-RA	EC:3.4.19.9	gamma-glutamyl hydrolase	gamma-glutamyl hydrolase	lethal (3) 72Dr	5.18e-91	K01307	GGH; gamma-glutamyl hydrolase	69	-1.15211	5.22094	17.7157	2.56e-05	7.39e-05	-1	Underexpressed	5.59092	5.87071	5.5967	4.99652	4.20632	4.2965
GMOY000955-RA	EC:1.14.16.2	tyrosine 3-monooxygenase	TH: tyrosine 3-monooxygenase	pale, isoform B	0	K00501	TH; tyrosine 3-monooxygenase	422	0.34272	3.19303	1.76133	0.184458	0.235752	0	No Change	3.04656	2.92086	3.03854	3.51698	2.90889	3.52742
GMOY000959-RA	EC:2.7.11.1	integrin-linked kinase	integrin-linked kinase	integrin linked kinase, isoform A	0	K06272	ILK; integrin-linked kinase	366	-1.28066	5.52988	33.8633	5.91e-09	3.7e-08	-1	Underexpressed	5.7399	6.15267	6.18491	4.89322	4.67346	4.70905
GMOY000961-RA	EC:3.1.3.25	myo-inositol-1(or 4)-monophosphatase	IMPA: myo-inositol-1(or 4)-monophosphatase	CG9391, isoform A	3.78e-146	K01092	E3.1.3.25; myo-inositol-1(or 4)-monophosphatase	242	-2.09416	6.60931	58.1396	2.44e-14	5.42e-13	-1	Underexpressed	6.89778	7.68751	7.23864	5.22751	5.19747	5.23433
GMOY000962-RA	EC:6.2.1.1	acetyl-CoA synthetase	acetyl-CoA synthetase	acetyl coenzyme A synthase, isoform A	0	K01895	ACSS; acetyl-CoA synthetase	553	-0.288867	4.38773	1.86885	0.171607	0.22142	0	No Change	4.48103	4.49752	4.60073	4.50484	3.97684	4.19477
GMOY000976-RA	EC:3.6.4.13	hypothetical protein	Dead-box-1	Dead-box-1	0	K13177	DDX1; ATP-dependent RNA helicase DDX1	567	-0.740804	5.38552	14.093	0.000173986	0.000427187	-1	Underexpressed	5.62708	5.83214	5.67377	4.7967	5.10945	4.99651
GMOY000984-RA	EC:3.1.3.16 3.1.3.48	hypothetical protein	Mitogen-activated protein kinase phosphatase	Mitogen-activated protein kinase phosphatase 3, isoform B	1.23e-177	K04459	DUSP; dual specificity MAP kinase phosphatase	168	1.22083	1.87146	15.2518	9.41e-05	0.000242838	1	Overexpressed	1.21413	0.3311	1.48057	2.03373	2.39179	2.39406
GMOY000999-RA	EC:2.7.7.7	hypothetical protein		DNA-polymerase-delta	6e-112	K02327	POLD1; DNA polymerase delta subunit 1	26	-1.41898	0.700649	20.3621	6.41e-06	2.09e-05	-1	Underexpressed	1.15873	1.41213	1.41962	-0.0236649	0.0568953	0.0170384
GMOY001006-RA	EC:4.1.1.37	hypothetical protein	Updo	updo	0	K01599	hemE; uroporphyrinogen decarboxylase	334	-0.569216	3.10544	6.33501	0.0118378	0.0201257	-1	Underexpressed	3.32339	3.59259	3.19222	2.65547	2.99329	2.76103
GMOY001014-RA	EC:3.4.22.15	CG4847	CG4847	CG4847, isoform A	3.13e-146	K01365	CTSL; cathepsin L	90	-1.33799	5.1204	3.73388	0.0533194	0.0780382	0	No Change	4.66124	6.74994	4.18151	3.25165	4.31198	4.93256
GMOY001023-RA	EC:4.1.2.48	threonine aldolase	threonine aldolase	uncharacterized protein Dmel_CG10184	2.88e-137	K01620	ltaE; threonine aldolase	162	-0.330428	1.8184	0.953887	0.328732	0.390958	0	No Change	1.82515	2.45101	1.59526	1.3282	1.53372	2.03666
GMOY001024-RA	EC:3.4.19.12	hypothetical protein	Uch-L5-related	ubiquitin carboxy-terminal hydrolase L5 ortholog, isoform A	0	K05610	UCHL5; ubiquitin carboxyl-terminal hydrolase L5	302	-1.73781	4.62494	63.4636	1.63e-15	4.74e-14	-1	Underexpressed	4.94525	5.32157	5.47091	3.6399	3.50542	3.45035
GMOY001028-RA	EC:5.1.3.2	UDP-glucose-4-Epimerase	Gale: UDP-glucose-4-Epimerase	UDP-galactose 4'-epimerase, isoform A	0	K01784	galE; UDP-glucose 4-epimerase	251	-1.22273	4.39336	16.9283	3.88e-05	0.00010782	-1	Underexpressed	4.27505	5.02469	5.22146	3.9508	3.49388	3.54463
GMOY001033-RA	EC:2.7.2.3	phosphoglycerate kinase	pgk: phosphoglycerate kinase	phosphoglycerate kinase, isoform A	0	K00927	PGK; phosphoglycerate kinase	431	-1.68206	7.89025	35.3033	2.82e-09	1.91e-08	-1	Underexpressed	8.20106	8.62737	8.63231	7.12474	6.74642	6.5227
GMOY001044-RA	EC:2.4.1.41	hypothetical protein		uncharacterized protein Dmel_CG30463, isoform A	3.39e-129	K00710	GALNT; polypeptide N-acetylgalactosaminyltransferase	83	2.99562	3.60119	42.0488	8.9e-11	8.65e-10	1	Overexpressed	1.92812	-0.521516	1.80044	4.46844	4.40118	4.26915
GMOY001049-RA	EC:3.6.4.12	hypothetical protein		CG2990, isoform B	0	K10742	DNA2; DNA replication ATP-dependent helicase Dna2	379	-1.15475	1.93255	7.99172	0.00469917	0.0087334	-1	Underexpressed	1.96088	2.4135	2.8435	1.81926	1.36658	0.558987
GMOY001056-RA	EC:3.1.3.64 3.1.3.95	hypothetical protein	Egg-derived tyrosine phosphatase	Egg-derived tyrosine phosphatase, isoform A	0	K18086	MTMR14; myotubularin-related protein 14	165	0.790257	4.94487	13.6792	0.000216843	0.000523612	1	Overexpressed	4.76689	4.44272	4.19975	5.24052	5.27707	5.32013
GMOY001058-RA	EC:2.4.2.28	methylthioadenosine phosphorylase MTAP	methylthioadenosine phosphorylase MTAP	methylthioadenosine phosphorylase ortholog, isoform A	7.6e-174	K00772	mtaP; 5'-methylthioadenosine phosphorylase	203	-0.582709	1.5811	5.30163	0.0213054	0.034296	-1	Underexpressed	1.75217	2.02313	1.84748	1.26169	1.44059	1.20394
GMOY001071-RA	EC:1.1.1.145 5.3.3.1	hypothetical protein		CG7724	1.38e-159	K00070	HSD3B; 3beta-hydroxy-Delta5-steroid dehydrogenase / steroid Delta-isomerase	127	-0.0261007	4.61913	0.0208583	0.885166	0.904842	0	No Change	4.53641	4.75162	4.60758	4.51558	4.5783	4.71413
GMOY001072-RA	EC:3.1.22.-	hypothetical protein	mus81	mus81	2.16e-155	K08991	MUS81; crossover junction endonuclease MUS81	180	-0.480818	1.20233	2.27329	0.13162	0.175039	0	No Change	0.913081	1.55678	1.80044	0.873541	0.993051	1.08347
GMOY001075-RA	EC:6.1.1.15	hypothetical protein	Prolyl-tRNA synthetase	Prolyl-tRNA synthetase, isoform A	0	K01881	PARS; prolyl-tRNA synthetase	169	0.658485	4.32823	12.0743	0.000511214	0.00115218	1	Overexpressed	4.1457	3.88068	3.80622	4.66136	4.58375	4.58974
GMOY001098-RA	EC:3.1.3.16	hypothetical protein		uncharacterized protein Dmel_CG12091, isoform A	0	K17508	PTC7; protein phosphatase PTC7	212	0.0791469	4.0616	0.160116	0.68905	0.737186	0	No Change	4.00359	4.1438	3.90958	4.15697	3.89144	4.22712
GMOY001099-RA	EC:3.1.4.-	hypothetical protein	glaikit	glaikit	0	K10862	TDP1; tyrosyl-DNA phosphodiesterase 1	320	-0.925725	5.47506	22.6093	1.99e-06	7.15e-06	-1	Underexpressed	5.70165	5.96771	5.92743	5.03934	4.92193	4.87248
GMOY001115-RA	EC:3.1.3.56	inositol-1 4 5-trisphosphate 5-phosphatase	INPP5: inositol-1,4,5-trisphosphate 5-phosphatase	CG6805, isoform A	8.89e-152	K01106	E3.1.3.56; inositol-1,4,5-trisphosphate 5-phosphatase	150	-1.17032	4.86031	27.62	1.48e-07	6.85e-07	-1	Underexpressed	5.04409	5.46139	5.47466	4.36135	4.17052	3.96261
GMOY001119-RA	EC:3.1.3.56	hypothetical protein		CG6805, isoform B	5.54e-77	K01106	E3.1.3.56; inositol-1,4,5-trisphosphate 5-phosphatase	10	-0.615814	2.81087	4.12758	0.0421896	0.0634828	0	No Change	2.51806	3.41418	3.26333	2.255	2.70376	2.49196
GMOY001122-RA	EC:3.6.4.-	hypothetical protein		imitation SWI, isoform A	0	K11654	SMARCA5; SWI/SNF-related matrix-associated actin-dependent regulator of chromatin subfamily A member 5	285	-0.179035	3.56714	0.702576	0.40192	0.465159	0	No Change	3.78323	3.37568	3.75779	3.59333	3.53388	3.30303
GMOY001123-RA	EC:6.1.1.22	hypothetical protein		CG6796	0	K01893	NARS; asparaginyl-tRNA synthetase	228	-0.347865	2.91323	2.03132	0.154086	0.201331	0	No Change	3.16374	3.29547	2.74756	2.54795	2.90889	2.74126
GMOY001127-RA	EC:2.1.1.43	hypothetical protein	Enhancer of zeste	enhancer of zeste, isoform A	0	K11430	EZH2; histone-lysine N-methyltransferase EZH2	479	0.139767	3.83821	0.489662	0.484078	0.546138	0	No Change	3.8806	3.76631	3.62909	4.07219	3.87374	3.75151
GMOY001128-RA	EC:3.6.4.12	hypothetical protein	haywire	haywire, isoform A	0	K10843	ERCC3; DNA excision repair protein ERCC-3	321	-0.163055	0.525228	0.163937	0.685557	0.734452	0	No Change	0.0131903	0.970588	0.808646	0.205912	0.818981	0.258726
GMOY001132-RA	EC:2.7.11.17	hypothetical protein	Calcium/calmodulin-dependent protein kinase I	Calcium/calmodulin-dependent protein kinase I, isoform G	0	K08794	CAMK1; calcium/calmodulin-dependent protein kinase I	229	3.29492	3.19704	77.1603	1.58e-18	8.52e-17	1	Overexpressed	1.15873	1.07037	-0.272316	3.80662	3.77229	4.32002
GMOY001137-RA	EC:2.1.2.10	glycine synthase	amt: glycine synthase	CG6415	0	K00605	gcvT; aminomethyltransferase	207	-0.611525	5.39467	2.13921	0.143576	0.188921	0	No Change	5.31504	6.38116	4.90863	4.49763	5.35728	5.19671
GMOY001141-RA	EC:1.1.1.22	UDP-glucose-6-dehydrogenase	UDP-glucose-6-dehydrogenase	sugarless	0	K00012	UGDH; UDPglucose 6-dehydrogenase	388	-0.391365	3.39481	3.79947	0.0512688	0.0754101	0	No Change	3.58737	3.55863	3.60191	3.3826	3.06524	3.13137
GMOY001145-RA	EC:2.4.1.256	hypothetical protein	Alpha 3 glucosyltransferase	alpha 3 glucosyltransferase	9.6e-175	K03850	ALG10; alpha-1,2-glucosyltransferase	210	0.0565183	3.14716	0.0482709	0.8261	0.856464	0	No Change	3.09162	3.16612	3.09811	2.99953	2.90017	3.53318
GMOY001162-RA	EC:3.1.26.5	uncharacterized conserved protein	uncharacterized conserved protein	CG9422, isoform A	6.16e-76	K14525	RPP25; ribonucleases P/MRP protein subunit RPP25	22	0.433504	3.17396	3.43841	0.0636968	0.0915874	0	No Change	3.09162	2.97336	2.69708	3.4662	3.47639	3.11609
GMOY001185-RA	EC:1.14.11.27	hypothetical protein	Lysine (K)-specific demethylase	lysine (K)-specific demethylase 2, isoform B	0	K10276	FBXL10_11; F-box and leucine-rich repeat protein 10/11	315	0.90299	3.89182	17.1917	3.38e-05	9.51e-05	1	Overexpressed	3.62873	3.07296	3.29761	4.37321	4.17052	4.22712
GMOY001186-RA	EC:3.6.4.12	hypothetical protein		minichromosome maintenance 7	0	K02210	MCM7; DNA replication licensing factor MCM7	155	-0.85411	1.19931	8.95707	0.00276398	0.00538176	-1	Underexpressed	1.31891	1.80872	1.7015	0.917406	0.703474	0.768851
GMOY001194-RA	EC:2.1.1.228	hypothetical protein		uncharacterized protein Dmel_CG32281	4.46e-167	K15429	TRM5; tRNA (guanine37-N1)-methyltransferase	131	-1.05294	5.44779	26.2184	3.05e-07	1.32e-06	-1	Underexpressed	5.66485	6.00602	5.96525	4.93116	4.8693	4.69627
GMOY001199-RA	EC:3.2.1.51	hypothetical protein	alpha-L-fucosidase	alpha-L-fucosidase, isoform B	0	K01206	FUCA; alpha-L-fucosidase	246	-1.29719	2.89132	33.4453	7.33e-09	4.48e-08	-1	Underexpressed	3.31074	3.37568	3.58813	2.3054	1.97672	2.17574
GMOY001205-RA	EC:6.3.2.2	hypothetical protein	Glutamate-cysteine ligase catalytic subunit	Glutamate-cysteine ligase catalytic subunit, isoform A	0	K11204	GCLC; glutamate--cysteine ligase catalytic subunit	552	1.80637	6.8906	37.6009	8.68e-10	6.63e-09	1	Overexpressed	5.89625	5.16108	5.96791	7.71876	7.48448	7.34335
GMOY001235-RA	EC:3.1.1.79	Hormone sensitive lipase	hsl: Hormone sensitive lipase	Hormone-sensitive lipase ortholog, isoform B	0	K07188	LIPE; hormone-sensitive lipase	313	-0.14112	2.52178	0.267423	0.605066	0.660861	0	No Change	2.70368	2.52322	2.53412	2.75553	2.48802	2.0528
GMOY001240-RA	EC:2.7.11.1	hypothetical protein	sallimus	sallimus, isoform R	0	K12567	TTN; titin	879	0.686733	2.20973	5.26705	0.0217328	0.0349123	1	Overexpressed	2.02423	1.07037	2.06211	2.54795	2.26172	2.60568
GMOY001240-RB	EC:2.7.11.1	hypothetical protein	sallimus	sallimus, isoform R	0	K12567	TTN; titin	879	1.19402	2.43933	15.996	6.35e-05	0.000168774	1	Overexpressed	1.71425	0.970588	2.13975	2.71882	2.96848	2.89233
GMOY001246-RA	EC:6.1.1.5	hypothetical protein		CG5414	0	K01870	IARS; isoleucyl-tRNA synthetase	405	-0.314503	4.11278	2.63373	0.104616	0.142363	0	No Change	4.10232	4.30611	4.37854	4.11049	3.89144	3.84248
GMOY001253-RA	EC:3.1.13.4	hypothetical protein	PAN2 ortholog (S. cerevisiae)	PAN2 ortholog, isoform A	0	K12571	PAN2; PAB-dependent poly(A)-specific ribonuclease subunit 2	551	1.10219	3.97635	29.2119	6.49e-08	3.24e-07	1	Overexpressed	3.51202	3.02402	3.3311	4.39277	4.45872	4.36916
GMOY001289-RA	EC:2.7.12.2	Downstream of raf1	dsor1: Downstream of raf1	licorne	0	K04432	MAP2K3; mitogen-activated protein kinase kinase 3	256	0.856164	6.08455	12.6609	0.000373373	0.000863094	1	Overexpressed	5.83793	5.17796	5.67377	6.44879	6.42571	6.4651
GMOY001290-RA	EC:3.4.25.1	hypothetical protein	Proteasome alpha4 subunit, Testis-specific	proteasome alpha4 subunit	1.41e-149	K02731	PSMA7; 20S proteasome subunit alpha 4	249	-1.33156	3.69188	33.2958	7.92e-09	4.81e-08	-1	Underexpressed	3.90605	4.53294	4.19975	2.8491	2.96012	2.91898
GMOY001291-RA	EC:1.1.1.35 4.2.1.107 4.2.1.119	hypothetical protein	peroxisomal Multifunctional enzyme type	peroxisomal multifunctional enzyme type 2, isoform A	0	K12405	HSD17B4; 3-hydroxyacyl-CoA dehydrogenase / 3a,7a,12a-trihydroxy-5b-cholest-24-enoyl-CoA hydratase / enoyl-CoA hydratase 2	334	-1.7213	6.92389	33.3935	7.53e-09	4.59e-08	-1	Underexpressed	7.29057	7.83401	7.45627	6.22599	5.62271	5.52626
GMOY001293-RA	EC:2.7.11.13	hypothetical protein	Protein kinase C delta	protein kinase C delta, isoform C	0	K06068	PRKCD; novel protein kinase C delta type	16	2.37289	2.57822	81.928	1.41e-19	9.07e-18	1	Overexpressed	0.978526	0.747579	1.06895	3.18143	3.32829	3.21259
GMOY001297-RA	EC:1.1.1.44 1.1.1.343	hypothetical protein	Phosphogluconate dehydrogenase	phosphogluconate dehydrogenase, isoform A	0	K00033	PGD; 6-phosphogluconate dehydrogenase	366	-1.20532	2.30864	16.5115	4.84e-05	0.00013188	-1	Underexpressed	2.42722	2.99891	3.01813	1.42254	1.97672	1.49117
GMOY001301-RA	EC:1.13.11.11	tryptophan 2 3-dioxygenase	tdo2: tryptophan 2,3-dioxygenase	vermilion	0	K00453	E1.13.11.11; tryptophan 2,3-dioxygenase	269	-0.00270639	4.2017	4.53e-05	0.994628	0.995517	0	No Change	3.9393	4.85318	3.48777	3.64643	4.63194	4.15796
GMOY001323-RB	EC:1.11.1.15	hypothetical protein		peroxiredoxin 5, isoform B	7.23e-91	K11187	PRDX5; peroxiredoxin 5, atypical 2-Cys peroxiredoxin	108	0.623905	1.2541	2.67855	0.101708	0.138864	0	No Change	1.15873	1.25135	-0.0840025	1.77226	1.41634	1.20394
GMOY001328-RA	EC:2.1.1.309	hypothetical protein		uncharacterized protein Dmel_CG10903, isoform A	1.35e-174	K19306	BUD23; 18S rRNA (guanine1575-N7)-methyltransferase	215	0.736647	0.912033	2.85245	0.0912351	0.12588	0	No Change	0.133001	1.33398	-0.488953	1.1558	1.31504	0.986029
GMOY001337-RA	EC:2.7.12.1	hypothetical protein	altered disjunction	monopolar spindle 1, isoform A	0	K08866	TTK; serine/threonine-protein kinase TTK/MPS1	125	-0.396824	2.524	1.9248	0.165329	0.214024	0	No Change	2.51806	3.21054	2.31733	2.32181	2.35399	2.31601
GMOY001350-RA	EC:2.7.1.82	hypothetical protein	easily shocked	easily shocked, isoform A	3.21e-167	K00894	ETNK; ethanolamine kinase	144	0.823328	5.11979	19.8055	8.57e-06	2.72e-05	1	Overexpressed	4.74825	4.63424	4.54474	5.49511	5.37627	5.52482
GMOY001363-RA	EC:2.7.10.2 2.7.11.1	hypothetical protein	Activated Cdc42 kinase	activated Cdc42 kinase	3.9e-165	K08886	TNK2; activated CDC42 kinase 1	27	1.04774	4.47852	20.2847	6.67e-06	2.17e-05	1	Overexpressed	4.13856	3.37568	3.92062	4.87942	4.9046	4.90838
GMOY001369-RA	EC:6.2.1.45	hypothetical protein	Ubiquitin activating enzyme	ubiquitin activating enzyme 1, isoform A	0	K03178	UBE1; ubiquitin-activating enzyme E1	586	-0.88807	7.30903	15.9796	6.4e-05	0.000170183	-1	Underexpressed	7.53312	7.77423	7.74264	6.88414	6.78245	6.72814
GMOY001378-RA	EC:3.6.4.13	hypothetical protein		CG8611, isoform B	0	K14806	DDX31; ATP-dependent RNA helicase DDX31/DBP7	156	1.15713	4.90696	24.1412	8.95e-07	3.49e-06	1	Overexpressed	4.36346	3.75135	4.41022	5.21877	5.45427	5.40269
GMOY001400-RA	EC:2.3.2.23	hypothetical protein		CG8188, isoform A	5.39e-107	K10583	UBE2S; ubiquitin-conjugating enzyme E2 S	138	-0.497132	2.55963	5.11117	0.0237722	0.0378704	-1	Underexpressed	2.96817	2.75081	2.64478	2.2888	2.28869	2.36851
GMOY001407-RA	EC:3.6.1.11	hypothetical protein	prune	prune	7.55e-83	K01514	PRUNE; exopolyphosphatase	106	-0.872071	4.93254	13.5249	0.000235416	0.00056415	-1	Underexpressed	5.04791	5.50216	5.34953	4.18416	4.73112	4.3497
GMOY001410-RA	EC:2.3.2.26	hypothetical protein		CG8184, isoform C	0	K10592	HUWE1; E3 ubiquitin-protein ligase HUWE1	108	1.20143	1.9662	13.892	0.000193625	0.000471201	1	Overexpressed	1.71425	0.48368	1.06895	2.35409	2.23424	2.53853
GMOY001413-RA	EC:1.3.3.6	acyl-CoA oxidase	acox4: acyl-CoA oxidase	CG9527, isoform A	0	K00232	E1.3.3.6; acyl-CoA oxidase	194	-0.57575	7.67815	6.70666	0.00960534	0.0166591	-1	Underexpressed	7.89538	8.05717	7.8541	7.3924	7.38372	7.3106
GMOY001426-RA	EC:6.-.-.-	hypothetical protein		uncharacterized protein Dmel_CG16833, isoform D	0	K16601	TTLL4; tubulin polyglutamylase TTLL4	184	1.23158	4.28435	31.8616	1.66e-08	9.36e-08	1	Overexpressed	3.83715	3.25363	3.41156	4.69955	4.81931	4.74921
GMOY001437-RA	EC:3.6.4.12	hypothetical protein		sickie, isoform E	0	K19483	NAV2; neuron navigator 2	196	2.15645	5.64732	38.6412	5.09e-10	4.16e-09	1	Overexpressed	4.62082	3.2747	4.35431	6.4366	6.25758	6.3351
GMOY001456-RA	EC:3.1.3.16	hypothetical protein	Protein phosphatase 19C	protein phosphatase 19C, isoform A	0	K15423	PPP4C; serine/threonine-protein phosphatase 4 catalytic subunit	221	-0.381528	4.6751	4.42569	0.0354017	0.0542264	0	No Change	4.71022	4.96111	4.89189	4.57156	4.40427	4.44751
GMOY001475-RA	EC:3.2.1.52	hexosaminidase 2	Hexo2: hexosaminidase 2	hexosaminidase 2	0	K12373	HEXA_B; hexosaminidase	316	0.376956	3.84234	3.39973	0.065207	0.0935055	0	No Change	3.86337	3.41418	3.57421	4.07219	3.91327	4.04959
GMOY001494-RA	EC:2.4.1.-	hypothetical protein		CG9865, isoform A	1.39e-136	K05284	PIGM; phosphatidylinositol glycan, class M	29	-0.662176	5.00189	11.3349	0.000760643	0.00165903	-1	Underexpressed	5.21336	5.21113	5.4596	4.76404	4.68111	4.45966
GMOY001504-RA	EC:2.7.7.6	hypothetical protein	RNA polymerase I 135kD subunit	RNA polymerase I 135kD subunit	0	K03002	RPA2; DNA-directed RNA polymerase I subunit RPA2	699	0.0194825	3.88149	0.0120982	0.912416	0.92798	0	No Change	3.93106	3.89436	3.78221	3.90795	3.90893	3.85633
GMOY001507-RA	EC:3.1.26.4	hypothetical protein		uncharacterized protein Dmel_CG13690	9.69e-176	K10743	RNASEH2A; ribonuclease H2 subunit A	150	-1.04181	2.9481	19.4394	1.04e-05	3.25e-05	-1	Underexpressed	3.10634	3.67416	3.39582	2.33804	2.44071	2.3425
GMOY001517-RA	EC:2.3.2.4	hypothetical protein		CG4306	4.32e-70	K00682	GGCT; gamma-glutamylcyclotransferase	37	-0.630049	1.08502	1.12452	0.288947	0.350206	0	No Change	0.442265	2.33542	0.808646	0.0569887	0.743013	1.36764
GMOY001518-RA	EC:2.3.2.4	hypothetical protein		uncharacterized protein Dmel_CG32196, isoform B	9.27e-83	K00682	GGCT; gamma-glutamylcyclotransferase	36	-0.110401	4.71009	0.40547	0.524278	0.583706	0	No Change	4.78529	4.79602	4.71295	4.62214	4.74823	4.58974
GMOY001525-RA	EC:3.6.3.14	hypothetical protein	ATP synthase-beta	ATP synthase, beta subunit, isoform A	0	K02133	ATPeF1B; F-type H+-transporting ATPase subunit beta	431	-0.135706	9.9521	0.202686	0.652562	0.705854	0	No Change	9.62991	9.88695	10.4224	10.0895	9.85014	9.67876
GMOY001527-RA	EC:2.7.11.1	hypothetical protein	RIO kinase	RIO kinase 1, isoform A	0	K07178	RIOK1; RIO kinase 1	232	0.20408	5.0669	0.908506	0.340511	0.402829	0	No Change	5.14374	4.99325	4.70658	4.94976	5.29047	5.22724
GMOY001529-RA	EC:3.1.1.5	hypothetical protein		uncharacterized protein Dmel_CG18815, isoform A	1.25e-129	K06130	LYPLA2; lysophospholipase II	153	-0.479948	6.14799	5.18916	0.0227282	0.0363031	-1	Underexpressed	6.2477	6.40046	6.45359	6.05857	5.86596	5.7281
GMOY001556-RA	EC:2.3.2.27	putative E3 ubiquitin ligase	putative E3 ubiquitin ligase	mitochondrial E3 ubiquitin protein ligase 1 homologue, isoform A	0	K15688	MUL1; E3 ubiquitin-protein ligase MUL1	197	0.10769	2.62958	0.215646	0.642378	0.696416	0	No Change	2.64442	2.52322	2.53412	2.76757	2.80063	2.44384
GMOY001559-RA	EC:2.7.7.7	hypothetical protein		DNApol-eta	0	K03509	POLH; DNA polymerase eta	164	-0.0473335	3.62193	0.0688305	0.793047	0.82767	0	No Change	3.6185	3.60928	3.70768	3.64643	3.56178	3.58955
GMOY001560-RA	EC:3.6.4.13	hypothetical protein		uncharacterized protein Dmel_CG32344	0	K14808	DDX54; ATP-dependent RNA helicase DDX54/DBP10	174	0.508268	4.72907	8.33978	0.00387864	0.00734245	1	Overexpressed	4.35115	4.43338	4.55895	4.93383	4.95598	4.97339
GMOY001576-RA	EC:2.7.1.154	phosphatidylinositol-4-phosphate 3-kinase	Pi3K: phosphatidylinositol-4-phosphate 3-kinase	phosphotidylinositol 3 kinase 68D, isoform A	0	K00923	PIK3C2; phosphatidylinositol-4-phosphate 3-kinase	833	0.179605	4.73501	0.839143	0.359642	0.422528	0	No Change	4.75293	4.3954	4.73813	4.89596	4.68619	4.87248
GMOY001578-RA	EC:1.14.19.1	hypothetical protein	Fad2	desaturase 1, isoform A	2.15e-152	K00507	SCD; stearoyl-CoA desaturase (Delta-9 desaturase)	152	-1.33372	1.19595	2.94911	0.0859247	0.119472	0	No Change	0.532191	3.07296	-0.0840025	0.63166	0.62099	0.465676
GMOY001585-RA	EC:1.3.1.38	trans-2-enoyl-CoA reductase	ECR: trans-2-enoyl-CoA reductase	uncharacterized protein Dmel_CG16935, isoform A	0	K07512	MECR; mitochondrial trans-2-enoyl-CoA reductase	202	-1.09632	3.89628	36.8886	1.25e-09	9.23e-09	-1	Underexpressed	4.27505	4.3954	4.40236	3.19931	3.25497	3.34948
GMOY001589-RA	EC:4.2.1.17	enoyl-CoA hydratase 2	ECH2: enoyl-CoA hydratase 2	CG6543, isoform A	7.39e-177	K07511	ECHS1; enoyl-CoA hydratase	51	-1.37372	8.4912	25.877	3.64e-07	1.54e-06	-1	Underexpressed	8.72721	9.3173	8.95783	7.54483	7.82222	7.55988
GMOY001607-RA	EC:4.2.1.1	carbonic anhydrase 1	carbonic anhydrase 1	carbonic anhydrase 1	1.02e-153	K01672	CA; carbonic anhydrase	163	-0.398358	5.9722	1.72069	0.189604	0.241502	0	No Change	6.29342	6.17526	5.99166	5.06638	5.938	6.08454
GMOY001609-RA	EC:2.7.7.7	hypothetical protein	tamas	tamas	0	K02332	POLG1; DNA polymerase gamma 1	577	0.137993	3.71331	0.53832	0.46313	0.526595	0	No Change	3.77404	3.50614	3.61556	3.71016	3.8331	3.79052
GMOY001611-RA	EC:6.1.1.22	asparaginyl-tRNA synthetase	asparaginyl-tRNA synthetase	Asparaginyl-tRNA synthetase, isoform A	0	K01893	NARS; asparaginyl-tRNA synthetase	401	-1.02969	3.69976	18.3331	1.85e-05	5.51e-05	-1	Underexpressed	4.04237	4.46122	3.86455	2.88268	3.24811	3.19816
GMOY001617-RA	EC:2.7.11.1	hypothetical protein	SRPK	SR protein kinase, isoform A	2.29e-133	K15409	SRPK1; serine/threonine-protein kinase SRPK1	192	2.07514	4.30465	82.1751	1.25e-19	8.21e-18	1	Overexpressed	3.10634	2.68937	2.88918	4.73062	5.09233	5.06571
GMOY001632-RA	EC:4.6.1.2	hypothetical protein	Guanylyl cyclase at 88E	guanylyl cyclase at 88E, isoform D	0	K01769	E4.6.1.2; guanylate cyclase, other	428	1.37686	-0.0845907	7.35076	0.00670344	0.0120086	1	Overexpressed	-0.805294	-0.846049	-1.05395	-0.296818	0.340795	0.558987
GMOY001635-RA	EC:2.4.2.7	hypothetical protein	Adenine phosphoribosyltransferase	adenine phosphoribosyltransferase, isoform A	3.36e-80	K00759	APRT; adenine phosphoribosyltransferase	59	-1.1785	5.20689	20.9098	4.81e-06	1.62e-05	-1	Underexpressed	5.33079	6.0248	5.62398	4.76704	4.39188	4.33988
GMOY001639-RA	EC:2.3.1.88	hypothetical protein	separation anxiety	separation anxiety	5.85e-110	K20793	NAA50; N-alpha-acetyltransferase 50	131	-1.61819	6.27977	44.0742	3.16e-11	3.42e-10	-1	Underexpressed	6.58889	7.19063	6.78945	5.27254	5.31691	5.19489
GMOY001677-RA	EC:2.7.11.1	hypothetical protein	Pak3	Pak3, isoform A	0	K04409	PAK1; p21-activated kinase 1	187	1.70645	3.80924	27.4582	1.61e-07	7.4e-07	1	Overexpressed	3.00004	1.80872	2.97641	4.60882	4.39499	4.14297
GMOY001678-RA	EC:1.16.1.8	NADP/FAD-oxidoreductase	NADP/FAD-oxidoreductase	uncharacterized protein Dmel_CG14882, isoform A	1.43e-111	K00597	MTRR; methionine synthase reductase	65	-1.98973	6.77498	25.5227	4.37e-07	1.81e-06	-1	Underexpressed	6.53689	7.37146	8.06656	5.32437	5.5892	5.47929
GMOY001679-RA	EC:3.6.4.12	hypothetical protein	Transcription factor TFIIFbeta	transcription factor TFIIFbeta	2.55e-164	K03139	TFIIF2; transcription initiation factor TFIIF subunit beta	230	-0.413763	2.48197	3.45174	0.0631852	0.0908889	0	No Change	2.56142	2.78058	2.72254	2.38567	2.30199	2.14597
GMOY001688-RA	EC:3.1.3.64 3.1.3.95	hypothetical protein	myotubularin	myotubularin, isoform A	0	K18081	MTMR1_2; myotubularin-related protein 1/2	389	-0.278931	5.20616	1.98744	0.158609	0.206553	0	No Change	5.27977	5.37621	5.36578	4.8171	5.16509	5.17476
GMOY001692-RA	EC:3.6.4.12	hypothetical protein		minichromosome maintenance 7	0	K02210	MCM7; DNA replication licensing factor MCM7	171	-1.30524	2.1218	11.0606	0.000881834	0.00189753	-1	Underexpressed	2.35513	2.59199	3.01813	2.01366	1.20609	0.768851
GMOY001724-RA	EC:3.6.4.13	maleless	mle: maleless	maleless, isoform A	0	K13184	DHX9; ATP-dependent RNA helicase A	711	0.484922	3.02566	4.02954	0.04471	0.0668137	0	No Change	3.06174	2.62519	2.47543	3.1724	3.17049	3.34948
GMOY001735-RA	EC:1.2.4.1	pyruvate dehydrogenase E1 component subunit alpha	PDHA1: pyruvate dehydrogenase E1 component subunit alpha	lethal (1) G0334, isoform C	0	K00161	PDHA; pyruvate dehydrogenase E1 component alpha subunit	37	-1.75194	7.14131	29.8899	4.57e-08	2.35e-07	-1	Underexpressed	7.24558	7.83844	8.0973	6.37205	5.84453	5.76284
GMOY001743-RA	EC:2.3.2.27	putative E3 ubiquitin ligase	putative E3 ubiquitin ligase	ariadne 1, isoform A	0	K11968	ARIH1; ariadne-1	403	0.837184	5.00248	18.5653	1.64e-05	4.95e-05	1	Overexpressed	4.52002	4.30611	4.70019	5.392	5.29214	5.37569
GMOY001747-RA	EC:2.7.12.1	hypothetical protein	Dual-specificity tyrosine phosphorylation-regulated kinase	Dual-specificity tyrosine phosphorylation-regulated kinase 3, isoform A	0	K18669	DYRK2_3_4; dual specificity tyrosine-phosphorylation-regulated kinase 2/3/4	140	0.852852	4.21244	19.6892	9.11e-06	2.88e-05	1	Overexpressed	3.87201	3.59259	3.65576	4.46105	4.66833	4.55618
GMOY001748-RA	EC:3.6.4.13	hypothetical protein		lethal (2) 35Df	3.98e-95	K12598	MTR4; ATP-dependent RNA helicase DOB1	16	2.48366	5.27698	41.3973	1.24e-10	1.16e-09	1	Overexpressed	4.26853	2.94735	2.99742	5.91989	6.06433	6.08454
GMOY001759-RA	EC:2.3.2.27	hypothetical protein		no poles, isoform B	2.19e-106	K11985	TRAIP; TRAF-interacting protein	32	-0.147671	1.05371	0.193704	0.659852	0.712266	0	No Change	0.696795	1.33398	1.35597	0.63166	1.05719	1.20394
GMOY001764-RA	EC:2.4.1.-	hypothetical protein		CG9109, isoform C	6.36e-130	K13675	B3GALTL; UDP-glucose:O-linked fucose beta-1,3-glucosyltransferase	101	0.324523	-0.0961328	0.464064	0.495731	0.55728	0	No Change	-0.261173	-1.26544	0.231839	-0.512673	0.118321	0.258726
GMOY001794-RA	EC:3.2.1.52	hypothetical protein	fused lobes	fused lobes, isoform B	0	K20730	FDL; beta-hexosaminidase Fdl	210	-0.587245	10.564	4.54568	0.0330019	0.0508784	0	No Change	10.6118	10.8267	11.0173	10.3892	10.3857	9.89363
GMOY001805-RA	EC:1.1.1.41	isocitrate dehydrogenase gamma subunit	isocitrate dehydrogenase gamma subunit	CG5028, isoform D	0	K00030	IDH3; isocitrate dehydrogenase (NAD+)	248	-1.42127	6.32843	28.004	1.21e-07	5.72e-07	-1	Underexpressed	6.64414	6.94495	7.00965	5.83094	5.28211	5.16552
GMOY001809-RA	EC:3.6.4.13	hypothetical protein	lethal (3) 72Ab	lethal (3) 72Ab	0	K12854	SNRNP200; pre-mRNA-splicing helicase BRR2	1823	-0.252477	5.66843	1.52014	0.217599	0.273122	0	No Change	5.87921	5.82144	5.66066	5.33654	5.57695	5.67958
GMOY001812-RA	EC:3.4.23.-	hypothetical protein	Signal peptide peptidase	signal peptide peptidase	1.72e-134	K09595	HM13; minor histocompatibility antigen H13	73	-1.39888	4.28981	35.0495	3.21e-09	2.14e-08	-1	Underexpressed	4.63103	5.11509	4.73813	3.60008	3.5673	3.14648
GMOY001813-RA	EC:3.4.23.-	hypothetical protein		signal peptide peptidase	0	K09595	HM13; minor histocompatibility antigen H13	39	-0.70929	7.22526	9.53801	0.0020126	0.00402785	-1	Underexpressed	7.42942	7.69535	7.47512	6.97386	6.83714	6.65935
GMOY001814-RA	EC:3.4.25.1	20S proteasome regulatory subunit beta type PSMB2/PRE1	20S proteasome regulatory subunit beta type PSMB2/PRE1	proteasome beta4 subunit, isoform A	4.32e-104	K02734	PSMB2; 20S proteasome subunit beta 4	180	-1.86219	5.65694	52.4943	4.32e-13	7.31e-12	-1	Underexpressed	5.94413	6.56986	6.36341	4.69955	4.29545	4.34644
GMOY001816-RA	EC:6.3.4.21	hypothetical protein		CG3714, isoform A	5.23e-123	K00763	pncB; nicotinate phosphoribosyltransferase	34	0.192211	4.85141	1.03593	0.30877	0.37059	0	No Change	4.83914	4.52417	4.85784	4.91772	4.90242	5.0069
GMOY001824-RA	EC:1.6.5.3 1.6.99.3	hypothetical protein		NADH dehydrogenase (ubiquinone) 51 kDa subunit, isoform A	0	K03942	NDUFV1; NADH dehydrogenase (ubiquinone) flavoprotein 1	485	-0.897508	8.14785	14.6832	0.000127172	0.000320423	-1	Underexpressed	8.3933	8.63503	8.5476	7.56306	7.76665	7.55458
GMOY001829-RA	EC:3.4.22.60	hypothetical protein	Death executioner caspase related to Apopain/Yama	death executioner caspase related to Apopain/Yama	2.08e-144	K04397	CASP7; caspase 7	79	-1.10978	6.75187	23.792	1.07e-06	4.12e-06	-1	Underexpressed	7.07655	7.43367	7.07534	6.16589	6.12638	5.99136
GMOY001831-RA	EC:3.4.22.40	hypothetical protein		CG1440, isoform C	0	K01372	BLMH; bleomycin hydrolase	145	-0.96949	5.51544	16.354	5.25e-05	0.000142024	-1	Underexpressed	5.73754	6.04026	5.98116	5.29141	4.74336	4.77374
GMOY001845-RA	EC:4.6.1.1	hypothetical protein	Adenylyl cyclase 76E	adenylyl cyclase 76E, isoform A	0	K08042	ADCY2; adenylate cyclase 2	372	0.711137	6.8625	7.27508	0.00699176	0.0124738	1	Overexpressed	6.74632	6.00287	6.53667	7.20768	7.24042	7.06482
GMOY001850-RA	EC:4.4.1.5	hypothetical protein		glyoxalase 1	3.95e-111	K01759	GLO1; lactoylglutathione lyase	114	-1.97499	5.91214	72.0913	2.05e-17	8.76e-16	-1	Underexpressed	6.37011	6.73861	6.64381	4.81421	4.62666	4.39786
GMOY001851-RA	EC:3.6.4.13	peroxisomal bioproteinsis protein	peroxisomal bioproteinsis protein	DHX15 ortholog, isoform A	4.32e-138	K12820	DHX15; pre-mRNA-splicing factor ATP-dependent RNA helicase DHX15/PRP43	46	-0.148662	4.61551	0.536495	0.463889	0.527153	0	No Change	4.7246	4.52417	4.79922	4.755	4.34447	4.49846
GMOY001852-RA	EC:1.3.99.-	hypothetical protein	Enigma	enigma	0	K15980	ACAD9; acyl-CoA dehydrogenase family member 9	78	-0.556314	4.98006	10.087	0.00149321	0.00308192	-1	Underexpressed	5.19627	5.24889	5.26109	4.63205	4.77231	4.6333
GMOY001853-RA	EC:6.1.1.1	tyrosyl-tRNA synthetase	tyrosyl-tRNA synthetase	mitochondrial tyrosyl-tRNA synthetase	0	K01866	YARS; tyrosyl-tRNA synthetase	308	-0.451578	1.62828	2.91548	0.0877332	0.121604	0	No Change	1.96088	1.97244	1.59526	1.5111	1.53372	1.20394
GMOY001854-RA	EC:2.7.11.1	hypothetical protein		JIL-1 kinase, isoform B	5.67e-139	K04445	MSK1; ribosomal protein S6 kinase alpha-5	106	-0.151187	3.154	0.346877	0.555887	0.614162	0	No Change	3.36069	3.07296	3.22822	3.35894	3.12632	2.69061
GMOY001860-RA	EC:3.6.4.12	hypothetical protein	kismet	kismet, isoform C	0	K14437	CHD7; chromodomain-helicase-DNA-binding protein 7	205	1.60125	6.97402	13.3674	0.000256039	0.000607996	1	Overexpressed	6.69977	4.87404	5.73447	7.5148	7.54865	7.61287
GMOY001862-RA	EC:3.1.26.5	hypothetical protein	RNaseP protein p30	RNaseP protein p30, isoform A	1.52e-96	K03539	RPP1; ribonuclease P/MRP protein subunit RPP1	67	-0.209724	3.86032	0.993749	0.318828	0.380797	0	No Change	4.12417	3.79576	3.94245	3.50983	3.87819	3.85173
GMOY001874-RA	EC:3.1.3.5	cytosolic 5-nucleotidase III cytosolic 5-nucleotidase III	cytosolic 5-nucleotidase III,cytosolic 5-nucleotidase III	cytosolic 5'-nucleotidase IIIB	1.01e-154	K01081	E3.1.3.5; 5'-nucleotidase	141	-0.200742	4.22732	1.3542	0.244546	0.302347	0	No Change	4.31361	4.3954	4.27049	4.08667	4.18136	4.10866
GMOY001883-RA	EC:2.3.2.27	hypothetical protein	Plenty of SH3s	plenty of SH3s	0	K12171	SH3RF; E3 ubiquitin-protein ligase SH3RF	130	1.9179	3.75295	31.858	1.66e-08	9.36e-08	1	Overexpressed	3.04656	1.55678	2.41425	4.31701	4.42569	4.39786
GMOY001890-RA	EC:3.1.26.-	hypothetical protein	Dicer-2	Dicer-2, isoform A	0	K11592	DICER1; endoribonuclease Dicer	233	-0.784268	4.35805	13.793	0.000204099	0.000495155	-1	Underexpressed	4.41755	4.88093	4.78721	4.03783	3.7627	3.96261
GMOY001892-RA	EC:3.1.1.29	hypothetical protein		uncharacterized protein Dmel_CG17327, isoform A	1.4e-32	K04794	PTH2; peptidyl-tRNA hydrolase, PTH2 family	23	-0.897058	1.02917	8.77546	0.0030531	0.00587325	-1	Underexpressed	1.15873	1.68824	1.53905	0.403922	0.743013	0.646629
GMOY001913-RA	EC:2.3.2.26	hypothetical protein		CG3356	0	K10589	UBE3C; ubiquitin-protein ligase E3 C	589	-0.471247	4.71817	7.05487	0.00790502	0.0139633	-1	Underexpressed	4.83473	5.03089	4.94693	4.54384	4.47935	4.37879
GMOY001936-RA	EC:2.3.1.225	hypothetical protein	DNZDHHC/NEW1 zinc finger protein	DNZDHHC/NEW1 zinc finger protein 11	2.42e-157	K20029	ZDHHC3_7_25; palmitoyltransferase ZDHHC3/7/25	172	0.365615	4.85011	4.1596	0.0413992	0.0624733	0	No Change	4.63611	4.73651	4.58694	4.9258	5.11323	5.00482
GMOY001942-RA	EC:3.2.1.14	chitin binding protein	chitin binding protein	Cht5	0	K01183	E3.2.1.14; chitinase	335	0.663993	0.842651	3.60163	0.0577231	0.0837385	0	No Change	0.772551	0.3311	0.0825443	1.22725	0.781497	1.17475
GMOY001946-RA	EC:3.4.11.1	putative aminopeptidase	putative aminopeptidase	dipeptidase B, isoform A	0	K01255	CARP; leucyl aminopeptidase	350	-1.93112	8.64698	34.5465	4.16e-09	2.7e-08	-1	Underexpressed	8.92017	9.47526	9.47336	7.82693	7.08371	7.10502
GMOY001965-RA	EC:3.6.1.-	hypothetical protein		uncharacterized protein Dmel_CG10195, isoform B	1.73e-80	K13355	NUDT19; nucleoside diphosphate-linked moiety X motif 19, mitochondrial	79	0.60547	4.83099	3.83025	0.0503354	0.0742578	0	No Change	4.60017	4.81772	3.92062	4.62875	5.4012	5.15061
GMOY001984-RA	EC:6.1.1.3	hypothetical protein	Threonyl-tRNA synthetase	Threonyl-tRNA synthetase, isoform C	0	K01868	TARS; threonyl-tRNA synthetase	513	-0.269677	7.29189	1.4302	0.231732	0.288506	0	No Change	7.44325	7.55813	7.24415	7.03114	7.22087	7.19453
GMOY001987-RA	EC:2.3.2.27	hypothetical protein	purity of essence	purity of essence, isoform A	0	K10691	UBR4; E3 ubiquitin-protein ligase UBR4	1903	0.154439	7.13879	0.430876	0.51156	0.571794	0	No Change	7.27763	6.81612	7.04539	7.08742	7.24946	7.29585
GMOY001997-RA	EC:2.7.1.67	hypothetical protein		phosphatidylinositol 4-kinase III alpha, isoform C	0	K00888	PI4KA; phosphatidylinositol 4-kinase A	439	-0.135823	6.30651	0.400882	0.526634	0.585745	0	No Change	6.43712	6.29869	6.3795	6.10673	6.44906	6.13086
GMOY002000-RA	EC:2.5.1.18	hypothetical protein	Glutathione S transferase D1	glutathione S transferase D1, isoform A	8.55e-129	K00799	GST; glutathione S-transferase	81	-2.39885	10.6383	52.4076	4.51e-13	7.59e-12	-1	Underexpressed	10.952	11.6482	11.4768	9.36517	8.72761	8.78661
GMOY002004-RA	EC:1.2.1.84	hypothetical protein		uncharacterized protein Dmel_CG10096, isoform B	2.17e-160	K13356	FAR; alcohol-forming fatty acyl-CoA reductase	190	-1.83511	3.69017	3.58101	0.0584436	0.0846742	0	No Change	4.68594	4.96111	2.2489	-0.912571	3.37936	2.72121
GMOY002006-RA	EC:6.5.1.1	hypothetical protein		DNA ligase III	0	K10776	LIG3; DNA ligase 3	146	-0.105291	3.09166	0.252543	0.61529	0.670627	0	No Change	2.95197	3.2747	3.21033	3.07893	2.9517	3.08506
GMOY002007-RA	EC:1.1.1.40	hypothetical protein	Malic enzyme b	malic enzyme b, isoform C	0	K00029	E1.1.1.40; malate dehydrogenase (oxaloacetate-decarboxylating)(NADP+)	416	-1.55602	5.69357	29.396	5.9e-08	2.98e-07	-1	Underexpressed	5.84672	6.13549	6.71371	4.93916	4.58919	4.62523
GMOY002010-RA	EC:3.6.1.45	hypothetical protein		uncharacterized protein Dmel_CG42813, isoform A	2.53e-91	K08077	NUDT14; UDP-sugar diphosphatase	113	-0.595894	6.18425	8.40159	0.00374893	0.00712097	-1	Underexpressed	6.46164	6.44064	6.45738	6.03636	5.73359	5.78835
GMOY002013-RA	EC:3.4.22.-	hypothetical protein	Autophagy-related 4b	Autophagy-related 4b	0	K08342	ATG4; cysteine protease ATG4	206	-0.800337	1.39432	7.64395	0.00569629	0.0103992	-1	Underexpressed	1.4166	1.9199	1.98005	1.19197	0.993051	0.844934
GMOY002014-RA	EC:3.5.4.3	hypothetical protein	Dihydropterin deaminase	dihydropterin deaminase	0	K01487	E3.5.4.3; guanine deaminase	203	-0.987197	2.28426	10.3703	0.0012806	0.00268265	-1	Underexpressed	2.60352	2.78058	2.79633	2.20279	1.70367	1.26059
GMOY002018-RA	EC:6.1.1.10	hypothetical protein	Methionyl-tRNA synthetase	mitochondrial methionyl-tRNA synthetase, isoform A	0	K01874	MARS; methionyl-tRNA synthetase	244	0.300182	4.81539	1.93082	0.164669	0.213311	0	No Change	4.5255	4.89461	4.52318	4.72446	5.13568	4.96915
GMOY002025-RA	EC:2.7.10.2	hypothetical protein	FER ortholog (H. sapiens)	FER ortholog, isoform A	0	K08889	FER; tyrosine-protein kinase Fer	68	1.22662	6.26021	22.3804	2.24e-06	7.98e-06	1	Overexpressed	5.8663	5.16673	5.42513	6.56107	6.8147	6.83578
GMOY002040-RA	EC:3.6.4.13	hypothetical protein		uncharacterized protein Dmel_CG10077, isoform A	0	K12823	DDX5; ATP-dependent RNA helicase DDX5/DBP2	242	0.440554	6.59522	3.72845	0.0534929	0.0782387	0	No Change	6.5797	6.09756	6.35122	6.88966	6.76094	6.73753
GMOY002044-RA	EC:3.1.4.2	hypothetical conserved protein	hypothetical conserved protein	uncharacterized protein Dmel_CG18135, isoform A	0	K18695	GPCPD1; glycerophosphocholine phosphodiesterase GPCPD1	92	0.398993	4.33896	4.72267	0.0297674	0.0462191	1	Overexpressed	4.20158	3.97382	4.1723	4.40822	4.5535	4.58974
GMOY002044-RB	EC:3.1.4.2	hypothetical conserved protein	hypothetical conserved protein	uncharacterized protein Dmel_CG18135, isoform A	0	K18695	GPCPD1; glycerophosphocholine phosphodiesterase GPCPD1	92	-2.02179	7.94579	40.1854	2.31e-10	2.03e-09	-1	Underexpressed	8.00937	8.80399	8.91913	6.78995	6.47424	6.54568
GMOY002048-RA	EC:3.7.1.2	fumarylacetoacetase	FAH: fumarylacetoacetase	wishful thinking, isoform A	0	K01555	FAH; fumarylacetoacetase	20	0.137953	7.20534	0.425706	0.514103	0.57431	0	No Change	7.17143	7.04646	7.18127	7.29028	7.2644	7.26243
GMOY002053-RA	EC:2.3.1.61	hypothetical protein		CG5214	1.9e-147	K00658	DLST; 2-oxoglutarate dehydrogenase E2 component (dihydrolipoamide succinyltransferase)	221	-0.566546	8.79612	6.01149	0.014213	0.0237115	-1	Underexpressed	8.91417	9.10392	9.12883	8.53531	8.47498	8.44522
GMOY002060-RA	EC:2.7.11.1	hypothetical protein		Numb-associated kinase, isoform A	0	K08853	AAK; AP2-associated kinase	119	1.77275	2.38605	40.7995	1.69e-10	1.53e-09	1	Overexpressed	1.4166	0.48368	1.48057	2.8937	3.01767	2.91898
GMOY002080-RA	EC:3.1.27.-	hypothetical protein	Cleavage and polyadenylation specificity factor	cleavage and polyadenylation specificity factor 73	0	K14403	CPSF3; cleavage and polyadenylation specificity factor subunit 3	563	-0.993696	1.75679	9.50497	0.00204916	0.0040957	-1	Underexpressed	1.9929	1.80872	2.67117	1.5111	1.20609	1.01925
GMOY002088-RA	EC:2.7.11.1	hypothetical protein	frayed	frayed, isoform A	0	K08835	OXSR1; serine/threonine-protein kinase OSR1/STK39	344	1.07517	4.70463	21.8145	3e-06	1.04e-05	1	Overexpressed	4.12417	3.60928	4.34615	5.11428	5.19391	5.08937
GMOY002090-RA	EC:2.7.11.1	hypothetical protein		par-1, isoform H	0	K08798	MARK; MAP/microtubule affinity-regulating kinase	102	1.24853	5.93922	25.7312	3.92e-07	1.65e-06	1	Overexpressed	5.54035	4.88093	5.02574	6.37893	6.42419	6.47635
GMOY002098-RA	EC:3.6.4.13	hypothetical protein		helicase at 25E, isoform A	0	K12812	UAP56; ATP-dependent RNA helicase UAP56/SUB2	97	-1.15155	4.89648	29.1603	6.66e-08	3.32e-07	-1	Underexpressed	5.25687	5.55048	5.28265	4.40822	4.26182	3.96261
GMOY002109-RA	EC:1.14.11.29	hypothetical protein		HIF prolyl hydroxylase, isoform A	1.09e-139	K09592	EGLN; hypoxia-inducible factor prolyl hydroxylase	74	0.771239	5.74096	13.94	0.000188736	0.000460734	1	Overexpressed	5.42183	5.14972	5.31648	6.21285	6.07017	5.9173
GMOY002110-RA	EC:1.1.1.21	aldehyde reductase	ader3: aldehyde reductase	CG6084, isoform D	2.72e-126	K00011	E1.1.1.21; aldehyde reductase	161	-1.36323	8.71613	26.559	2.56e-07	1.12e-06	-1	Underexpressed	9.26279	9.50259	8.90183	7.80265	7.87461	7.95941
GMOY002114-RA	EC:1.14.11.-	hypothetical protein		Utx histone demethylase, isoform D	0	K11447	UTX; histone demethylase	358	0.651842	5.41423	9.26989	0.00232951	0.00459746	1	Overexpressed	5.30869	4.91488	4.87497	5.57603	5.75188	5.76284
GMOY002121-RA	EC:1.18.1.6	hypothetical protein	defective in the avoidance of repellents	defective in the avoidance of repellents	0	K18914	FDXR; adrenodoxin-NADP+ reductase	229	-0.498308	4.59573	7.81877	0.00517063	0.00950819	-1	Underexpressed	4.76689	4.89461	4.82296	4.19756	4.42872	4.35622
GMOY002127-RA	EC:3.4.24.56	hypothetical protein	Insulin degrading metalloproteinase	insulin degrading metalloproteinase	0	K01408	IDE; insulysin	538	0.0221533	6.38399	0.0110571	0.916255	0.93146	0	No Change	6.49137	6.38843	6.22554	6.25833	6.48739	6.42925
GMOY002139-RA	EC:2.7.11.1	hypothetical protein		CG1227, isoform A	0	K08856	STK16; serine/threonine kinase 16	202	-0.885167	3.30328	12.7255	0.000360702	0.000836023	-1	Underexpressed	3.29798	3.75135	3.97459	2.8937	2.88258	2.68026
GMOY002148-RA	EC:2.3.2.27	E3 ubiquitin protein ligase	E3 ubiquitin protein ligase	parkin, isoform B	0	K04556	PARK2; parkin	308	-0.251039	3.81889	0.505875	0.47693	0.539335	0	No Change	4.13856	3.85293	3.80622	4.32109	3.41039	3.04529
GMOY002155-RA	EC:3.4.-.-	signal peptide I	signal peptide I	twisted bristles roughened eye	2.88e-129	K13280	SEC11; signal peptidase, endoplasmic reticulum-type	206	-0.188007	5.49537	1.00566	0.315944	0.377755	0	No Change	5.49354	5.69817	5.56539	5.38616	5.33158	5.4763
GMOY002156-RA	EC:3.1.1.29	hypothetical protein		CG1307, isoform C	3.29e-67	K04794	PTH2; peptidyl-tRNA hydrolase, PTH2 family	51	-1.15577	4.36605	26.9993	2.04e-07	9.16e-07	-1	Underexpressed	4.64117	5.13827	4.70658	3.73489	3.81929	3.50999
GMOY002173-RA	EC:6.1.1.14	hypothetical protein	Glycyl-tRNA synthetase	Glycyl-tRNA synthetase, isoform B	0	K01880	GARS; glycyl-tRNA synthetase	496	-1.02981	7.27899	20.2645	6.74e-06	2.19e-05	-1	Underexpressed	7.74482	7.8349	7.51846	6.58592	6.7972	6.63745
GMOY002177-RA	EC:2.3.1.9	acetyl-CoA acyltransferase	ACAT3: acetyl-CoA acyltransferase	CG9149	0	K00626	E2.3.1.9; acetyl-CoA C-acetyltransferase	247	-1.55649	5.70148	54.077	1.93e-13	3.43e-12	-1	Underexpressed	6.04305	6.42659	6.36139	4.81421	4.66576	4.71667
GMOY002184-RA	EC:1.3.3.3	coproporphyrinogen III oxidase CPO/HEM13	coproporphyrinogen III oxidase CPO/HEM13	coproporphyrinogen oxidase, isoform A	0	K00228	CPOX; coproporphyrinogen III oxidase	242	-1.17773	5.84707	31.9372	1.59e-08	9.04e-08	-1	Underexpressed	6.30303	6.49552	6.15249	5.05905	5.117	5.26061
GMOY002198-RA	EC:1.14.11.-	hypothetical protein	Histone demethylase 4A	lysine (K)-specific demethylase 4A, isoform A	0	K06709	KDM4; jumonji domain-containing protein 2	110	0.996688	1.01985	10.0934	0.00148798	0.00307283	1	Overexpressed	0.696795	-0.0331178	0.367123	1.3282	1.31504	1.39321
GMOY002210-RA	EC:2.1.1.33	hypothetical protein		CG4045	4.18e-116	K03439	trmB; tRNA (guanine-N7-)-methyltransferase	127	-0.812739	1.41327	6.14057	0.0132114	0.022206	-1	Underexpressed	1.78912	2.25287	1.21959	1.22725	0.855516	0.986029
GMOY002212-RA	EC:3.2.2.- 4.2.99.18	hypothetical protein		8-oxoguanine DNA glycosylase	9.06e-104	K03660	OGG1; N-glycosylase/DNA lyase	17	-0.717696	3.35716	7.99072	0.00470178	0.00873617	-1	Underexpressed	3.64897	3.33614	3.98515	3.22571	2.85577	2.81877
GMOY002246-RA	EC:3.1.4.12	sphingomyelin phosphodiesterase	sphingomyelin phosphodiesterase	CG3376, isoform C	0	K12350	SMPD1; sphingomyelin phosphodiesterase	420	0.364223	5.29915	3.78927	0.051582	0.075769	0	No Change	5.17897	5.14972	4.97368	5.39006	5.56182	5.44303
GMOY002256-RA	EC:3.4.-.-	hypothetical protein		COP9 signalosome subunit 5, isoform A	0	K09613	COPS5; COP9 signalosome complex subunit 5	315	-1.14178	3.30852	24.2137	8.62e-07	3.38e-06	-1	Underexpressed	3.54479	4.03685	3.77005	2.44681	2.75301	2.76103
GMOY002283-RA	EC:3.1.3.16	hypothetical protein		uncharacterized protein Dmel_CG34183	1.62e-45	K20827	RPAP2; RNA polymerase II subunit B1 CTD phosphatase RPAP2	22	-0.351665	4.10957	3.59992	0.0577823	0.0838089	0	No Change	4.27505	4.43338	4.11578	3.91338	3.86928	4.00053
GMOY002284-RA	EC:5.2.1.8	FKBP-type peptidyl-prolyl cis-trans isomerase	FKBP-type peptidyl-prolyl cis-trans isomerase	FK506-binding protein FKBP59, isoform A	0	K09571	FKBP4_5; FK506-binding protein 4/5	201	-0.121474	4.46517	0.455389	0.499787	0.561357	0	No Change	4.60017	4.49752	4.47156	4.54034	4.32506	4.34316
GMOY002286-RA	EC:2.7.11.1	hypothetical protein	Wee1 ortholog (S. pombe)	Wee1 kinase, isoform A	0	K06632	WEE1; wee1-like protein kinase	235	-0.198942	3.48273	1.10631	0.292885	0.354015	0	No Change	3.54479	3.55863	3.64249	3.32677	3.32177	3.49826
GMOY002300-RA	EC:5.1.3.15	hypothetical protein		CG9008, isoform A	0	K01792	E5.1.3.15; glucose-6-phosphate 1-epimerase	309	0.794705	2.92719	10.8782	0.000973048	0.0020795	1	Overexpressed	2.58263	2.25287	2.50507	3.18143	3.45869	3.06133
GMOY002330-RA	EC:1.21.1.1	hypothetical protein		CG6279, isoform B	1.42e-100	K17231	IYD; iodotyrosine deiodinase	143	-0.334152	3.10483	1.9251	0.165295	0.214016	0	No Change	3.06174	3.48821	3.24588	3.13574	2.9768	2.66984
GMOY002331-RA	EC:2.7.11.1	hypothetical protein		JIL-1 kinase, isoform B	1.6e-57	K04445	MSK1; ribosomal protein S6 kinase alpha-5	10	1.25973	2.17316	20.6843	5.42e-06	1.8e-05	1	Overexpressed	1.71425	0.970588	1.28939	2.44681	2.61065	2.75118
GMOY002332-RA	EC:2.7.11.1	hypothetical protein	JIL-1	JIL-1 kinase, isoform B	0	K04445	MSK1; ribosomal protein S6 kinase alpha-5	115	1.28518	3.93844	26.2027	3.07e-07	1.33e-06	1	Overexpressed	3.50092	2.65763	3.11743	4.49763	4.28544	4.47471
GMOY002342-RA	EC:2.7.11.1	EIF-2alpha kinase PEK/EIF2AK3	EIF-2alpha kinase PEK/EIF2AK3	pancreatic eIF-2alpha kinase, isoform A	0	K08860	EIF2AK3; eukaryotic translation initiation factor 2-alpha kinase 3	352	-1.02035	5.4273	28.4571	9.58e-08	4.62e-07	-1	Underexpressed	5.75398	5.9416	5.86308	4.75802	4.77708	4.96489
GMOY002345-RA	EC:2.7.11.17	hypothetical protein	Calcium/calmodulin-dependent protein kinase II	Calcium/calmodulin-dependent protein kinase II, isoform C	0	K04515	CAMK2; calcium/calmodulin-dependent protein kinase (CaM kinase) II	431	2.18946	4.90077	40.5615	1.91e-10	1.71e-09	1	Overexpressed	3.84594	2.65763	3.48777	5.95056	5.46318	5.29831
GMOY002350-RA	EC:1.3.5.2	hypothetical protein		dihydroorotate dehydrogenase, isoform A	2.61e-138	K00254	DHODH; dihydroorotate dehydrogenase	182	-0.350432	3.14921	3.257	0.0711189	0.101206	0	No Change	3.37291	3.21054	3.36382	2.94758	3.00146	2.97931
GMOY002354-RA	EC:6.3.2.5	hypothetical protein	Phosphopantothenoylcysteine synthetase	phosphopantothenoylcysteine synthetase, isoform A	0	K01922	PPCS; phosphopantothenate-cysteine ligase	290	-0.940828	3.78844	15.9006	6.68e-05	0.000176778	-1	Underexpressed	3.77404	4.42398	4.32967	3.31041	3.29542	3.18358
GMOY002359-RA	EC:3.4.21.105	hypothetical protein	rhomboid-4	rhomboid-4, isoform B	0	K02857	RHBDL1_2_3; rhomboid-related protein 1/2/3	111	-0.631597	5.45718	11.1764	0.000828439	0.00179392	-1	Underexpressed	5.65487	5.88791	5.67377	5.10007	5.16691	5.06571
GMOY002373-RA	EC:3.1.3.48	hypothetical protein	Ptpmeg	protein tyrosine phosphatase Meg, isoform G	0	K18037	PTPN4; tyrosine-protein phosphatase non-receptor type 4	503	0.379822	5.11805	4.05476	0.0440471	0.0659487	0	No Change	5.06684	4.75162	4.89749	5.28724	5.23262	5.35633
GMOY002379-RA	EC:3.1.3.78	hypothetical protein		CG6707, isoform A	9.63e-126	K13084	TMEM55; phosphatidylinositol-4,5-bisphosphate 4-phosphatase	154	0.180032	5.20571	0.919469	0.337614	0.399945	0	No Change	5.07434	4.97405	5.26975	5.33856	5.31199	5.2219
GMOY002387-RA	EC:6.1.1.21	hypothetical protein	Histidyl-tRNA synthetase	Histidyl-tRNA synthetase, isoform A	0	K01892	HARS; histidyl-tRNA synthetase	226	-0.438377	6.24002	4.75067	0.0292869	0.0455271	-1	Underexpressed	6.52872	6.36651	6.4306	5.89131	6.08178	6.0387
GMOY002393-RA	EC:2.7.7.7	hypothetical protein	Mesoderm-expressed	Mesoderm-expressed 4, isoform A	5.2e-42	K03506	POLE4; DNA polymerase epsilon subunit 4	27	-1.60509	1.93868	39.3686	3.51e-10	2.99e-09	-1	Underexpressed	2.33028	2.62519	2.79633	1.11871	0.993051	1.01925
GMOY002400-RA	EC:2.4.1.255	hypothetical protein	super sex combs	super sex combs, isoform B	0	K09667	OGT; protein O-GlcNAc transferase	859	0.871352	7.01145	15.1766	9.79e-05	0.00025162	1	Overexpressed	6.71426	6.39326	6.39542	7.38217	7.40853	7.3499
GMOY002418-RA	EC:1.1.1.41	hypothetical protein	lethal (1) G0156	lethal (1) G0156, isoform D	0	K00030	IDH3; isocitrate dehydrogenase (NAD+)	173	-0.894227	6.30264	9.08591	0.00257586	0.00505185	-1	Underexpressed	6.48716	6.47519	7.01995	6.2007	5.62006	5.4415
GMOY002422-RA	EC:3.6.4.13	hypothetical protein		CG5800	0	K14776	DDX10; ATP-dependent RNA helicase DDX10/DBP4	304	0.709664	4.29789	6.22221	0.0126158	0.0212777	1	Overexpressed	4.33875	3.79576	3.36382	4.37714	4.77231	4.61983
GMOY002436-RA	EC:2.3.2.23	hypothetical protein	vihar	vihar	1.22e-105	K06688	UBE2C; ubiquitin-conjugating enzyme E2 C	132	-0.913347	4.3147	20.128	7.24e-06	2.34e-05	-1	Underexpressed	4.55261	4.6585	4.89749	3.9402	3.84223	3.60605
GMOY002441-RA	EC:2.1.1.-	hypothetical protein	Fibrillarin	fibrillarin	4.61e-169	K14563	NOP1; rRNA 2'-O-methyltransferase fibrillarin	154	-0.415969	4.15853	3.84732	0.0498255	0.0735886	0	No Change	4.26197	4.59289	4.19066	3.99241	4.08464	3.72659
GMOY002447-RA	EC:3.1.21.-	hypothetical protein		CG3358, isoform E	2.92e-133	K03424	tatD; TatD DNase family protein	164	-0.164823	2.80086	0.365784	0.545311	0.603669	0	No Change	2.56142	2.92086	3.13649	2.41656	2.98506	2.70088
GMOY002458-RA	EC:2.7.1.17	hypothetical protein		CG3534	0	K00854	xylB; xylulokinase	312	0.416325	1.88302	2.24233	0.134278	0.178182	0	No Change	1.78912	0.970588	1.9372	2.11132	1.97672	2.06875
GMOY002461-RA	EC:4.3.2.2	adenylosuccinase	ADSL: adenylosuccinase	adenylosuccinate lyase	0	K01756	purB; adenylosuccinate lyase	361	-1.77005	6.07901	26.567	2.55e-07	1.12e-06	-1	Underexpressed	6.68147	7.03261	6.34714	4.58862	5.48957	4.55901
GMOY002467-RA	EC:3.6.4.12	hypothetical protein	Minichromosome maintenance	minichromosome maintenance 3, isoform A	0	K02541	MCM3; DNA replication licensing factor MCM3	566	-2.1532	1.33712	20.6449	5.53e-06	1.83e-05	-1	Underexpressed	1.82515	1.68824	2.69708	0.781596	-0.379415	-0.273451
GMOY002479-RA	EC:3.5.1.-	hypothetical protein	Sir2	sirtuin 1	0	K11411	SIRT1; NAD-dependent deacetylase sirtuin 1	140	1.18359	1.88424	15.7976	7.05e-05	0.000185539	1	Overexpressed	1.26747	1.1637	0.987293	2.41656	1.94316	2.45602
GMOY002482-RA	EC:6.1.1.20	hypothetical protein		Phenylalanyl-tRNA synthetase beta subunit	0	K01890	FARSB; phenylalanyl-tRNA synthetase beta chain	488	0.263599	5.02465	1.02298	0.311813	0.3735	0	No Change	5.1258	4.92824	4.53759	4.82576	5.47203	5.06968
GMOY002489-RA	EC:2.7.11.1	gilgamesh 2	gish 2: gilgamesh 2	gilgamesh, isoform E	0	K08958	CSNK1G; casein kinase 1, gamma	188	0.72108	5.48326	9.85419	0.00169446	0.00345456	1	Overexpressed	5.28301	4.6585	5.19897	5.82951	5.75792	5.79676
GMOY002499-RA	EC:1.1.1.34	hypothetical protein		HMG coenzyme A reductase	0	K00021	HMGCR; hydroxymethylglutaryl-CoA reductase (NADPH)	280	1.87719	4.8954	80.3441	3.15e-19	1.9e-17	1	Overexpressed	3.75549	3.39506	3.79426	5.65426	5.50114	5.43382
GMOY002504-RA	EC:2.7.7.7	hypothetical protein	DNA polymerase epsilon 255kD subunit	DNA polymerase epsilon 255kD subunit	0	K02324	POLE1; DNA polymerase epsilon subunit 1	1469	-1.19273	3.50334	27.39	1.66e-07	7.63e-07	-1	Underexpressed	3.86337	4.21093	3.90958	3.07893	2.68358	2.66984
GMOY002513-RA	EC:1.2.1.3	aldehyde dehydrogenase	alde3: aldehyde dehydrogenase	aldehyde dehydrogenase, isoform A	0	K00128	ALDH; aldehyde dehydrogenase (NAD+)	112	-1.63882	5.03965	41.4395	1.22e-10	1.14e-09	-1	Underexpressed	5.20996	5.73665	5.91369	4.21524	3.86481	3.94975
GMOY002522-RA	EC:3.6.4.13	hypothetical protein	eIF4AIII	eIF4AIII	0	K13025	EIF4A3; ATP-dependent RNA helicase	378	-0.943808	5.3145	22.28	2.36e-06	8.37e-06	-1	Underexpressed	5.63472	5.90828	5.58634	4.65166	4.87599	4.78586
GMOY002523-RA	EC:2.5.1.39	hypothetical protein	Coenzyme Q biosynthesis protein	coenzyme Q biosynthesis protein 2	6.46e-154	K06125	COQ2; 4-hydroxybenzoate polyprenyltransferase	189	-1.23623	3.94926	43.8539	3.54e-11	3.78e-10	-1	Underexpressed	4.30087	4.54166	4.51591	3.29386	3.17049	3.21975
GMOY002527-RA	EC:2.4.1.260	hypothetical protein		CG8412	0	K03847	ALG12; alpha-1,6-mannosyltransferase	200	-0.146975	2.15804	0.264566	0.607001	0.662616	0	No Change	2.02423	2.55802	2.10145	2.4012	1.99321	1.82755
GMOY002530-RA	EC:3.1.3.32 2.7.1.78	hypothetical protein		CG9601	1.22e-102	K08073	PNKP; bifunctional polynucleotide phosphatase/kinase	46	0.470081	1.85734	2.60868	0.10628	0.144327	0	No Change	1.36858	1.25135	2.02166	2.03373	2.20622	1.86457
GMOY002532-RA	EC:3.1.3.16	hypothetical protein	Protein phosphatase D3	protein phosphatase D3, isoform A	0	K04460	PPP5C; serine/threonine-protein phosphatase 5	332	-0.0367869	5.25993	0.0309666	0.860315	0.88457	0	No Change	5.16498	5.12672	5.51164	5.0785	5.36205	5.26926
GMOY002538-RA	EC:5.2.1.8	hypothetical protein		FK506-binding protein 1	3e-77	K14826	FPR3_4; FK506-binding nuclear protein	31	-0.489689	6.65567	5.3023	0.0212973	0.0342899	-1	Underexpressed	6.85268	6.83398	6.95297	6.47746	6.46835	6.2148
GMOY002541-RA	EC:3.6.4.13	hypothetical protein		CG9791, isoform C	0	K17675	SUPV3L1; ATP-dependent RNA helicase SUPV3L1/SUV3	423	-0.0884784	2.27638	0.116995	0.732316	0.77533	0	No Change	2.51806	1.97244	2.38266	2.03373	2.44071	2.20491
GMOY002548-RA	EC:2.3.1.88	hypothetical protein		uncharacterized protein Dmel_CG11412, isoform A	2.4e-102	K00670	NAA30; N-alpha-acetyltransferase 30	44	-1.16279	5.5793	28.5923	8.93e-08	4.33e-07	-1	Underexpressed	5.90469	6.11519	6.12651	4.96813	5.05551	4.61712
GMOY002549-RA	EC:2.7.7.19	hypothetical protein		uncharacterized protein Dmel_CG11418, isoform A	0	K18060	MTPAP; poly(A) RNA polymerase, mitochondrial	227	-0.565441	0.545915	2.63087	0.104804	0.142594	0	No Change	0.844526	0.3311	1.14624	0.403922	0.440364	0.0813609
GMOY002552-RA	EC:2.7.1.138	hypothetical protein	Ceramide kinase	ceramide kinase, isoform A	0	K04715	E2.7.1.138; ceramide kinase	186	-0.176456	3.72303	0.750572	0.386295	0.449331	0	No Change	3.9475	3.78111	3.68195	3.81824	3.47639	3.60057
GMOY002553-RA	EC:3.4.25.1	20S proteasome regulatory subunit beta type PSMB4/PRE4	20S proteasome regulatory subunit beta type PSMB4/PRE4	proteasome beta7 subunit, isoform A	8.12e-112	K02736	PSMB4; 20S proteasome subunit beta 7	190	-1.65168	6.24568	43.9221	3.42e-11	3.67e-10	-1	Underexpressed	6.50393	7.13554	6.84989	5.33856	5.12075	5.14121
GMOY002563-RA	EC:2.4.1.132 2.4.1.257	hypothetical protein		CG1291	0	K03843	ALG2; alpha-1,3/alpha-1,6-mannosyltransferase	217	-1.41185	5.97469	42.5703	6.82e-11	6.85e-10	-1	Underexpressed	6.2642	6.69434	6.5686	5.14919	5.11134	5.06968
GMOY002566-RA	EC:3.1.13.-	hypothetical protein	Dis3	Dis3, isoform A	0	K12585	DIS3; exosome complex exonuclease DIS3/RRP44	554	0.196897	4.63456	1.19598	0.274127	0.334125	0	No Change	4.68103	4.44272	4.44886	4.71517	4.78421	4.68338
GMOY002568-RA	EC:1.4.4.2	glycine dehydrogenase	glycine dehydrogenase	CG3999, isoform A	0	K00281	GLDC; glycine dehydrogenase	697	-0.338563	3.42684	0.660702	0.416312	0.479269	0	No Change	3.47848	4.25401	2.6179	2.80307	3.52256	3.356
GMOY002575-RA	EC:2.7.11.1	hypothetical protein		CASK ortholog, isoform B	0	K06103	CASK; calcium/calmodulin-dependent serine protein kinase	157	2.0232	3.15865	38.1808	6.45e-10	5.13e-09	1	Overexpressed	1.92812	1.33398	2.02166	3.26019	3.99332	3.99219
GMOY002576-RA	EC:2.3.2.27	hypothetical protein		something that sticks like glue, isoform B	4.01e-139	K10624	RBBP6; E3 ubiquitin-protein ligase RBBP6	53	2.32103	3.39358	47.9224	4.43e-12	5.87e-11	1	Overexpressed	2.40359	1.25135	1.35597	4.22836	4.09614	3.91045
GMOY002587-RA	EC:3.6.5.-	hypothetical protein		mitochondrial assembly regulatory factor, isoform C	0	K06030	MFN; mitofusin	533	0.269715	7.46394	1.40864	0.235283	0.292323	0	No Change	7.49519	7.18369	7.2692	7.66469	7.49646	7.61014
GMOY002589-RA	EC:2.7.11.1	hypothetical protein	Tao	Tao, isoform D	0	K04429	TAO; thousand and one amino acid protein kinase	356	1.74905	5.05449	28.9041	7.61e-08	3.74e-07	1	Overexpressed	4.50344	3.33614	3.64249	5.55882	5.59731	5.82521
GMOY002594-RA	EC:3.4.25.1	hypothetical protein	Proteasome beta1 subunit	proteasome beta1 subunit	4.82e-121	K02738	PSMB6; 20S proteasome subunit beta 1	140	-2.13499	6.15884	57.0368	4.28e-14	8.8e-13	-1	Underexpressed	6.40027	7.2741	6.80442	4.73675	4.78657	4.6937
GMOY002614-RA	EC:3.1.3.56	hypothetical protein	5PtaseI	5PtaseI, isoform F	0	K01106	E3.1.3.56; inositol-1,4,5-trisphosphate 5-phosphatase	109	0.24867	5.03267	1.90291	0.167753	0.216768	0	No Change	4.98958	4.86712	4.8405	5.06394	5.23782	5.14121
GMOY002615-RA	EC:2.3.2.26	hypothetical protein	hyperplastic discs	hyperplastic discs, isoform A	0	K10593	EDD1; E3 ubiquitin-protein ligase EDD1	961	0.523657	6.84947	4.35496	0.0369013	0.0562537	0	No Change	6.90306	6.29354	6.41507	7.18149	7.03477	7.03823
GMOY002616-RA	EC:6.3.5.6 6.3.5.7	hypothetical protein	glutamyl-tRNA amidotransferase subunit A	Glutamyl-tRNA(Gln) amidotransferase, subunit A	0	K02433	gatA; aspartyl-tRNA(Asn)/glutamyl-tRNA(Gln) amidotransferase subunit A	155	-0.874095	1.61964	11.3389	0.000758985	0.00165587	-1	Underexpressed	1.78912	2.20976	2.10145	1.11871	1.31504	1.11454
GMOY002622-RA	EC:3.4.24.-	hypothetical protein	tolkin	tolkin, isoform A	0	K13046	tok; tolkin	397	0.855143	3.82636	14.1021	0.000173146	0.000425593	1	Overexpressed	3.54479	3.37568	2.99742	3.98212	4.31526	4.20563
GMOY002624-RA	EC:3.4.11.18	hypothetical protein		uncharacterized protein Dmel_CG13630	0	K01265	map; methionyl aminopeptidase	40	-1.00907	1.12932	12.57	0.000391996	0.000902685	-1	Underexpressed	1.46307	1.86538	1.48057	0.578006	0.743013	0.603474
GMOY002633-RA	EC:2.3.2.23	hypothetical protein		CG5823, isoform A	1.43e-65	K04554	UBE2J2; ubiquitin-conjugating enzyme E2 J2	40	0.641666	2.76955	5.87302	0.0153747	0.0254439	1	Overexpressed	2.66445	2.16531	2.28352	3.26019	2.76266	3.03721
GMOY002634-RA	EC:1.5.1.2	pyrroline-5-carboxylate reductase	PYCR2: pyrroline-5-carboxylate reductase	Pyrroline-5-carboxylate reductase-like 2, isoform A	1.54e-148	K00286	proC; pyrroline-5-carboxylate reductase	166	-1.35499	7.68845	18.3288	1.86e-05	5.52e-05	-1	Underexpressed	7.78539	8.2949	8.47644	7.23176	6.79013	6.45147
GMOY002640-RA	EC:2.4.1.224 2.4.1.225	hypothetical protein	Ext2	Ext2	0	K02367	EXT2; glucuronyl/N-acetylglucosaminyl transferase EXT2	359	0.310642	2.21679	1.6642	0.197037	0.249995	0	No Change	2.14317	2.11946	1.84748	2.3054	2.49961	2.21927
GMOY002646-RA	EC:3.6.3.8	hypothetical protein	Secretory Pathway Calcium atpase	secretory pathway calcium atpase, isoform D	0	K01537	E3.6.3.8; Ca2+-transporting ATPase	708	1.0112	4.24476	18.898	1.38e-05	4.23e-05	1	Overexpressed	3.65898	3.33614	3.87594	4.89047	4.46464	4.55901
GMOY002658-RA	EC:2.7.1.127	Ã‚Â 1D-myo-inositol-triphosphate 3-kinase	IP3K: inositol-triphosphate 3-kinase	inositol 1,4,5-triphosphate kinase 2, isoform A	0	K00911	ITPK; 1D-myo-inositol-triphosphate 3-kinase	208	1.65136	3.02217	14.4617	0.000143036	0.000356787	1	Overexpressed	2.62412	0.621655	1.89304	3.7592	3.58916	3.34948
GMOY002668-RA	EC:2.3.2.26	hypothetical protein	circadian trip	circadian trip, isoform E	0	K10590	TRIP12; E3 ubiquitin-protein ligase TRIP12	180	2.75005	6.49135	58.2159	2.35e-14	5.26e-13	1	Overexpressed	5.16147	3.93464	4.20878	7.27192	7.26227	7.31897
GMOY002676-RA	EC:2.6.1.13	ornithine--oxo-acid transaminase	OAT: ornithine--oxo-acid transaminase	ornithine aminotransferase precursor	0	K00819	rocD; ornithine--oxo-acid transaminase	308	-0.486918	7.52038	4.03046	0.0446858	0.0667902	0	No Change	7.46339	7.84021	7.89245	7.28191	7.36682	7.11177
GMOY002683-RA	EC:2.5.1.61	hypothetical protein	lethal (3)	lethal (3) 02640	1.48e-156	K01749	hemC; hydroxymethylbilane synthase	132	-0.453889	5.67789	4.88526	0.0270869	0.0424607	-1	Underexpressed	6.06581	5.88448	5.68999	5.33047	5.4498	5.52192
GMOY002706-RA	EC:3.2.1.96	hypothetical protein		CG5613, isoform B	2.6e-174	K01227	E3.2.1.96; mannosyl-glycoprotein endo-beta-N-acetylglucosaminidase	129	-1.91429	2.85398	35.998	1.98e-09	1.39e-08	-1	Underexpressed	3.16374	3.68993	3.77005	2.13008	1.48791	1.34162
GMOY002737-RA	EC:2.4.2.10 4.1.1.23	hypothetical protein	rudimentary-like	rudimentary-like	0	K13421	UMPS; uridine monophosphate synthetase	359	-1.05523	4.97655	20.6594	5.49e-06	1.82e-05	-1	Underexpressed	5.16498	5.74044	5.28692	4.54034	4.24126	4.29989
GMOY002739-RA	EC:3.6.4.12	hypothetical protein		CG4078, isoform A	0	K11136	RTEL1; regulator of telomere elongation helicase 1	362	-0.0494619	2.20374	0.0309137	0.860433	0.884575	0	No Change	1.96088	2.02313	2.6179	2.38567	1.97672	2.16093
GMOY002743-RA	EC:2.1.1.319	hypothetical protein		arginine methyltransferase 1	5.99e-89	K11434	PRMT1; type I protein arginine methyltransferase	86	-0.524762	0.169496	1.77598	0.182644	0.233776	0	No Change	0.243621	0.3311	0.710278	-0.199906	0.288309	-0.273451
GMOY002764-RA	EC:2.9.1.2	hypothetical protein		CG1427, isoform C	0	K03341	SEPSECS; O-phospho-L-seryl-tRNASec:L-selenocysteinyl-tRNA synthase	160	-0.38221	2.34635	2.62156	0.10542	0.143358	0	No Change	2.77909	2.33542	2.41425	2.23781	2.16315	2.10014
GMOY002776-RA	EC:2.7.7.1 2.7.7.18	hypothetical protein	Nicotinamide mononucleotide adenylyltransferase	nicotinamide mononucleotide adenylyltransferase, isoform B	1.6e-133	K06210	NMNAT; nicotinamide mononucleotide adenylyltransferase	35	0.542651	3.77832	4.62092	0.0315843	0.0488081	1	Overexpressed	3.59782	3.72097	3.01813	3.78902	4.00557	4.20924
GMOY002785-RA	EC:3.4.19.12	hypothetical protein		CG4968	2.99e-145	K09602	OTUB1; ubiquitin thioesterase protein OTUB1	177	-1.70396	7.83656	36.7982	1.31e-09	9.6e-09	-1	Underexpressed	8.18425	8.83269	8.24789	6.78921	6.83999	6.60842
GMOY002791-RA	EC:3.6.4.12	hypothetical protein	Etl1 homologue	Etl1 homologue	0	K14439	SMARCAD1; SWI/SNF-related matrix-associated actin-dependent regulator of chromatin subfamily A containing DEAD/H box 1	419	-0.187675	4.30728	1.02846	0.31052	0.372348	0	No Change	4.44675	4.38575	4.36243	4.37321	4.18495	4.06955
GMOY002792-RA	EC:2.3.1.16	acetyl-CoA acyltransferase 2	aca2: acetyl-CoA acyltransferase 2	yippee interacting protein 2	0	K07508	ACAA2; acetyl-CoA acyltransferase 2	220	-2.05925	5.00125	59.6482	1.13e-14	2.74e-13	-1	Underexpressed	5.7209	6.0586	5.21251	3.72258	3.69375	3.54463
GMOY002798-RA	EC:1.14.-.-	hypothetical protein	Cyp6d2	Cyp6d2	2.89e-114	K14999	CYP6; cytochrome P450, family 6	60	-0.870063	5.96243	9.09453	0.00256375	0.00503187	-1	Underexpressed	6.40027	6.67663	5.79871	5.44729	5.69757	5.21832
GMOY002800-RA	EC:3.4.21.-	hypothetical protein	Furin	furin 2, isoform I	0	K08654	PCSK5; proprotein convertase subtilisin/kexin type 5	483	2.45047	5.52749	36.8937	1.25e-09	9.21e-09	1	Overexpressed	4.4293	2.75081	3.82984	6.45252	6.1957	6.15161
GMOY002806-RA	EC:3.6.4.13	hypothetical protein	Rs1	Rs1, isoform A	0	K13181	DDX27; ATP-dependent RNA helicase DDX27	437	0.855474	3.40768	8.30688	0.00394952	0.00745863	1	Overexpressed	3.27211	2.16531	3.01813	3.64643	3.92621	3.66496
GMOY002816-RA	EC:2.1.1.43	hypothetical protein	trithorax	trithorax, isoform D	0	K09186	MLL1; histone-lysine N-methyltransferase MLL1	143	2.11008	4.56309	26.9402	2.1e-07	9.41e-07	1	Overexpressed	3.87201	2.16531	2.8435	5.25127	5.0885	5.36927
GMOY002818-RA	EC:2.3.1.24	schlank	schlank: schlank	schlank, isoform B	0	K04710	CERS; ceramide synthetase	201	-0.740177	5.20941	14.5689	0.000135127	0.000338726	-1	Underexpressed	5.39811	5.74422	5.4482	4.83723	4.78657	4.77131
GMOY002841-RA	EC:3.6.-.-	hypothetical protein	rad50	rad50, isoform E	0	K10866	RAD50; DNA repair protein RAD50	350	1.20128	2.16421	12.8159	0.000343686	0.000799183	1	Overexpressed	1.55175	1.1637	1.48057	2.96859	2.08837	2.5725
GMOY002851-RA	EC:6.1.1.11	hypothetical protein	Seryl-tRNA synthetase	Seryl-tRNA synthetase, isoform A	5.77e-156	K01875	SARS; seryl-tRNA synthetase	175	-0.360168	4.30859	3.65618	0.0558616	0.0813542	0	No Change	4.54723	4.43338	4.45647	4.1199	4.28209	3.94975
GMOY002863-RA	EC:3.1.1.4	hypothetical protein	calcium-independent phospholipase A2 VIA	calcium-independent phospholipase A2 VIA, isoform A	0	K16343	PLA2G6; calcium-independent phospholipase A2	383	-0.513604	5.87438	6.31055	0.0120022	0.0203479	-1	Underexpressed	5.89625	6.20575	6.20987	5.63797	5.52118	5.63071
GMOY002867-RA	EC:1.3.8.6	glutaryl-CoA dehydrogenase	GCDH: glutaryl-CoA dehydrogenase	CG9547	0	K00252	GCDH; glutaryl-CoA dehydrogenase	300	-0.0106566	8.98766	0.00164953	0.967603	0.973813	0	No Change	8.98032	9.0995	8.89169	8.66421	9.25994	8.96142
GMOY002871-RA	EC:3.1.3.18 3.1.3.48	hypothetical protein		uncharacterized protein Dmel_CG15739, isoform A	1.38e-109	K19269	PGP; phosphoglycolate phosphatase	56	0.221158	4.81929	0.946296	0.330664	0.393017	0	No Change	4.65625	4.72124	4.73187	4.87387	5.23262	4.58974
GMOY002901-RA	EC:3.4.-.-	signal peptidase complex subunit	signal peptidase complex subunit	spase 22/23-subunit, isoform A	3.2e-104	K12948	SPCS3; signal peptidase complex subunit 3	136	-1.48734	6.2313	34.9791	3.33e-09	2.21e-08	-1	Underexpressed	6.4166	7.08574	6.81037	5.43225	5.22566	5.26754
GMOY002902-RA	EC:2.8.3.5	hypothetical protein	Succinyl-CoA:3-ketoacid CoA transferase	Succinyl-CoA:3-ketoacid CoA transferase, isoform A	0	K01027	OXCT; 3-oxoacid CoA-transferase	311	-0.582538	8.01513	4.09003	0.0431369	0.0647963	0	No Change	8.16066	8.65022	7.9264	7.43027	7.84766	7.7748
GMOY002905-RA	EC:1.14.11.- 1.14.11.27	hypothetical protein		CG2982, isoform B	0	K16914	NO66; bifunctional lysine-specific demethylase and histidyl-hydroxylase NO66	156	0.655309	4.26078	9.63909	0.0019048	0.00383848	1	Overexpressed	4.06514	3.70553	3.86455	4.31291	4.70133	4.5842
GMOY002906-RA	EC:3.1.-.-	hypothetical protein	meiotic	meiotic 9, isoform A	0	K10848	ERCC4; DNA excision repair protein ERCC-4	445	-0.491604	2.7441	4.94413	0.0261795	0.041203	-1	Underexpressed	3.09162	3.09682	2.72254	2.51977	2.54505	2.43156
GMOY002949-RA	EC:2.7.11.1	hypothetical protein		PTEN-induced putative kinase 1, isoform A	0	K05688	PINK1; PTEN induced putative kinase 1	108	0.268619	0.426309	0.490036	0.483911	0.546034	0	No Change	-0.117479	0.160455	0.710278	0.781596	0.440364	0.313313
GMOY002949-RB	EC:2.7.11.1	hypothetical protein		PTEN-induced putative kinase 1, isoform A	0	K05688	PINK1; PTEN induced putative kinase 1	108	-1.06636	4.12753	17.7821	2.48e-05	7.17e-05	-1	Underexpressed	4.1457	4.78872	4.72559	3.7592	3.43474	3.32976
GMOY002970-RA	EC:3.1.3.2 3.1.3.48	hypothetical protein	primo-2	primo-1, isoform B	8.03e-59	K14394	ACP1; low molecular weight phosphotyrosine protein phosphatase	101	-1.95844	3.21354	39.5221	3.24e-10	2.77e-09	-1	Underexpressed	3.51202	4.34648	3.80622	1.77226	1.83754	2.31601
GMOY002971-RA	EC:3.1.3.2 3.1.3.48	hypothetical protein		primo-1, isoform B	4.17e-60	K14394	ACP1; low molecular weight phosphotyrosine protein phosphatase	106	-0.829073	2.55562	11.01	0.000906196	0.00194458	-1	Underexpressed	2.98419	2.92086	2.88918	2.38567	2.1485	1.78955
GMOY002974-RA	EC:3.5.4.4	hypothetical protein		adenosine deaminase-related growth factor D	2.7e-133	K19572	CECR1; adenosine deaminase CECR1	39	1.20033	1.90377	8.0823	0.00446998	0.00836295	1	Overexpressed	1.46307	1.1637	0.710278	1.48218	2.39179	2.76103
GMOY002998-RA	EC:2.3.2.23	hypothetical protein		ubiquitin conjugating enzyme 7, isoform A	2.25e-109	K04555	UBE2G2; ubiquitin-conjugating enzyme E2 G2	18	-0.246175	6.20859	1.63194	0.201435	0.255039	0	No Change	6.32364	6.31659	6.34099	6.09125	6.11418	6.03769
GMOY003000-RA	EC:1.1.1.205	raspberry	ras: raspberry	raspberry, isoform A	0	K00088	IMPDH; IMP dehydrogenase	326	0.0715415	6.73679	0.0728132	0.787284	0.82272	0	No Change	6.75334	6.91506	6.3835	6.41381	6.98565	6.85545
GMOY003008-RA	EC:2.4.1.135	hypothetical protein		GlcAT-I	3.02e-177	K10158	B3GAT3; galactosylgalactosylxylosylprotein 3-beta-glucuronosyltransferase 3	132	-0.0695394	1.72904	0.04821	0.826208	0.856464	0	No Change	1.67531	1.48627	2.06211	2.09231	1.41634	1.51465
GMOY003017-RA	EC:3.4.24.81	hypothetical protein		Kuzbanian-like, isoform C	1.24e-152	K06704	ADAM10; disintegrin and metalloproteinase domain-containing protein 10	15	2.50483	-0.199725	15.196	9.69e-05	0.000249135	1	Overexpressed	-1.68928	-1.85915	-1.44929	0.828301	-0.00726224	-0.120907
GMOY003025-RA	EC:3.6.1.-	hypothetical protein	Nucleostemin ortholog (H. sapiens)	nucleostemin ortholog 3, isoform A	0	K14539	LSG1; large subunit GTPase 1	349	0.915537	0.823514	6.37404	0.0115801	0.0197434	1	Overexpressed	0.133001	0.621655	0.0825443	0.733328	1.26159	1.26059
GMOY003037-RA	EC:2.4.2.14	amidophosphoribosyltransferase	PPAT: amidophosphoribosyltransferase	phosphoribosylamidotransferase 2, isoform B	0	K00764	purF; amidophosphoribosyltransferase	298	0.190102	7.31922	0.148449	0.700022	0.746444	0	No Change	6.86895	8.03804	6.08785	6.81263	7.60103	7.67248
GMOY003057-RA	EC:2.7.11.22	hypothetical protein	Ecdysone-induced protein 63E	Ecdysone-induced protein 63E, isoform K	0	K08821	CDK14; cyclin-dependent kinase 14	240	2.09927	1.65754	43.7346	3.76e-11	3.99e-10	1	Overexpressed	0.442265	0.160455	0.0825443	2.23781	2.40418	2.03666
GMOY003070-RA	EC:1.8.4.-	hypothetical protein	Endoplasmic reticulum oxidoreductin-1-like	endoplasmic reticulum oxidoreductin-1-like	0	K10950	ERO1L; ERO1-like protein alpha	354	-0.153582	6.33645	0.412309	0.5208	0.580551	0	No Change	6.55309	6.59731	6.01503	6.31989	6.22392	6.22907
GMOY003071-RA	EC:2.7.11.10	hypothetical protein	IkappaB kinase-like	I-kappaB kinase epsilon, isoform B	0	K05410	TBK1; TANK-binding kinase 1	302	-0.782596	4.73085	17.7761	2.48e-05	7.19e-05	-1	Underexpressed	4.87395	5.17796	5.16223	4.27968	4.33156	4.27603
GMOY003079-RA	EC:2.3.2.26	hypothetical protein	Suppressor of deltex	suppressor of deltex, isoform B	0	K05633	AIP5; atrophin-1 interacting protein 5 (WW domain containing E3 ubiquitin protein ligase 1)	552	-0.0157282	4.51367	0.00510764	0.943025	0.953115	0	No Change	4.44675	4.30611	4.769	4.72446	4.45574	4.30999
GMOY003082-RA	EC:3.1.1.4	hypothetical protein	secretory Phospholipase A2	secretory phospholipase A2, isoform A	6.26e-71	K01047	PLA2G; secretory phospholipase A2	31	-0.621323	2.77904	1.10039	0.29418	0.355254	0	No Change	2.42722	4.07339	1.75182	1.77226	2.79123	2.65934
GMOY003087-RA	EC:1.14.13.-	monooxygenase	monooxygenase	CG7277	0	K06126	COQ6; ubiquinone biosynthesis monooxygenase Coq6	204	-1.3483	4.99466	45.0279	1.94e-11	2.23e-10	-1	Underexpressed	5.26345	5.65864	5.62735	4.21524	4.16325	4.1691
GMOY003093-RA	EC:1.14.13.39	nitric-oxide synthase invertebrate	NOS1: nitric-oxide synthase, invertebrate	nitric oxide synthase, isoform A	0	K13240	NOS1; nitric-oxide synthase, brain	542	0.922557	3.95509	6.84874	0.00887038	0.0155044	1	Overexpressed	2.77909	3.02402	4.08666	4.31291	4.20986	4.44751
GMOY003116-RA	EC:3.6.5.5	hypothetical protein	Dynamin related protein	dynamin related protein 1, isoform A	0	K17065	DNM1L; dynamin 1-like protein	554	0.265214	1.31869	0.640357	0.423582	0.486211	0	No Change	1.50809	0.621655	1.14624	1.5111	1.08823	1.62666
GMOY003127-RA	EC:3.5.1.26	asparaginase	asparaginase	CG1827	5.88e-143	K01444	AGA; N4-(beta-N-acetylglucosaminyl)-L-asparaginase	217	-0.536428	7.24671	5.87882	0.0153241	0.0253709	-1	Underexpressed	7.48044	7.62837	7.35105	6.89584	7.04469	6.91954
GMOY003169-RA	EC:2.4.1.-	hypothetical protein		beta1,3-galactosyltransferase 1, isoform B	2.3e-89	K07819	B3GALT1; beta-1,3-galactosyltransferase 1	33	0.133972	6.80818	0.404885	0.524577	0.583848	0	No Change	6.7274	6.77973	6.71054	6.73125	6.97064	6.90683
GMOY003179-RA	EC:3.4.14.4	dipeptidyl peptidase III	dipeptidyl peptidase III	dipeptidyl aminopeptidase III, isoform C	0	K01277	DPP3; dipeptidyl-peptidase III	539	-0.879154	2.69898	14.8081	0.00011902	0.000301921	-1	Underexpressed	3.03122	2.97336	3.26333	2.23781	2.39179	2.0528
GMOY003183-RA	EC:1.3.1.24 1.5.1.30	hypothetical protein		CG9471, isoform A	5.99e-112	K05901	BLVRB; biliverdin reductase / flavin reductase	76	-1.79915	3.84865	16.1654	5.8e-05	0.000155331	-1	Underexpressed	3.77404	4.61784	4.91967	3.4212	2.34116	2.06875
GMOY003203-RA	EC:3.6.4.13	hypothetical protein	abstrakt	abstrakt	0	K13116	DDX41; ATP-dependent RNA helicase DDX41	489	0.162965	4.88074	0.795174	0.37254	0.435333	0	No Change	4.63611	4.92158	4.82296	5.00925	4.91545	4.94558
GMOY003204-RA	EC:1.14.-.-	hypothetical protein		cytochrome P450-6a8	0	K14999	CYP6; cytochrome P450, family 6	279	0.632335	5.89502	2.6482	0.103667	0.141243	0	No Change	6.07332	5.49769	4.76288	5.56228	6.30294	6.49566
GMOY003209-RA	EC:1.2.1.3	aldehyde dehydrogenase (NAD+)	ALDH2: aldehyde dehydrogenase (NAD+)	uncharacterized protein Dmel_CG31075, isoform A	0	K00128	ALDH; aldehyde dehydrogenase (NAD+)	340	-1.05867	5.30389	22.9074	1.7e-06	6.19e-06	-1	Underexpressed	5.55114	6.04026	5.59326	4.76704	4.56457	4.72676
GMOY003213-RA	EC:2.1.1.-	hypothetical protein	mitochondrial transcription factor B2	mitochondrial transcription factor B2	2.46e-169	K17653	TFB2M; dimethyladenosine transferase 2, mitochondrial	144	0.118154	0.609075	0.123752	0.725001	0.768726	0	No Change	0.532191	0.48368	0.60471	0.781596	0.743013	0.416654
GMOY003214-RA	EC:3.1.3.5	hypothetical protein		uncharacterized protein Dmel_CG42249, isoform B	0	K19970	NT5E; 5'-nucleotidase	107	-0.736515	8.40613	6.59964	0.0101999	0.0175814	-1	Underexpressed	8.52063	8.86475	8.77829	8.37644	7.65157	7.84856
GMOY003215-RA	EC:6.3.1.14	hypothetical protein		CG1578, isoform A	0	K06927	DPH6; diphthine-ammonia ligase	226	1.21155	4.67679	23.2586	1.42e-06	5.28e-06	1	Overexpressed	4.24877	3.37568	4.0368	5.08573	5.16509	5.18761
GMOY003218-RA	EC:3.4.19.12	hypothetical protein	Ubiquitin-specific protease 64E	ubiquitin specific protease 47, isoform D	0	K11857	USP47; ubiquitin carboxyl-terminal hydrolase 47	335	0.607784	2.38404	3.75297	0.0527136	0.0772542	0	No Change	2.25304	1.1637	2.35037	2.61608	2.76266	2.49196
GMOY003240-RA	EC:3.6.4.12	hypothetical protein	Minichromosome maintenance	minichromosome maintenance 6	5.14e-178	K02542	MCM6; DNA replication licensing factor MCM6	87	-1.90816	2.65294	56.0028	7.24e-14	1.43e-12	-1	Underexpressed	3.16374	3.35605	3.54597	1.77226	1.39168	1.31511
GMOY003242-RA	EC:2.4.1.17	hypothetical protein	slimfast-like 1: Dorothy	dorothy, isoform A	6.17e-173	K00699	UGT; glucuronosyltransferase	144	-0.1223	4.18028	0.380129	0.537534	0.596132	0	No Change	4.17391	4.07339	4.44886	3.97694	4.22739	4.14297
GMOY003243-RA	EC:3.4.19.12	hypothetical protein		ubiquitin specific protease 16/45, isoform A	0	K11844	USP16_45; ubiquitin carboxyl-terminal hydrolase 16/45	299	1.77394	6.40162	31.5458	1.95e-08	1.08e-07	1	Overexpressed	5.73043	4.9546	4.91967	6.67166	7.22741	7.12041
GMOY003250-RA	EC:3.1.3.77	enolase-phosphatase E1	ENOPH1: enolase-phosphatase E1	uncharacterized protein Dmel_CG12173	1.32e-84	K09880	mtnC; enolase-phosphatase E1	64	-0.564314	4.55697	7.41561	0.00646605	0.0116392	-1	Underexpressed	4.61568	5.09745	4.70019	4.32517	4.27873	4.15423
GMOY003262-RA	EC:3.1.26.5	hypothetical protein		uncharacterized protein Dmel_CG33082, isoform A	1.46e-21	K03540	RPR2; ribonuclease P protein subunit RPR2	19	-1.53143	2.53786	36.5753	1.47e-09	1.07e-08	-1	Underexpressed	2.90224	3.47006	3.05867	1.59452	1.72357	1.64806
GMOY003263-RA	EC:3.6.5.5	hypothetical protein	shibire	shibire, isoform M	0	K01528	DNM; dynamin GTPase	546	0.371522	5.08968	3.07965	0.0792778	0.111521	0	No Change	4.93292	4.69803	5.01547	5.4714	5.04369	5.23609
GMOY003279-RA	EC:3.4.11.18	hypothetical protein	uninitiated	uninitiated, isoform A	0	K01265	map; methionyl aminopeptidase	151	0.150227	6.32879	0.536077	0.464063	0.527274	0	No Change	6.27237	6.26223	6.21885	6.31887	6.55976	6.311
GMOY003281-RA	EC:2.7.1.127	hypothetical protein	Inositol 1,4,5-triphosphate kinase	inositol 1,4,5-triphosphate kinase 1, isoform A	9.95e-176	K00911	ITPK; 1D-myo-inositol-triphosphate 3-kinase	127	1.06868	3.37746	20.362	6.41e-06	2.09e-05	1	Overexpressed	3.03122	2.62519	2.44516	3.81824	3.64762	3.89264
GMOY003284-RA	EC:2.3.2.27	hypothetical protein	CHIP ortholog	CHIP ortholog	0	K09561	STUB1; STIP1 homology and U-box containing protein 1	229	-0.440713	5.28411	5.93631	0.0148321	0.0246499	-1	Underexpressed	5.46813	5.47511	5.52617	5.10956	5.10187	4.93474
GMOY003290-RA	EC:1.14.11.-	hypothetical protein	little imaginal discs	little imaginal discs, isoform A	0	K11446	KDM5; histone demethylase JARID1	511	0.0175598	6.18711	0.00819588	0.927865	0.940946	0	No Change	6.17453	6.17526	6.18491	6.23035	6.11701	6.23704
GMOY003296-RA	EC:6.3.4.13 2.1.2.2 6.3.3.1	hypothetical protein	adenosine	adenosine 3, isoform A	0	K11787	GART; phosphoribosylamine--glycine ligase / phosphoribosylglycinamide formyltransferase / phosphoribosylformylglycinamidine cyclo-ligase	479	-0.259444	2.6718	0.719382	0.396347	0.459319	0	No Change	2.77909	3.2747	2.17706	2.41656	2.65277	2.56126
GMOY003296-RB	EC:6.3.4.13 2.1.2.2 6.3.3.1	hypothetical protein	adenosine	adenosine 3, isoform A	0	K11787	GART; phosphoribosylamine--glycine ligase / phosphoribosylglycinamide formyltransferase / phosphoribosylformylglycinamidine cyclo-ligase	479	1.93897	1.48634	41.5007	1.18e-10	1.11e-09	1	Overexpressed	0.442265	-0.0331178	0.0825443	1.97267	2.07294	2.03666
GMOY003298-RA	EC:2.5.1.60	geranylgeranyltransferase type II beta subunit	geranylgeranyltransferase type II beta subunit	beta subunit of type II geranylgeranyl transferase	0	K05956	RABGGTB; geranylgeranyl transferase type-2 subunit beta	202	-1.1384	5.67689	26.1724	3.12e-07	1.34e-06	-1	Underexpressed	5.99246	6.37141	6.03295	4.92311	5.20103	4.87021
GMOY003299-RA	EC:3.6.1.6	ectonucleoside triphosphate diphosphohydrolase 5 precursor	ectonucleoside triphosphate diphosphohydrolase 5 precursor	NTPase, isoform E	0	K01511	ENTPD5_6; ectonucleoside triphosphate diphosphohydrolase 5/6	214	-0.662899	7.09881	9.3432	0.00223814	0.00443724	-1	Underexpressed	7.26784	7.53758	7.36324	6.73125	6.76274	6.69897
GMOY003302-RA	EC:3.4.21.92	hypothetical protein		CG5045, isoform A	8.48e-129	K01358	clpP; ATP-dependent Clp protease, protease subunit	185	-1.18577	4.45451	30.3248	3.65e-08	1.91e-07	-1	Underexpressed	4.7341	5.04935	5.02061	3.97694	3.7627	3.50999
GMOY003309-RA	EC:3.5.1.3	carbon-nitrogen hydrolase	carbon-nitrogen hydrolase	uncharacterized protein Dmel_CG18549	4.75e-121	K13566	NIT2; omega-amidase	20	-0.676492	6.45275	1.27323	0.259162	0.317812	0	No Change	5.99048	7.60048	6.05315	4.63205	6.71383	6.1904
GMOY003330-RA	EC:3.1.2.-	hypothetical protein		CG1635	0	K17361	ACOT9; acyl-coenzyme A thioesterase 9	154	-0.287466	0.706527	0.421597	0.516141	0.57634	0	No Change	0.913081	0.621655	0.987293	1.19197	-0.144828	0.465676
GMOY003334-RA	EC:2.3.2.27	hypothetical protein	septin interacting protein	septin interacting protein 3, isoform A	0	K10601	SYVN1; E3 ubiquitin-protein ligase synoviolin	214	-0.191209	5.81196	0.959275	0.32737	0.389692	0	No Change	5.92558	5.84276	5.94376	5.85933	5.64114	5.63205
GMOY003335-RA	EC:3.4.19.12	hypothetical protein	fat facets	fat facets, isoform C	0	K11840	USP9_24; ubiquitin carboxyl-terminal hydrolase 9/24	1271	1.95981	5.83543	28.1425	1.13e-07	5.37e-07	1	Overexpressed	5.15086	3.73624	4.37854	6.70802	6.37785	6.37895
GMOY003343-RA	EC:5.3.3.-	hypothetical protein		CG9577	7.35e-147	K12663	ECH1; Delta(3,5)-Delta(2,4)-dienoyl-CoA isomerase	117	-1.49106	3.65519	34.2717	4.79e-09	3.06e-08	-1	Underexpressed	3.86337	4.52417	4.27049	2.99953	2.63186	2.63812
GMOY003348-RA	EC:1.17.4.1	hypothetical protein	Ribonucleoside diphosphate reductase large subunit	ribonucleoside diphosphate reductase large subunit	0	K10807	RRM1; ribonucleoside-diphosphate reductase subunit M1	598	-0.980127	4.06567	24.8721	6.13e-07	2.47e-06	-1	Underexpressed	4.31993	4.50646	4.62118	3.4212	3.66831	3.43197
GMOY003370-RA	EC:2.7.10.2	hypothetical protein	SH2 ankyrin repeat kinase	SH2 ankyrin repeat kinase	0	K17512	SHARK; tyrosine-protein kinase shark	222	0.329998	2.6682	1.91134	0.166814	0.215805	0	No Change	2.70368	2.37499	2.31733	2.98929	2.69371	2.74126
GMOY003387-RA	EC:3.1.3.16	hypothetical protein		uncharacterized protein Dmel_CG17598, isoform A	0	K17503	PPM1H; protein phosphatase 1H	55	1.11192	3.53464	19.8465	8.39e-06	2.67e-05	1	Overexpressed	2.98419	2.33542	3.11743	4.11049	3.9305	3.83317
GMOY003408-RA	EC:2.1.1.10	hi	HMT: hi	uncharacterized protein Dmel_CG10621, isoform A	0	K00547	mmuM; homocysteine S-methyltransferase	187	-1.14181	4.35846	2.951	0.0858246	0.11936	0	No Change	4.3325	4.92824	5.12453	2.81472	4.81236	1.91839
GMOY003411-RA	EC:2.1.1.10	hypothetical protein		uncharacterized protein Dmel_CG10623, isoform A	8.54e-150	K00547	mmuM; homocysteine S-methyltransferase	160	-1.63825	1.61402	23.3668	1.34e-06	5.02e-06	-1	Underexpressed	1.78912	2.55802	2.44516	1.08063	0.62099	0.416654
GMOY003412-RA	EC:2.7.11.1	hypothetical protein		Numb-associated kinase, isoform A	1.01e-160	K08853	AAK; AP2-associated kinase	15	1.94296	2.65002	35.4859	2.57e-09	1.76e-08	1	Overexpressed	1.89461	0.621655	1.14624	3.28552	3.08845	3.36894
GMOY003416-RA	EC:2.7.7.7	hypothetical protein	mutagen-sensitive	mutagen-sensitive 205	0	K02350	POLZ1; DNA polymerase zeta	413	0.424831	2.02863	2.14604	0.142938	0.188176	0	No Change	2.11434	1.74974	1.35597	2.4012	1.96004	2.21927
GMOY003417-RA	EC:2.7.1.23	putative kinase	putative kinase	CG8080, isoform A	0	K00858	ppnK; NAD+ kinase	166	-0.508792	5.28977	8.29027	0.00398581	0.00751991	-1	Underexpressed	5.56984	5.47055	5.52978	5.04923	5.02777	4.97551
GMOY003419-RA	EC:2.7.7.-	hypothetical protein		CG8078	0	K14168	CTU1; cytoplasmic tRNA 2-thiolation protein 1	250	0.322339	3.50927	2.66698	0.10245	0.13978	0	No Change	3.34836	3.37568	3.28057	3.48089	3.73846	3.72155
GMOY003434-RA	EC:3.4.24.71	hypothetical protein		gone early, isoform A	0	K01415	ECE; endothelin-converting enzyme	10	0.243272	6.27058	0.939936	0.332294	0.394835	0	No Change	6.38527	5.95145	6.05315	6.68996	6.20988	6.20401
GMOY003452-RA	EC:2.4.1.198	hypothetical protein		CG6401, isoform A	0	K03857	PIGA; phosphatidylinositol glycan, class A	225	-0.385636	2.50201	1.39731	0.237175	0.294348	0	No Change	2.53991	3.1885	2.21342	1.93048	2.46456	2.48008
GMOY003455-RA	EC:3.6.4.13	hypothetical protein		CG5589	0	K14779	DDX52; ATP-dependent RNA helicase DDX52/ROK1	261	1.08385	1.48057	12.9203	0.000325037	0.000758742	1	Overexpressed	1.10113	0.160455	0.900733	1.81926	1.72357	1.98716
GMOY003463-RA	EC:2.3.1.234	hypothetical protein		uncharacterized protein Dmel_CG14231, isoform A	0	K01409	KAE1; N6-L-threonylcarbamoyladenine synthase	242	-0.384409	1.00906	1.55462	0.212455	0.267457	0	No Change	1.10113	1.25135	1.28939	0.52228	1.08823	0.844934
GMOY003480-RA	EC:2.7.11.1	casein kinase II alpha subunit	casein kinase II alpha subunit	casein kinase IIalpha, isoform B	0	K03097	CSNK2A; casein kinase II subunit alpha	200	0.345992	5.66295	2.82071	0.0930551	0.128075	0	No Change	5.41888	5.29603	5.68999	5.83809	5.89147	5.73686
GMOY003481-RA	EC:3.4.24.64	mitochondrial processing peptidase beta subunit	mitochondrial processing peptidase beta subunit	Ubiquinol-cytochrome c reductase core protein 1, isoform B	0	K17732	PMPCB; mitochondrial-processing peptidase subunit beta	373	-1.45616	6.74951	30.9647	2.63e-08	1.42e-07	-1	Underexpressed	6.91565	7.52883	7.40019	6.04751	5.77709	5.70276
GMOY003485-RA	EC:1.14.19.21	hypothetical protein	neverland	neverland	2.71e-151	K14938	NVD; cholesterol 7-desaturase	193	0.43876	2.24769	1.03435	0.309139	0.370936	0	No Change	2.53991	0.747579	2.10145	2.75553	2.05734	2.38134
GMOY003486-RA	EC:3.4.11.9	aminopeptidase P	aminopeptidase P	aminopeptidase P, isoform A	0	K01262	pepP; Xaa-Pro aminopeptidase	336	-0.521106	7.59502	3.98824	0.0458188	0.0682754	0	No Change	7.89167	7.72244	7.87766	7.65662	7.05307	7.15164
GMOY003501-RA	EC:4.2.1.134	3-hydroxy acyl-CoA dehydratase	ACD: 3-hydroxy acyl-CoA dehydratase	CG6746	5.2e-79	K10703	PHS1; very-long-chain (3R)-3-hydroxyacyl-CoA dehydratase	103	-0.854905	2.66185	8.45608	0.00363824	0.00692414	-1	Underexpressed	2.98419	3.33614	2.79633	1.77226	2.54505	2.20491
GMOY003509-RA	EC:5.3.99.3	putative prostaglandin E synthase 2	putative prostaglandin E synthase 2	suppressor of ref(2)P sterility	0	K05309	PTGES2; microsomal prostaglandin-E synthase 2	182	-1.08244	4.62789	32.8702	9.85e-09	5.89e-08	-1	Underexpressed	4.91214	5.10923	5.2035	4.09147	3.87819	4.02935
GMOY003513-RA	EC:2.3.3.1	hypothetical protein		knockdown, isoform A	0	K01647	CS; citrate synthase	462	-0.728542	2.24136	6.97428	0.00826896	0.0145439	-1	Underexpressed	2.37957	2.97336	2.35037	2.09231	1.7432	1.77016
GMOY003523-RA	EC:2.4.2.9	hypothetical protein		CG5537, isoform A	3.31e-141	K00761	upp; uracil phosphoribosyltransferase	143	-0.696574	3.14014	7.44892	0.00634746	0.0114441	-1	Underexpressed	3.37291	3.29547	3.68195	2.92627	2.94324	2.39406
GMOY003531-RA	EC:3.6.4.13	hypothetical protein		CG9323, isoform A	0	K14442	DHX36; ATP-dependent RNA helicase DHX36	338	-0.331513	3.21021	2.5865	0.107778	0.146234	0	No Change	3.23242	3.41418	3.47285	2.96859	2.96848	3.18358
GMOY003551-RA	EC:3.2.1.14	hypothetical protein	Cht11	Cht11	5.48e-128	K01183	E3.2.1.14; chitinase	138	-0.691726	2.59587	6.72697	0.0094966	0.016485	-1	Underexpressed	2.85074	2.80975	3.07853	2.60271	2.02563	2.03666
GMOY003554-RA	EC:2.3.1.78	hypothetical protein		CG6903, isoform A	0	K10532	HGSNAT; heparan-alpha-glucosaminide N-acetyltransferase	18	-0.582211	4.86631	7.03266	0.00800362	0.0141089	-1	Underexpressed	4.98561	5.22743	5.17612	4.84577	4.43778	4.32335
GMOY003576-RA	EC:2.7.12.1	hypothetical protein		darkener of apricot, isoform P	0	K08823	CLK; CDC-like kinase	205	1.36713	4.60608	28.826	7.92e-08	3.88e-07	1	Overexpressed	3.9393	3.1885	3.99563	4.95766	5.16691	5.21832
GMOY003579-RA	EC:3.6.3.9	hypothetical protein		Na pump alpha subunit, isoform A	0	K01539	ATP1A; sodium/potassium-transporting ATPase subunit alpha	670	0.513115	8.8349	1.7042	0.191739	0.243826	0	No Change	8.79434	7.92928	8.78397	9.66145	8.6247	8.66562
GMOY003583-RA	EC:2.7.11.13	hypothetical protein		protein kinase N, isoform N	0	K06071	PKN; protein kinase N	13	1.55461	3.8734	29.6517	5.17e-08	2.63e-07	1	Overexpressed	3.1916	2.37499	2.93345	4.7459	4.19211	4.27603
GMOY003584-RA	EC:2.7.11.13	hypothetical protein		protein kinase N, isoform M	0	K06071	PKN; protein kinase N	119	1.64487	3.53205	27.0974	1.93e-07	8.76e-07	1	Overexpressed	2.83316	1.55678	2.67117	4.25852	3.98922	4.03342
GMOY003616-RA	EC:3.1.4.53	hypothetical protein		dunce, isoform D	0	K13293	PDE4; cAMP-specific phosphodiesterase 4	157	3.11867	5.80393	69.7159	6.85e-17	2.57e-15	1	Overexpressed	3.8806	2.48756	3.81808	6.71503	6.65481	6.5292
GMOY003627-RA	EC:2.7.4.8	guanylate kinase	guanylate kinase	uncharacterized protein Dmel_CG11811	6.12e-104	K00942	E2.7.4.8; guanylate kinase	117	-0.86485	5.04197	18.5381	1.67e-05	5.01e-05	-1	Underexpressed	5.30231	5.66663	5.248	4.57499	4.55071	4.53624
GMOY003628-RA	EC:3.6.4.3	hypothetical protein	Katanin	katanin 60, isoform A	0	K07767	KATNA1; katanin p60 ATPase-containing subunit A1	329	0.834579	2.66361	12.145	0.000492197	0.00111284	1	Overexpressed	2.30499	2.0721	2.10145	2.79133	3.00146	3.14648
GMOY003651-RA	EC:2.4.1.41	hypothetical protein	polypeptide GalNAc transferase	polypeptide GalNAc transferase 3	0	K00710	GALNT; polypeptide N-acetylgalactosaminyltransferase	149	-0.717413	4.96873	14.2068	0.000163778	0.000404085	-1	Underexpressed	5.1544	5.41943	5.28265	4.62875	4.42265	4.65724
GMOY003659-RA	EC:1.3.5.1	hypothetical protein	Succinate dehydrogenase B	succinate dehydrogenase, subunit B (iron-sulfur)	0	K00235	SDHB; succinate dehydrogenase (ubiquinone) iron-sulfur subunit	185	-1.80608	8.07586	35.9354	2.04e-09	1.43e-08	-1	Underexpressed	8.36337	8.88288	8.84211	7.27824	6.70448	6.66067
GMOY003661-RA	EC:2.3.1.21	carnitine O-palmitoyltransferase 2	cop2: carnitine O-palmitoyltransferase 2	CG2107	0	K08766	CPT2; carnitine O-palmitoyltransferase 2	243	-1.39729	7.21605	30.6119	3.15e-08	1.67e-07	-1	Underexpressed	7.45623	7.83844	7.92571	6.50378	6.4066	6.13939
GMOY003663-RA	EC:3.3.2.6	hypothetical protein		uncharacterized protein Dmel_CG10602, isoform F	0	K01254	LTA4H; leukotriene-A4 hydrolase	199	-1.07077	9.77084	18.2828	1.9e-05	5.64e-05	-1	Underexpressed	10.1296	10.3392	10.1499	9.33895	9.05651	8.99729
GMOY003664-RA	EC:2.7.1.35	hypothetical protein	Pyridoxal kinase	pyridoxal kinase	9.44e-133	K00868	pdxK; pyridoxine kinase	165	-1.01577	7.01904	15.8154	6.98e-05	0.000184054	-1	Underexpressed	7.15295	7.51893	7.61252	6.68441	6.3161	6.2388
GMOY003675-RA	EC:2.7.1.107	hypothetical protein		diacyl glycerol kinase, isoform E	0	K00901	dgkA; diacylglycerol kinase (ATP)	261	2.69751	0.769086	28.5622	9.07e-08	4.4e-07	1	Overexpressed	-0.805294	-1.26544	-1.05395	0.733328	1.46444	1.66914
GMOY003676-RA	EC:2.7.1.107	hypothetical protein		diacyl glycerol kinase, isoform I	1.49e-149	K00901	dgkA; diacylglycerol kinase (ATP)	39	2.51357	0.83458	30.7475	2.94e-08	1.57e-07	1	Overexpressed	-0.261173	-1.26544	-1.44929	1.11871	1.31504	1.7104
GMOY003677-RA	EC:4.1.99.3	hypothetical protein		photorepair, isoform B	0	K01669	phrB; deoxyribodipyrimidine photo-lyase	62	-0.180997	4.00392	0.872888	0.350157	0.412869	0	No Change	4.0347	4.25401	3.98515	4.06733	3.81001	3.85173
GMOY003678-RA	EC:3.4.25.1	hypothetical protein	Proteasome alpha1 subunit	proteasome alpha1 subunit, isoform A	2.09e-150	K02730	PSMA6; 20S proteasome subunit alpha 1	233	-1.50331	6.08212	45.8486	1.28e-11	1.54e-10	-1	Underexpressed	6.38376	6.81971	6.71688	5.16747	5.21691	5.06372
GMOY003684-RA	EC:4.2.1.11	hypothetical protein	Enolase	enolase, isoform B	0	K01689	ENO; enolase	316	-1.67586	9.84961	39.0839	4.06e-10	3.42e-09	-1	Underexpressed	10.2549	10.6134	10.4808	9.02439	8.68384	8.60093
GMOY003692-RA	EC:3.4.19.12	hypothetical protein	Ubiquitin-specific protease 12/46 ortholog	Ubiquitin-specific protease 12/46 ortholog	0	K11842	USP12_46; ubiquitin carboxyl-terminal hydrolase 12/46	251	0.0546856	3.24972	0.0438698	0.834096	0.863044	0	No Change	3.259	2.89387	3.44253	3.43636	2.90889	3.42579
GMOY003694-RA	EC:2.4.1.-	hypothetical protein	rumi	rumi, isoform B	3.72e-144	K13667	RUMI; protein glucosyltransferase	138	-0.951825	2.02767	9.44412	0.00211827	0.00422019	-1	Underexpressed	2.0549	2.78058	2.50507	1.88701	1.41634	1.26059
GMOY003723-RA	EC:6.2.1.-	acyl-CoA synthetase	acos1: acyl-CoA synthetase	uncharacterized protein Dmel_CG12512	0	K00666	fatty-acyl-CoA synthase	328	0.0192882	1.52989	0.00143408	0.969792	0.975515	0	No Change	1.21413	1.25135	1.98005	2.33804	1.05719	0.72925
GMOY003742-RA	EC:1.4.3.-	Scavenger Receptor Class A Member 5	SCARA5: Scavenger Receptor Class A, Member 5	lysyl oxidase-like 2	0	K00280	LOXL2_3_4; lysyl oxidase-like protein 2/3/4	246	-0.29134	0.344802	0.47898	0.488885	0.55061	0	No Change	-0.261173	0.48368	1.06895	0.205912	0.0568953	0.416654
GMOY003758-RA	EC:6.4.1.4	hypothetical protein		CG2118, isoform A	1.88e-162	K01968	E6.4.1.4A; 3-methylcrotonyl-CoA carboxylase alpha subunit	73	-0.741416	3.38408	5.40511	0.0200779	0.0324265	-1	Underexpressed	3.70804	4.16653	3.11743	2.64246	3.01767	3.24103
GMOY003764-RA	EC:1.16.3.1	hypothetical protein		frataxin homolog, isoform A	1.91e-56	K19054	FXN; frataxin	62	-0.4578	0.384213	1.62412	0.202518	0.256326	0	No Change	0.532191	0.48368	0.808646	0.464315	-0.0744062	0.201993
GMOY003766-RA	EC:4.2.1.75	hypothetical protein		CG1885, isoform A	5.51e-142	K01719	hemD; uroporphyrinogen-III synthase	126	-1.01041	4.07623	15.9261	6.59e-05	0.000174655	-1	Underexpressed	4.0347	4.76658	4.63465	3.66585	3.49388	3.33636
GMOY003770-RA	EC:6.3.1.2	glutamine synthetase	glutamine synthetase	glutamine synthetase 1, isoform B	0	K01915	glnA; glutamine synthetase	378	0.378318	7.12799	1.40824	0.235349	0.292352	0	No Change	6.70944	6.6098	7.34389	7.47132	7.53393	6.79799
GMOY003791-RA	EC:2.7.4.24	hypothetical protein	lethal (1) G0196	lethal (1) G0196, isoform P	0	K13024	PPIP5K; inositol-hexakisphosphate/diphosphoinositol-pentakisphosphate 1-kinase	312	0.333001	4.95334	2.25062	0.13356	0.177409	0	No Change	4.98958	4.44272	4.82883	5.29141	5.01369	5.00067
GMOY003818-RA	EC:2.7.10.2	hypothetical protein		Src oncogene at 42A, isoform B	7.49e-151	K08892	FRK; fyn-related kinase	73	2.56682	1.50337	31.4255	2.07e-08	1.14e-07	1	Overexpressed	0.442265	-0.521516	-1.44929	2.2204	1.70367	2.39406
GMOY003834-RA	EC:3.1.4.12	putative membrane-anchored protein	putative membrane-anchored protein	CG6962	0	K12353	SMPD4; sphingomyelin phosphodiesterase 4	252	-0.419785	4.34506	4.79965	0.0284655	0.0443733	-1	Underexpressed	4.66621	4.53294	4.41803	4.02284	4.29545	4.04557
GMOY003847-RA	EC:2.3.1.-	hypothetical protein		establishment of cohesion, isoform A	2.8e-114	K11268	ESCO; N-acetyltransferase	20	-0.0900307	1.80636	0.123969	0.724769	0.768622	0	No Change	1.67531	1.86538	2.02166	1.86478	1.85569	1.5605
GMOY003857-RA	EC:2.4.2.29	hypothetical protein		tRNA-guanine transglycosylase	0	K00773	tgt; queuine tRNA-ribosyltransferase	288	-0.53367	4.54755	7.89218	0.00496488	0.00918369	-1	Underexpressed	4.68103	4.88778	4.81114	4.43488	4.1151	4.22356
GMOY003860-RA	EC:3.2.1.143	hypothetical protein	Poly(ADP-ribose) glycohydrolase	Poly(ADP-ribose) glycohydrolase, isoform B	0	K07759	PARG; poly(ADP-ribose) glycohydrolase	293	-0.182446	5.79605	0.76974	0.380297	0.443078	0	No Change	5.84891	5.9806	5.82245	5.49511	5.88596	5.70021
GMOY003862-RA	EC:3.2.1.113	hypothetical protein		alpha-Mannosidase class I a, isoform K	0	K01230	MAN1; mannosyl-oligosaccharide alpha-1,2-mannosidase	290	1.05154	2.58486	14.1388	0.000169803	0.000418031	1	Overexpressed	1.59412	1.80872	2.35037	2.83773	2.90017	3.15397
GMOY003882-RA	EC:1.5.5.1	hypothetical protein		electron transfer flavoprotein-ubiquinone oxidoreductase, isoform A	0	K00311	ETFDH; electron-transferring-flavoprotein dehydrogenase	136	-1.23184	6.30682	21.1024	4.35e-06	1.47e-05	-1	Underexpressed	6.42543	7.19755	6.66531	5.63469	5.62006	5.44456
GMOY003884-RA	EC:1.2.1.84	hypothetical protein		CG1441, isoform B	0	K13356	FAR; alcohol-forming fatty acyl-CoA reductase	245	0.984597	0.53348	1.53292	0.215675	0.271094	0	No Change	0.346359	-0.0331178	-0.743967	0.205912	-1.00789	1.86457
GMOY003886-RA	EC:2.7.11.1	hypothetical protein		CG4629, isoform E	0	K16310	NIM1; serine/threonine-protein kinase NIM1	117	1.13181	1.27009	13.6844	0.000216243	0.000522354	1	Overexpressed	0.696795	0.3311	0.60471	1.77226	1.44059	1.68992
GMOY003888-RA	EC:3.1.3.4	hypothetical protein		wunen, isoform C	6.4e-54	K01080	PPAP2; phosphatidate phosphatase	17	0.487536	1.86817	3.73751	0.0532038	0.077903	0	No Change	1.46307	1.55678	1.75182	1.88701	2.10364	2.16093
GMOY003894-RA	EC:3.1.3.48	hypothetical protein	IA-2 ortholog	IA-2 protein tyrosine phosphatase, isoform D	0	K07817	PTPRN; receptor-type tyrosine-protein phosphatase N	256	3.81327	3.39911	48.1075	4.03e-12	5.39e-11	1	Overexpressed	0.0131903	0.621655	0.900733	3.08855	4.16689	4.90172
GMOY003934-RB	EC:4.2.1.3	hypothetical protein	Aconitase	aconitase, isoform B	0	K01681	ACO; aconitate hydratase	788	-1.52009	7.15967	40.4663	2e-10	1.78e-09	-1	Underexpressed	7.62156	7.98388	7.54813	6.28369	6.15047	6.19858
GMOY003949-RA	EC:2.6.1.16	hypothetical protein	Glutamine:fructose-6-phosphate aminotransferase	Glutamine:fructose-6-phosphate aminotransferase 1, isoform D	0	K00820	glmS; glucosamine--fructose-6-phosphate aminotransferase (isomerizing)	563	-1.3684	5.01702	14.0647	0.000176624	0.000433054	-1	Underexpressed	5.04027	5.72138	5.79271	4.71827	3.47639	4.12401
GMOY003955-RA	EC:6.4.1.2 6.3.4.14	acetyl-CoA carboxylase	acoc: acetyl-CoA carboxylase	Acetyl-CoA carboxylase, isoform A	0	K11262	ACACA; acetyl-CoA carboxylase / biotin carboxylase 1	1626	0.318474	8.42855	0.679486	0.409764	0.47312	0	No Change	8.13935	8.87686	7.39228	8.41281	8.52828	8.77162
GMOY003958-RA	EC:4.1.1.17	ornithine decarboxylase	ornithine decarboxylase	ornithine decarboxylase 1	0	K01581	E4.1.1.17; ornithine decarboxylase	177	-0.798656	3.66693	2.00164	0.157129	0.204829	0	No Change	3.45568	4.92824	2.95509	2.2888	3.76751	3.29627
GMOY003968-RA	EC:2.3.3.1	ATP citrate synthase	ATP citrate synthase	knockdown, isoform B	0	K01647	CS; citrate synthase	442	-1.24345	3.93109	23.8134	1.06e-06	4.09e-06	-1	Underexpressed	4.11692	4.60958	4.55186	3.5382	2.96848	3.05333
GMOY003969-RA	EC:2.7.12.1	hypothetical protein		minibrain, isoform E	0	K08825	DYRK1; dual specificity tyrosine-phosphorylation-regulated kinase 1	177	1.49534	1.28384	19.6783	9.16e-06	2.9e-05	1	Overexpressed	0.532191	-0.256748	0.490802	1.45267	1.90881	1.78955
GMOY003984-RA	EC:2.7.10.2	hypothetical protein	Src oncogene at 64B	Src oncogene at 64B, isoform B	0	K05704	SRC; tyrosine-protein kinase Src	284	2.57442	1.97989	64.8394	8.13e-16	2.55e-14	1	Overexpressed	0.442265	-0.521516	0.367123	2.43177	2.74329	2.72121
GMOY003985-RA	EC:3.1.26.5	hypothetical protein		CG8038	8.08e-96	K03538	POP4; ribonuclease P protein subunit POP4	63	-0.243754	1.0239	0.557948	0.455088	0.518504	0	No Change	0.844526	1.41213	1.21959	0.578006	0.925921	1.17475
GMOY003986-RA	EC:3.5.1.98	hypothetical protein	Rpd3	histone deacetylase 1	0	K06067	HDAC1_2; histone deacetylase 1/2	606	-0.151256	2.80454	0.454932	0.500002	0.561518	0	No Change	2.95197	2.80975	2.86652	2.94758	2.63186	2.60568
GMOY003992-RA	EC:3.1.3.16	hypothetical protein	Ppm1	uncharacterized protein Dmel_CG17746, isoform A	0	K14803	PTC2_3; protein phosphatase PTC2/3	194	3.17715	4.18469	75.8923	3e-18	1.53e-16	1	Overexpressed	2.40359	0.747579	1.89304	4.755	5.05943	5.15248
GMOY004001-RA	EC:2.7.1.105 3.1.3.46	6-phosphofructo-2-kinase	Pfrx: 6-phosphofructo-2-kinase	6-phosphofructo-2-kinase, isoform G	0	K19029	PFKFB2; 6-phosphofructo-2-kinase / fructose-2,6-biphosphatase 2	194	0.322026	8.02223	1.8928	0.168886	0.218161	0	No Change	7.9096	7.78803	7.85553	7.97309	8.31754	8.20969
GMOY004004-RA	EC:2.3.2.23	hypothetical protein		CG2924, isoform B	0	K10582	UBE2Q; ubiquitin-conjugating enzyme E2 Q	306	2.44651	4.60849	33.7134	6.39e-09	3.97e-08	1	Overexpressed	3.54479	1.62401	2.93345	5.20335	5.3841	5.42919
GMOY004009-RA	EC:2.7.1.147	hypothetical protein		CG6650, isoform A	0	K08074	ADPGK; ADP-dependent glucokinase	276	-1.53398	0.515302	18.2274	1.96e-05	5.79e-05	-1	Underexpressed	1.15873	1.07037	1.28939	-0.400713	0.177237	-0.537567
GMOY004011-RA	EC:2.7.8.-	hypothetical protein		CG4825, isoform B	0	K08729	PTDSS1; phosphatidylserine synthase 1	293	0.503228	3.50621	3.84535	0.049884	0.0736611	0	No Change	3.21894	2.75081	3.57421	3.86379	3.75305	3.53892
GMOY004024-RA	EC:3.6.5.-	hypothetical protein		uncharacterized protein Dmel_CG33158	0	K14536	RIA1; ribosome assembly protein 1	408	-0.547952	2.35644	5.66518	0.017305	0.0283452	-1	Underexpressed	2.62412	2.83834	2.38266	2.03373	2.1337	2.08453
GMOY004025-RA	EC:6.1.1.1	hypothetical protein	Tyrosyl-tRNA synthetase	Tyrosyl-tRNA synthetase	0	K01866	YARS; tyrosyl-tRNA synthetase	505	-0.509818	4.04076	4.98773	0.0255277	0.040331	-1	Underexpressed	4.13138	4.51534	4.1723	3.4662	3.98098	3.81909
GMOY004025-RB	EC:6.1.1.1	hypothetical protein	Tyrosyl-tRNA synthetase	Tyrosyl-tRNA synthetase	0	K01866	YARS; tyrosyl-tRNA synthetase	505	0.942781	1.28355	5.23032	0.0221964	0.0355405	1	Overexpressed	-0.117479	1.41213	0.60471	1.22725	1.72357	1.77016
GMOY004026-RA	EC:6.1.1.17	hypothetical protein		CG4573	0	K01885	EARS; glutamyl-tRNA synthetase	340	-0.224783	1.37591	0.565753	0.451951	0.51508	0	No Change	1.4166	1.25135	1.75182	1.48218	1.36658	0.952027
GMOY004027-RA	EC:2.6.1.1	aspartate aminotransferase cytoplasmic	GOT1: aspartate aminotransferase, cytoplasmic	glutamate oxaloacetate transaminase 1, isoform B	0	K14454	GOT1; aspartate aminotransferase, cytoplasmic	256	-0.539996	8.17316	5.03887	0.0247846	0.0392836	-1	Underexpressed	8.33866	8.48658	8.42648	8.09717	7.80947	7.69995
GMOY004037-RA	EC:2.1.2.1	serine hydroxymethyltransferase	serine hydroxymethyltransferase	CG3011, isoform A	0	K00600	glyA; glycine hydroxymethyltransferase	250	-0.630675	4.34174	2.53239	0.111531	0.150831	0	No Change	4.68103	5.21658	3.53164	3.7592	4.17052	4.04959
GMOY004041-RA	EC:4.6.1.1	hypothetical protein	rutabaga	rutabaga, isoform A	0	K08041	ADCY1; adenylate cyclase 1	307	2.35871	3.13145	39.8306	2.77e-10	2.39e-09	1	Overexpressed	2.0549	0.3311	1.53905	3.8412	3.59458	3.99219
GMOY004064-RA	EC:2.7.7.-	hypothetical protein	Rev1	Rev1	0	K03515	REV1; DNA repair protein REV1	283	0.319194	3.07132	1.98141	0.159242	0.207171	0	No Change	2.90224	2.72042	3.03854	3.3904	3.21334	3.01268
GMOY004121-RA	EC:3.4.21.4	hypothetical protein		uncharacterized protein Dmel_CG30025	5.06e-55	K01312	PRSS1_2_3; trypsin	23	-0.83481	1.37477	6.61949	0.0100869	0.0174209	-1	Underexpressed	1.4166	2.20976	1.64935	0.917406	1.23411	0.72925
GMOY004122-RA	EC:3.5.4.5	hypothetical protein		CG8353, isoform A	8.18e-56	K01489	cdd; cytidine deaminase	38	-1.23215	5.78309	25.3991	4.66e-07	1.92e-06	-1	Underexpressed	6.19361	6.60357	5.95991	5.09769	5.14124	4.89054
GMOY004130-RA	EC:4.6.1.1	hypothetical protein		uncharacterized protein Dmel_CG43373, isoform C	0	K08045	ADCY5; adenylate cyclase 5	191	1.47678	-0.423833	3.71274	0.0539988	0.0788757	0	No Change	-1.04437	-1.85915	-1.05395	0.68339	-1.46779	-0.120907
GMOY004148-RA	EC:2.3.2.26	hypothetical protein		CG8184, isoform B	0	K10592	HUWE1; E3 ubiquitin-protein ligase HUWE1	51	0.687101	5.88723	6.93394	0.00845752	0.0148556	1	Overexpressed	5.89625	5.06758	5.40954	6.22926	6.18587	6.14504
GMOY004149-RA	EC:1.11.1.6	catalase	Cat: catalase	catalase	0	K03781	katE; catalase	511	-0.971109	7.25438	15.0206	0.000106345	0.000271879	-1	Underexpressed	7.35051	7.96213	7.60655	6.67805	6.67667	6.71743
GMOY004154-RA	EC:2.7.7.9	UTP-glucose-1-phospahate uridlytransferase	UTP-glucose-1-phospahate uridlytransferase	UGP, isoform E	0	K00963	UGP2; UTP--glucose-1-phosphate uridylyltransferase	389	-1.34314	7.23596	18.6812	1.54e-05	4.68e-05	-1	Underexpressed	7.42282	7.89991	7.90293	6.87305	6.1394	6.10111
GMOY004168-RA	EC:2.3.1.15	Lipoic acid synthetase	Las: Lipoic acid synthetase	CG3209, isoform B	0	K13506	GPAT3_4; glycerol-3-phosphate O-acyltransferase 3/4	255	-0.818662	5.37298	14.6659	0.000128347	0.000323072	-1	Underexpressed	5.45094	5.97094	5.72505	4.97852	4.87599	4.88154
GMOY004169-RA	EC:2.1.1.43	hypothetical protein		trithorax-related, isoform D	0	K09188	MLL3; histone-lysine N-methyltransferase MLL3	152	1.99791	2.9579	44.9713	2e-11	2.28e-10	1	Overexpressed	1.9929	0.747579	1.75182	3.5729	3.49966	3.66496
GMOY004172-RA	EC:2.7.7.6	hypothetical protein	RNA polymerase I subunit	RNA polymerase I subunit	0	K02999	RPA1; DNA-directed RNA polymerase I subunit RPA1	729	0.386899	7.25617	2.9946	0.0835426	0.116662	0	No Change	7.206	7.03261	6.89117	7.37334	7.5219	7.40827
GMOY004176-RA	EC:2.3.1.225	hypothetical protein		CG1407, isoform F	1.79e-56	K20028	ZDHHC2_15_20; palmitoyltransferase ZDHHC2/15/20	24	-0.273661	4.218	2.44067	0.118226	0.159088	0	No Change	4.37565	4.40499	4.27049	4.07703	4.15228	4.00468
GMOY004185-RA	EC:3.1.3.62 3.1.3.80	multiple inositol polyphosphate phosphatase	multiple inositol polyphosphate phosphatase	multiple inositol polyphosphate phosphatase 1, isoform A	0	K03103	MINPP1; multiple inositol-polyphosphate phosphatase / 2,3-bisphosphoglycerate 3-phosphatase	142	-0.390041	7.90656	2.52059	0.112369	0.151858	0	No Change	7.97821	8.27347	7.9959	7.77981	7.82769	7.46286
GMOY004220-RA	EC:3.6.3.-	hypothetical protein		uncharacterized protein Dmel_CG32000, isoform G	0	K14951	ATP13A3_4_5; cation-transporting ATPase 13A3/4/5	609	0.160559	7.14494	0.440859	0.506708	0.567165	0	No Change	7.20514	6.71182	7.21305	7.26874	7.24258	7.15445
GMOY004236-RA	EC:3.6.1.7	hypothetical protein		uncharacterized protein Dmel_CG14022, isoform A	5.64e-43	K01512	acyP; acylphosphatase	52	-1.76535	1.30165	38.2378	6.26e-10	5e-09	-1	Underexpressed	2.0549	2.20976	1.75182	0.464315	0.391438	0.201993
GMOY004239-RA	EC:2.7.7.6	hypothetical protein	mitochondrial RNA polymerase	mitochondrial RNA polymerase, isoform A	0	K10908	POLRMT; DNA-directed RNA polymerase, mitochondrial	510	1.23893	5.15301	22.3744	2.24e-06	8e-06	1	Overexpressed	4.64621	3.79576	4.59385	5.64614	5.67347	5.58152
GMOY004253-RA	EC:3.5.3.18	hypothetical protein		CG1764, isoform A	1.47e-113	K01482	DDAH; dimethylargininase	106	-1.79421	5.60782	41.3331	1.28e-10	1.19e-09	-1	Underexpressed	5.71611	6.55917	6.35326	4.63533	4.4196	4.31334
GMOY004254-RA	EC:3.1.1.13	hypothetical protein	Lipase	lipase 4, isoform A	7.63e-178	K01052	LIPA; lysosomal acid lipase/cholesteryl ester hydrolase	62	-1.06214	4.10729	21.3894	3.75e-06	1.28e-05	-1	Underexpressed	4.61053	4.66649	4.37051	3.77717	3.49388	3.17624
GMOY004264-RA	EC:1.1.1.105	hypothetical protein		CG9265, isoform A	7.96e-163	K15734	SDR16C5; all-trans-retinol dehydrogenase (NAD+)	105	0.139022	4.41652	0.0993341	0.75263	0.792769	0	No Change	4.01923	4.3365	4.62118	5.29141	3.97268	3.62235
GMOY004273-RA	EC:2.4.1.41	hypothetical protein	GalNAc-T1	GalNAc-T1, isoform A	0	K00710	GALNT; polypeptide N-acetylgalactosaminyltransferase	286	1.02134	6.66586	12.509	0.000404997	0.00092962	1	Overexpressed	6.36553	6.07371	5.6705	6.68203	7.28296	7.21752
GMOY004274-RA	EC:4.6.1.1	hypothetical protein	Adenylyl cyclase 35C	adenylyl cyclase 35C, isoform C	0	K08049	ADCY9; adenylate cyclase 9	548	1.31023	4.21059	14.7756	0.000121091	0.000306877	1	Overexpressed	3.88913	2.59199	3.41156	5.0143	4.50257	4.53624
GMOY004289-RA	EC:6.1.1.5	hypothetical protein	Isoleucyl-tRNA synthetase	Isoleucyl-tRNA synthetase, isoform A	0	K01870	IARS; isoleucyl-tRNA synthetase	775	-0.339528	7.03543	1.88091	0.170231	0.219753	0	No Change	7.3026	7.30003	6.95834	6.55848	7.03875	6.9294
GMOY004302-RA	EC:2.4.1.228	hypothetical protein		alpha4GT1	8.74e-86	K01988	A4GALT; lactosylceramide 4-alpha-galactosyltransferase	18	0.650017	2.2073	3.94687	0.0469586	0.0698146	0	No Change	2.11434	1.07037	2.02166	2.14861	2.44071	2.73127
GMOY004307-RA	EC:2.3.1.85	hypothetical protein		fatty acid synthase 3	0	K00665	FASN; fatty acid synthase, animal type	101	0.38065	3.88595	0.203551	0.65187	0.7053	0	No Change	2.08493	4.99325	1.41962	3.93488	4.69125	3.18358
GMOY004308-RA	EC:2.3.1.85	hypothetical protein		fatty acid synthase 3	0	K00665	FASN; fatty acid synthase, animal type	1249	-0.450146	2.21846	0.355866	0.550811	0.60907	0	No Change	1.9929	3.54135	-0.0840025	1.67339	2.57822	1.5829
GMOY004310-RA	EC:2.7.11.1	hypothetical protein		CASK ortholog, isoform G	0	K06103	CASK; calcium/calmodulin-dependent serine protein kinase	58	4.95867	0.734613	73.0422	1.27e-17	5.59e-16	1	Overexpressed	-2.8857	-1.85915	-1.99566	1.29533	1.55609	1.39321
GMOY004318-RA	EC:3.6.4.13	ATP-dependent RNA helicase	ATP-dependent RNA helicase	Rm62, isoform A	0	K12823	DDX5; ATP-dependent RNA helicase DDX5/DBP2	78	1.41262	8.00274	25.4872	4.45e-07	1.84e-06	1	Overexpressed	7.50007	6.92842	6.86997	8.36262	8.62586	8.61949
GMOY004329-RA	EC:1.14.14.18	heme oxygenase	heme oxygenase	heme oxygenase	1.61e-122	K00510	HMOX; heme oxygenase (biliverdin-producing)	70	-0.58964	5.91392	7.60285	0.00582761	0.0106142	-1	Underexpressed	5.99048	6.36897	6.16183	5.43791	5.62535	5.70021
GMOY004330-RA	EC:2.7.11.18	hypothetical protein		Stretchin-Mlck, isoform U	0	K00907	MYLK; myosin-light-chain kinase	40	1.07741	4.77466	14.9373	0.000111144	0.000283408	1	Overexpressed	4.54723	3.83885	3.87594	5.04676	5.50833	5.00067
GMOY004331-RA	EC:1.14.-.-	hypothetical protein	Cyp4aa1	Cyp4aa1	0	K15001	CYP4; cytochrome P450, family 4	300	3.03976	3.33965	65.3968	6.12e-16	1.97e-14	1	Overexpressed	1.55175	1.1637	0.490802	4.46844	3.60534	4.15048
GMOY004332-RA	EC:1.2.1.84	hypothetical protein		uncharacterized protein Dmel_CG30427, isoform A	0	K13356	FAR; alcohol-forming fatty acyl-CoA reductase	111	-1.06644	2.0483	4.9005	0.0268489	0.0421635	-1	Underexpressed	1.8603	2.97336	2.59051	2.2204	0.703474	1.17475
GMOY004335-RA	EC:2.4.1.17	hypothetical protein	Ugt58Fa	Ugt58Fa, isoform A	9.43e-168	K00699	UGT; glucuronosyltransferase	125	-0.997843	0.964871	9.00574	0.00269133	0.00525859	-1	Underexpressed	1.55175	1.55678	1.14624	0.340891	0.855516	0.201993
GMOY004346-RA	EC:3.2.1.1	hypothetical protein		amyrel	6.46e-120	K01176	AMY; alpha-amylase	38	0.484894	1.5471	1.75528	0.185214	0.236641	0	No Change	0.696795	0.863388	1.9372	1.81926	1.59982	1.77016
GMOY004353-RA	EC:3.2.1.23	hypothetical protein	beta galactosidase	beta galactosidase, isoform B	0	K12309	GLB1; beta-galactosidase	290	0.554764	11.7535	4.42431	0.0354304	0.0542564	0	No Change	11.4178	11.291	11.6205	11.7963	12.2415	11.9387
GMOY004377-RA	EC:1.5.1.34	hypothetical protein		dihydropteridine reductase, isoform A	6.97e-132	K00357	QDPR; dihydropteridine reductase	162	-1.675	5.70934	12.2322	0.000469713	0.00106538	-1	Underexpressed	5.62963	7.16547	5.5759	4.13856	4.98512	4.71667
GMOY004383-RA	EC:2.7.11.1	hypothetical protein		CG4945, isoform B	0	K08858	SBK; serine/threonine-protein kinase SBK	182	0.612047	2.15181	5.10872	0.0238058	0.0379065	1	Overexpressed	2.02423	1.1637	1.98005	2.32181	2.48802	2.36851
GMOY004384-RA	EC:2.4.1.25 3.2.1.33	Glycogen debranching enzyme	Glycogen debranching enzyme	CG9485, isoform C	0	K01196	AGL; glycogen debranching enzyme	256	-1.29559	7.34889	26.2856	2.94e-07	1.27e-06	-1	Underexpressed	7.63177	8.15913	7.727	6.45159	6.67156	6.55774
GMOY004395-RA	EC:2.7.1.68	hypothetical protein		skittles, isoform A	0	K00889	PIP5K; 1-phosphatidylinositol-4-phosphate 5-kinase	68	1.13042	4.30311	26.3012	2.92e-07	1.27e-06	1	Overexpressed	3.84594	3.33614	3.61556	4.58522	4.70634	4.92382
GMOY004399-RA	EC:2.4.1.131	glycosyltransferase	glycosyltransferase	uncharacterized protein Dmel_CG11306, isoform A	0	K03844	ALG11; alpha-1,2-mannosyltransferase	283	-0.616928	5.45296	10.8588	0.000983264	0.00209961	-1	Underexpressed	5.69193	5.86724	5.62735	5.133	5.14124	5.07364
GMOY004425-RA	EC:4.1.1.35	hypothetical protein		CG7979	0	K08678	UXS1; UDP-glucuronate decarboxylase	268	-0.318924	1.04283	1.22625	0.268138	0.328101	0	No Change	1.10113	1.25135	1.28939	0.873541	0.781497	1.05172
GMOY004429-RA	EC:3.6.4.13	hypothetical protein		Rm62, isoform A	0	K12823	DDX5; ATP-dependent RNA helicase DDX5/DBP2	233	-0.442714	3.25122	4.46374	0.0346215	0.0531143	0	No Change	3.67881	3.31595	3.34755	3.04966	2.96012	3.07719
GMOY004432-RA	EC:3.4.24.81	hypothetical protein		Kuzbanian-like, isoform A	0	K06704	ADAM10; disintegrin and metalloproteinase domain-containing protein 10	173	2.63605	0.820464	31.7583	1.75e-08	9.79e-08	1	Overexpressed	-0.420779	-1.85915	-1.05395	1.64758	0.993051	1.51465
GMOY004457-RA	EC:3.1.3.56	hypothetical protein		CG9784, isoform C	0	K01106	E3.1.3.56; inositol-1,4,5-trisphosphate 5-phosphatase	171	-0.330062	5.32538	2.418	0.119948	0.16113	0	No Change	5.51576	5.60972	5.30809	4.89047	5.24816	5.28812
GMOY004459-RA	EC:1.8.98.2	hypothetical protein		CG6762, isoform B	4.99e-57	K12260	SRX1; sulfiredoxin	74	-1.68683	0.660255	16.2495	5.55e-05	0.000149457	-1	Underexpressed	0.844526	1.62401	1.59526	-0.634059	-0.379415	0.313313
GMOY004467-RA	EC:3.1.3.16	hypothetical protein	Protein phosphatase V	protein phosphatase V, isoform A	0	K15498	PPP6C; serine/threonine-protein phosphatase 6 catalytic subunit	259	-1.22774	2.89133	23.5916	1.19e-06	4.5e-06	-1	Underexpressed	3.04656	3.70553	3.42713	2.23781	2.26172	2.10014
GMOY004480-RA	EC:2.3.2.27	hypothetical protein		uncharacterized protein Dmel_CG15141	1.47e-170	K11979	UBR7; E3 ubiquitin-protein ligase UBR7	155	-0.417976	3.31038	3.34041	0.0675979	0.096616	0	No Change	3.34836	3.50614	3.66892	3.35894	2.9517	2.95376
GMOY004480-RB	EC:2.3.2.27	hypothetical protein		uncharacterized protein Dmel_CG15141	1.47e-170	K11979	UBR7; E3 ubiquitin-protein ligase UBR7	155	0.316684	0.536488	0.816527	0.366198	0.429265	0	No Change	0.0131903	0.3311	0.710278	0.52228	0.743013	0.646629
GMOY004491-RA	EC:3.2.1.45	hypothetical protein		uncharacterized protein Dmel_CG33090, isoform B	0	K17108	GBA2; non-lysosomal glucosylceramidase	461	-0.812267	5.4246	9.31925	0.00226759	0.00448994	-1	Underexpressed	5.60135	5.82501	5.89422	5.39782	4.74336	4.64665
GMOY004497-RA	EC:4.1.1.32	hypothetical protein		uncharacterized protein Dmel_CG10924, isoform A	0	K01596	E4.1.1.32; phosphoenolpyruvate carboxykinase (GTP)	495	0.150774	2.26578	0.175958	0.67487	0.725581	0	No Change	2.19915	2.25287	2.10145	2.87157	2.2203	1.66914
GMOY004499-RA	EC:2.3.2.27	hypothetical protein		uncharacterized protein Dmel_CG13344, isoform A	1.47e-158	K10640	RNF25; E3 ubiquitin-protein ligase RNF25	117	0.642658	0.759334	2.29336	0.129928	0.173054	0	No Change	0.913081	-0.521516	0.231839	0.52228	1.02548	1.26059
GMOY004514-RA	EC:3.1.6.13	hypothetical protein		uncharacterized protein Dmel_CG12014	0	K01136	IDS; iduronate 2-sulfatase	206	-0.830726	1.02766	5.85994	0.0154894	0.0256174	-1	Underexpressed	1.4166	0.863388	1.80044	0.959976	0.487684	0.465676
GMOY004525-RA	EC:3.4.22.-	hypothetical protein	Calpain-A	Calpain-A, isoform D	0	K08585	CAPNN; calpain, invertebrate	394	-0.462107	5.73427	5.70096	0.0169557	0.0278253	-1	Underexpressed	5.92766	6.04026	5.87448	5.522	5.57147	5.36119
GMOY004530-RA	EC:2.2.1.2	transaldolase	transaldolase	transaldolase	9.02e-178	K00616	E2.2.1.2; transaldolase	165	-0.901121	2.97953	10.3063	0.00132578	0.00276991	-1	Underexpressed	3.6185	3.54135	2.86652	2.2888	2.70376	2.45602
GMOY004532-RA	EC:3.4.25.1	hypothetical protein	Proteasome beta2 subunit	proteasome beta2 subunit	2.05e-149	K02739	PSMB7; 20S proteasome subunit beta 2	162	-1.30523	6.1687	33.2893	7.94e-09	4.82e-08	-1	Underexpressed	6.45303	6.9334	6.622	5.30799	5.46318	5.36281
GMOY004546-RA	EC:3.6.4.13	hypothetical protein		vasa, isoform A	0	K13982	DDX4; probable ATP-dependent RNA helicase DDX4	61	-0.658559	3.89966	10.7745	0.00102909	0.00218972	-1	Underexpressed	4.10964	4.31631	4.1723	3.7592	3.44076	3.41958
GMOY004563-RA	EC:2.3.1.51	hypothetical protein		CG3812, isoform A	4e-161	K13509	AGPAT1_2; lysophosphatidate acyltransferase	168	-0.155341	1.19317	0.184786	0.667292	0.719208	0	No Change	1.21413	1.33398	1.28939	0.959976	1.59982	0.646629
GMOY004570-RA	EC:3.1.3.48	hypothetical protein	string	string, isoform A	1.23e-173	K16723	STG; M-phase inducer phosphatase	150	0.666571	0.0669106	1.72985	0.18843	0.240224	0	No Change	-1.04437	-0.846049	0.490802	0.52228	-0.144828	0.365909
GMOY004576-RA	EC:4.99.1.1	hypothetical protein	Ferrochelatase	ferrochelatase, isoform A	0	K01772	hemH; ferrochelatase	359	-1.2712	2.48165	14.2385	0.000161043	0.000397963	-1	Underexpressed	2.33028	3.16612	3.39582	2.01366	1.68348	1.62666
GMOY004581-RA	EC:4.2.1.96	hypothetical protein	pterin-4a-carbinolamine dehydratase	pterin-4a-carbinolamine dehydratase	1.16e-45	K01724	PCBD; 4a-hydroxytetrahydrobiopterin dehydratase	37	-1.77655	2.81859	62.2188	3.07e-15	8.52e-14	-1	Underexpressed	3.31074	3.54135	3.61556	1.86478	1.70367	1.68992
GMOY004586-RA	EC:3.5.4.34	hypothetical protein	adat	adenosine deaminase, tRNA-specific 1, isoform A	3.84e-129	K15440	TAD1; tRNA-specific adenosine deaminase 1	168	-0.184112	2.49839	0.588369	0.443051	0.506113	0	No Change	2.64442	2.62519	2.50507	2.13008	2.47633	2.58364
GMOY004591-RA	EC:2.3.1.16	acetyl-CoA acyltransferase	ACAT1: acetyl-CoA acyltransferase	thiolase	0	K07509	HADHB; acetyl-CoA acyltransferase	320	-1.32111	8.67367	23.0912	1.54e-06	5.68e-06	-1	Underexpressed	8.89072	9.54684	9.04523	7.78426	7.93187	7.88421
GMOY004597-RA	EC:3.4.13.21	hypothetical protein		CG2200, isoform A	1.03e-99	K05995	pepE; dipeptidase E	163	-1.53937	7.82518	24.467	7.56e-07	2.99e-06	-1	Underexpressed	7.82206	8.50732	8.72615	7.07719	6.72868	6.75304
GMOY004621-RA	EC:3.1.3.7	hypothetical protein		CG7789	3.53e-144	K01082	cysQ; 3'(2'), 5'-bisphosphate nucleotidase	239	-0.556479	2.82777	4.56538	0.0326244	0.0503261	0	No Change	2.77909	3.47006	2.97641	2.64246	2.59992	2.38134
GMOY004624-RA	EC:2.7.7.7	hypothetical protein	DNApol-iota	DNApol-iota, isoform A	0	K03510	POLI; DNA polymerase iota	184	-0.408938	2.25844	2.61473	0.105876	0.143877	0	No Change	2.51806	2.33542	2.50507	2.33804	2.00951	1.80867
GMOY004625-RA	EC:2.1.1.225	hypothetical protein		uncharacterized protein Dmel_CG18048	1.81e-150	K15446	TRM13; tRNA:m4X modification enzyme	156	-0.628297	2.15301	5.63499	0.0176055	0.0288013	-1	Underexpressed	2.62412	2.11946	2.53412	1.81926	2.07294	1.60494
GMOY004642-RA	EC:6.1.1.18	hypothetical protein		Glutaminyl-tRNA synthetase	0	K01886	QARS; glutaminyl-tRNA synthetase	420	-1.28514	3.48351	31.63	1.87e-08	1.04e-07	-1	Underexpressed	3.91443	4.1438	3.96396	3.01979	2.47633	2.68026
GMOY004657-RA	EC:3.4.22.15	hypothetical protein	Cysteine proteinase-1	cysteine proteinase-1, isoform C	0	K01365	CTSL; cathepsin L	233	-0.603598	8.02803	5.20076	0.0225771	0.0360911	-1	Underexpressed	8.21852	8.5763	8.0522	7.47361	7.89011	7.69321
GMOY004671-RA	EC:1.3.8.4	isovaleryl-CoA dehydrogenase	IVD: isovaleryl-CoA dehydrogenase	CG6638	0	K00253	IVD; isovaleryl-CoA dehydrogenase	300	-1.22394	5.98572	22.1516	2.52e-06	8.91e-06	-1	Underexpressed	6.08079	6.85686	6.38748	5.19223	5.24127	5.32678
GMOY004675-RA	EC:1.5.4.1	glutathione S-transferase	glutathione S-transferase	glutathione S transferase O1	3.55e-111	K00310	SE; pyrimidodiazepine synthase	116	-1.26951	5.12406	31.9622	1.57e-08	8.93e-08	-1	Underexpressed	5.27652	5.8568	5.70603	4.41206	4.4196	4.26223
GMOY004681-RA	EC:2.7.11.1	hypothetical protein		Phosphoinositide-dependent kinase 1, isoform D	0	K06276	PDPK1; 3-phosphoinositide dependent protein kinase-1	209	2.81602	3.26162	63.8085	1.37e-15	4.04e-14	1	Overexpressed	1.8603	1.07037	0.367123	3.8412	4.04565	4.13162
GMOY004697-RA	EC:3.4.19.12	hypothetical protein		ubiquitin specific protease 30, isoform A	0	K11851	USP30; ubiquitin carboxyl-terminal hydrolase 30	226	-1.17105	4.23912	25.8955	3.6e-07	1.53e-06	-1	Underexpressed	4.3325	4.93488	4.8405	3.52409	3.68363	3.45643
GMOY004698-RA	EC:3.1.1.47	hypothetical protein		Platelet-activating factor acetylhydrolase alpha, isoform A	5.99e-114	K16795	PAFAH1B2_3; platelet-activating factor acetylhydrolase IB subunit beta/gamma	11	-0.926778	2.54552	14.8957	0.000113621	0.000289161	-1	Underexpressed	3.03122	2.62519	3.15531	1.99331	1.99321	2.17574
GMOY004705-RA	EC:3.1.3.2	hypothetical protein	Acid phosphatase	acid phosphatase 1, isoform B	0	K14410	ACP2; lysosomal acid phosphatase	226	-1.16937	5.4034	24.5508	7.24e-07	2.87e-06	-1	Underexpressed	5.55918	6.10934	5.9192	4.93116	4.57556	4.60623
GMOY004710-RA	EC:3.4.22.41	hypothetical protein		uncharacterized protein Dmel_CG12163, isoform B	4.26e-161	K01373	CTSF; cathepsin F	65	1.6347	6.07261	56.4833	5.67e-14	1.14e-12	1	Overexpressed	5.172	4.78872	5.10046	6.58507	6.7026	6.69961
GMOY004712-RA	EC:3.1.1.5	hypothetical protein		uncharacterized protein Dmel_CG18815, isoform A	6.12e-102	K06130	LYPLA2; lysophospholipase II	10	-0.556392	3.32425	2.388	0.12227	0.163911	0	No Change	3.50092	4.09724	2.95509	2.56184	3.00146	3.41958
GMOY004714-RA	EC:3.5.2.2	hypothetical protein	Collapsin Response Mediator Protein	collapsin response mediator protein, isoform E	0	K01464	DPYS; dihydropyrimidinase	317	0.242514	4.7094	1.54479	0.213906	0.269004	0	No Change	4.7054	4.51534	4.50862	4.82576	4.63457	4.98814
GMOY004720-RA	EC:3.1.1.-	hypothetical protein	inactivation no afterpotential E	inactivation no afterpotential E, isoform G	0	K13806	DAGL; sn1-specific diacylglycerol lipase	261	0.552109	4.79118	2.07564	0.149668	0.196212	0	No Change	4.77612	4.03685	4.53759	4.27547	4.81468	5.66522
GMOY004732-RA	EC:6.4.1.1	hypothetical protein		pyruvate carboxylase, isoform I	0	K01958	PC; pyruvate carboxylase	383	-1.18362	6.6942	20.4664	6.07e-06	1.99e-05	-1	Underexpressed	6.89884	7.45806	7.09983	6.24548	5.89696	5.78232
GMOY004743-RA	EC:4.2.1.17 1.1.1.211	enoyl coA hydratase_ long chain 3-hydroxacyl coA dehydrogenase	ecoh1: enoyl coA hydratase_ long chain 3-hydroxacyl coA dehydrogenase	mitochondrial trifunctional protein alpha subunit, isoform A	0	K07515	HADHA; enoyl-CoA hydratase / long-chain 3-hydroxyacyl-CoA dehydrogenase	520	-1.24788	7.61042	14.385	0.000148983	0.000370498	-1	Underexpressed	7.67621	8.64568	7.78932	6.63847	6.96438	6.94839
GMOY004748-RA	EC:1.5.1.20	methylenetetrahydrofolate reductase	methylenetetrahydrofolate reductase	CG7560	3.58e-58	K00297	metF; methylenetetrahydrofolate reductase (NADPH)	41	-0.411998	5.51653	3.26649	0.0707087	0.100658	0	No Change	5.53492	5.96447	5.5967	5.05905	5.48082	5.32346
GMOY004783-RA	EC:2.7.1.11	Phosphofructokinase	Pfk: Phosphofructokinase	phosphofructokinase, isoform B	0	K00850	pfkA; 6-phosphofructokinase 1	574	-1.08828	7.48213	13.6944	0.000215091	0.000519892	-1	Underexpressed	7.89749	7.84726	8.03071	7.29756	6.61208	6.46886
GMOY004796-RA	EC:3.1.3.1	hypothetical protein		CG1809	0	K01077	E3.1.3.1; alkaline phosphatase	218	-0.184778	8.93194	0.571914	0.4495	0.512435	0	No Change	9.01801	9.19275	8.83118	8.77434	8.98243	8.7413
GMOY004811-RA	EC:2.3.1.48	hypothetical protein		chameau, isoform A	6.24e-83	K11307	MYST2; histone acetyltransferase MYST2	20	1.47181	1.56136	18.5782	1.63e-05	4.92e-05	1	Overexpressed	0.978526	0.3311	0.367123	1.64758	2.10364	2.23349
GMOY004813-RA	EC:2.3.1.12	dihydrolipoamide S-acetyltransferase	dihydrolipoamide S-acetyltransferase	CG5261, isoform A	0	K00627	DLAT; pyruvate dehydrogenase E2 component (dihydrolipoamide acetyltransferase)	253	-0.716846	5.43577	11.9536	0.000545413	0.00122328	-1	Underexpressed	5.60394	5.62211	5.9995	5.11428	5.00762	4.99233
GMOY004822-RA	EC:3.6.4.6	Comatose (neuronal synaptic activity)	comt: Comatose (neuronal synaptic activity)	comatose, isoform A	0	K06027	NSF; vesicle-fusing ATPase	567	-0.363198	6.06043	3.31122	0.0688085	0.098203	0	No Change	6.11211	6.21396	6.35936	5.94527	5.83427	5.82521
GMOY004840-RA	EC:3.1.-.-	putative hydrolase	putative hydrolase	CG5377	1.7e-134	K18399	BPHL; valacyclovir hydrolase	145	-0.565345	2.91371	3.39987	0.0652017	0.0935055	0	No Change	3.1496	3.02402	3.34755	3.07893	2.53382	2.11558
GMOY004842-RA	EC:1.17.4.1	hypothetical protein		ribonucleoside diphosphate reductase large subunit	0	K10807	RRM1; ribonucleoside-diphosphate reductase subunit M1	232	-1.27626	4.50743	40.8213	1.67e-10	1.52e-09	-1	Underexpressed	4.78529	5.06758	5.1853	3.6399	3.8331	3.77115
GMOY004850-RA	EC:4.1.1.32	phosphoenolpyruvate carboxykinase	phosphoenolpyruvate carboxykinase	phosphoenolpyruvate carboxykinase	0	K01596	E4.1.1.32; phosphoenolpyruvate carboxykinase (GTP)	568	-0.131198	10.8645	0.282479	0.595081	0.651589	0	No Change	10.8563	11.1119	10.7979	10.8987	10.7874	10.6992
GMOY004864-RA	EC:1.8.1.9	dihydrolipoamide dehydrogenase	DLD: dihydrolipoamide dehydrogenase	thioredoxin reductase-1, isoform C	0	K00384	trxB; thioredoxin reductase (NADPH)	312	-1.18012	8.40996	18.029	2.18e-05	6.38e-05	-1	Underexpressed	8.56024	9.00769	9.03511	7.98827	7.47681	7.59542
GMOY004875-RA	EC:3.1.4.11	hypothetical protein		phospholipase C at 21C, isoform A	0	K05858	PLCB; phosphatidylinositol phospholipase C, beta	495	-1.90136	10.5941	34.962	3.36e-09	2.23e-08	-1	Underexpressed	10.8123	11.4101	11.4502	9.71564	9.11807	9.13613
GMOY004885-RA	EC:3.1.3.1	Alkaline phosphatase 4	Alkaline phosphatase 4	alkaline phosphatase 4, isoform A	0	K01077	E3.1.3.1; alkaline phosphatase	254	-0.974367	5.81754	7.00373	0.00813401	0.0143259	-1	Underexpressed	5.67968	5.83569	6.86426	5.55535	5.24472	4.89279
GMOY004900-RA	EC:3.6.5.-	vesicle coat complex COPII GTPase subunit SAR1	vesicle coat complex COPII GTPase subunit SAR1	Sar1 ortholog, isoform A	2.97e-129	K07953	SAR1; GTP-binding protein SAR1	151	-0.43825	7.35958	3.68508	0.0549012	0.0801192	0	No Change	7.48185	7.77052	7.41099	7.17868	7.11277	7.08113
GMOY004901-RA	EC:1.14.11.-	phosphatidylserine-specific receptor ptdSerR	phosphatidylserine-specific receptor ptdSerR	phosphatidylserine receptor, isoform B	0	K11323	JMJD6; histone arginine demethylase JMJD6	264	-0.718855	3.51041	13.4656	0.000242984	0.000580157	-1	Underexpressed	3.96375	3.79576	3.73295	3.20816	2.99329	3.17624
GMOY004902-RA	EC:3.1.2.4	HIB CoA deacylase	HIB CoA deacylase	CG5044, isoform B	0	K05605	HIBCH; 3-hydroxyisobutyryl-CoA hydrolase	163	0.0967805	6.43396	0.220265	0.638838	0.692921	0	No Change	6.31575	6.51779	6.31193	6.39065	6.49465	6.55279
GMOY004918-RA	EC:3.4.24.71	hypothetical protein	Neprilysin	neprilysin 3, isoform A	0	K01415	ECE; endothelin-converting enzyme	521	1.086	5.18979	20.8296	5.02e-06	1.68e-05	1	Overexpressed	4.66124	4.12071	4.75673	5.43414	5.68494	5.73686
GMOY004919-RA	EC:2.7.10.2	hypothetical protein		Abl tyrosine kinase, isoform H	1.16e-100	K06619	ABL1; abelson tyrosine-protein kinase 1	20	2.32829	2.52491	36.3026	1.69e-09	1.21e-08	1	Overexpressed	1.59412	-0.256748	0.710278	3.00969	3.28206	3.24103
GMOY004921-RA	EC:3.4.25.1	hypothetical protein		proteasome beta6 subunit	2.29e-129	K02732	PSMB1; 20S proteasome subunit beta 6	223	-1.3501	6.10529	31.8582	1.66e-08	9.36e-08	-1	Underexpressed	6.32364	6.91674	6.59813	5.34057	5.34288	5.16367
GMOY004925-RA	EC:2.5.1.87	hypothetical protein	Transport and Golgi organization	transport and golgi organization 14, isoform A	1.88e-56	K19177	NUS1; dehydrodolichyl diphosphate syntase complex subunit NUS1	26	-0.36924	4.46519	3.64072	0.0563826	0.0820063	0	No Change	4.61568	4.62607	4.68084	4.44615	4.30539	4.04557
GMOY004926-RA	EC:2.3.1.85	fatty acid synthase 1	fas-1: fatty acid synthase 1	fatty acid synthase 1, isoform A	0	K00665	FASN; fatty acid synthase, animal type	1466	1.62476	10.1775	10.1784	0.00142099	0.00294996	1	Overexpressed	9.11533	9.84552	7.82428	10.2099	10.8355	11.1253
GMOY004931-RA	EC:1.1.1.42	NADP-dependent isocitrate dehydrogenase	NADP-dependent isocitrate dehydrogenase	uncharacterized protein Dmel_CG17352, isoform A	0	K00031	IDH1; isocitrate dehydrogenase	27	-1.9284	7.97355	36.6106	1.44e-09	1.05e-08	-1	Underexpressed	8.13038	9.05946	8.57843	6.78847	6.85642	6.45981
GMOY004933-RA	EC:2.7.7.-	hypothetical protein	DNA polymerase alpha 50kD	DNA polymerase alpha 50kD	0	K02684	PRI1; DNA primase small subunit	267	-1.02314	3.12205	12.932	0.000323017	0.000754251	-1	Underexpressed	3.27211	3.72097	3.68195	2.44681	2.93473	2.1904
GMOY004937-RA	EC:1.3.99.12	acyl-CoA dehydrogenase	acod3: acyl-CoA dehydrogenase	CG3902	0	K09478	ACADSB; short/branched chain acyl-CoA dehydrogenase	294	-0.741718	8.77859	5.79136	0.0161051	0.0265406	-1	Underexpressed	8.84485	9.57498	8.73829	8.16413	8.43969	8.46118
GMOY004946-RB	EC:4.1.99.22 4.6.1.17	hypothetical protein	Molybdenum cofactor synthesis 1 ortholog	molybdenum cofactor synthesis 1 ortholog, isoform A	0	K20967	MOCS1; GTP 3',8-cyclase / cyclic pyranopterin monophosphate synthase	147	1.23073	3.00712	20.4905	5.99e-06	1.97e-05	1	Overexpressed	2.42722	2.20976	2.06211	3.08855	3.68363	3.52742
GMOY004953-RA	EC:6.3.5.3	hypothetical protein	adenosine	adenosine 2, isoform A	0	K01952	purL; phosphoribosylformylglycinamidine synthase	553	-0.172634	3.41133	0.210119	0.646674	0.700065	0	No Change	3.59782	3.98665	2.59051	2.96859	3.25497	3.67019
GMOY004956-RA	EC:2.7.4.2	hypothetical protein		uncharacterized protein Dmel_CG10268	2.02e-50	K13273	PMVK; phosphomevalonate kinase	68	-0.889023	2.78646	14.3879	0.000148752	0.00037004	-1	Underexpressed	3.00004	3.39506	3.15531	2.47644	2.32822	2.11558
GMOY004973-RA	EC:2.4.1.-	hypothetical protein		uncharacterized protein Dmel_CG45068	0	K08098	PIGZ; phosphatidylinositol glycan, class Z	396	-0.939612	5.41804	19.5337	9.88e-06	3.1e-05	-1	Underexpressed	5.65237	6.0827	5.68028	4.97073	4.83769	4.82865
GMOY004974-RA	EC:2.7.11.13	hypothetical protein		protein C kinase 53E, isoform A	9.57e-131	K02677	PRKCA; classical protein kinase C alpha type	41	1.06246	-0.0116327	5.07908	0.0242162	0.0384994	1	Overexpressed	-0.420779	-0.846049	-0.743967	0.340891	-0.144828	0.558987
GMOY004997-RA	EC:2.3.2.27	hypothetical protein	neuralized	neuralized, isoform A	0	K01931	NEUR; protein neuralized	240	0.797484	0.988397	4.33153	0.0374126	0.0569837	0	No Change	0.133001	-0.0331178	1.14624	1.5111	1.02548	1.20394
GMOY005001-RA	EC:3.6.4.13	hypothetical protein	belle	belle, isoform B	0	K11594	DDX3X; ATP-dependent RNA helicase DDX3X	359	1.54362	6.5978	28.9647	7.37e-08	3.63e-07	1	Overexpressed	5.7328	5.10336	5.9192	7.38656	7.08804	7.00078
GMOY005003-RA	EC:3.-.-.-	hypothetical protein		CG5316, isoform B	1.46e-40	K10863	APTX; aprataxin	57	-0.897592	7.75724	7.77511	0.0052971	0.00973391	-1	Underexpressed	7.75886	8.13917	8.43806	7.69059	6.96595	6.93485
GMOY005005-RA	EC:3.4.24.70	hypothetical protein		uncharacterized protein Dmel_CG11771	0	K01414	prlC; oligopeptidase A	463	-0.435308	5.51768	5.2251	0.0222632	0.0356257	-1	Underexpressed	5.69193	5.59723	5.86021	5.3121	5.32671	5.22011
GMOY005007-RA	EC:3.1.3.16 3.1.3.48	hypothetical protein	slingshot	slingshot, isoform A	0	K05766	SSH; protein phosphatase slingshot	210	1.11145	3.75124	14.7915	0.000120075	0.000304399	1	Overexpressed	3.42078	2.33542	3.22822	4.224	4.02575	4.28289
GMOY005011-RA	EC:2.3.2.27	hypothetical protein	Fancl	fancl, isoform A	4.7e-84	K10606	FANCL; E3 ubiquitin-protein ligase FANCL	27	-1.14677	3.33639	23.1024	1.54e-06	5.65e-06	-1	Underexpressed	3.67881	4.02446	3.74542	2.75553	2.8914	2.36851
GMOY005038-RA	EC:2.7.11.21	hypothetical protein	Sak kinase	Sak kinase	0	K08863	PLK4; polo-like kinase 4	283	0.682645	-0.518245	1.52517	0.216838	0.272298	0	No Change	-1.04437	-0.846049	-0.743967	-0.0236649	-0.144828	-0.987388
GMOY005045-RA	EC:3.4.21.4	hypothetical protein		gammaTrypsin	2.97e-83	K01312	PRSS1_2_3; trypsin	42	-3.04383	8.82865	109.851	1.06e-25	2.18e-23	-1	Underexpressed	9.26648	9.95421	9.69249	6.65961	6.61274	6.59471
GMOY005048-RA	EC:2.3.1.42	hypothetical protein	Dihydroxyacetone phosphate acyltransferase	dihydroxyacetone phosphate acyltransferase, isoform A	0	K00649	GNPAT; glyceronephosphate O-acyltransferase	217	-0.684945	4.42108	7.66668	0.005625	0.0102858	-1	Underexpressed	4.5255	4.71355	4.92517	4.41589	3.8331	3.81909
GMOY005063-RA	EC:3.1.13.-	hypothetical protein		uncharacterized protein Dmel_CG16940, isoform A	0	K18758	DIS3L2; DIS3-like exonuclease 2	107	0.66812	3.56542	11.8267	0.000583883	0.00130368	1	Overexpressed	3.13532	3.0487	3.34755	3.89704	3.81466	3.8238
GMOY005071-RA	EC:6.1.1.4	hypothetical protein	Leucyl-tRNA synthetase	Leucyl-tRNA synthetase	0	K01869	LARS; leucyl-tRNA synthetase	466	-0.787792	4.08026	17.892	2.34e-05	6.8e-05	-1	Underexpressed	4.27505	4.43338	4.57301	3.58655	3.71876	3.63312
GMOY005077-RA	EC:3.1.3.43	hypothetical protein	Pyruvate dehydrogenase phosphatase	pyruvate dehydrogenase phosphatase, isoform A	8.37e-157	K01102	PDP; pyruvate dehydrogenase phosphatase	133	-0.859451	0.129203	4.67362	0.0306292	0.0474444	-1	Underexpressed	0.616839	0.48368	0.490802	0.205912	-0.560095	-0.356231
GMOY005077-RB	EC:3.1.3.43	hypothetical protein	Pyruvate dehydrogenase phosphatase	pyruvate dehydrogenase phosphatase, isoform A	8.37e-157	K01102	PDP; pyruvate dehydrogenase phosphatase	133	-2.31164	1.13694	30.695	3.02e-08	1.6e-07	-1	Underexpressed	1.71425	2.29473	1.9372	0.464315	-0.882253	-0.273451
GMOY005094-RA	EC:2.3.1.48	hypothetical protein	mof:	males absent on the first	0	K11308	MYST1; histone acetyltransferase MYST1	262	0.808373	2.61899	9.24339	0.00236347	0.00466214	1	Overexpressed	2.49588	1.68824	2.06211	2.9155	3.04956	2.83752
GMOY005102-RA	EC:2.4.1.41	hypothetical protein	polypeptide GalNAc transferase	polypeptide GalNAc transferase 4, isoform B	0	K00710	GALNT; polypeptide N-acetylgalactosaminyltransferase	223	-1.13188	6.12156	12.1366	0.00049442	0.00111754	-1	Underexpressed	6.15166	6.77789	6.74044	5.85511	4.85584	5.48078
GMOY005134-RA	EC:2.3.1.225	hypothetical protein		uncharacterized protein Dmel_CG34449, isoform E	0	K20030	ZDHHC5_8; palmitoyltransferase ZDHHC5/8	223	1.87874	3.66151	30.1991	3.9e-08	2.03e-07	1	Overexpressed	3.00004	2.29473	1.59526	4.18864	4.39499	4.24478
GMOY005135-RA	EC:3.4.19.5	hypothetical protein		CG7860, isoform A	9.35e-93	K13051	iaaA; beta-aspartyl-peptidase (threonine type)	176	0.298251	12.4275	0.90561	0.341282	0.403619	0	No Change	12.6147	12.3334	11.7274	12.3545	12.7848	12.5348
GMOY005148-RA	EC:1.4.3.5	pyridoxamine-phosphate oxidase	pyridoxamine-phosphate oxidase	sugarlethal, isoform A	6.53e-121	K00275	pdxH; pyridoxamine 5'-phosphate oxidase	128	-0.537251	5.6494	6.83682	0.00892977	0.0155908	-1	Underexpressed	5.77716	5.88791	6.01245	5.53438	5.33805	5.18578
GMOY005182-RA	EC:2.4.1.265	hypothetical protein	xiantuan	xiantuan	3.03e-146	K03849	ALG8; alpha-1,3-glucosyltransferase	138	-0.569338	5.5075	7.69132	0.00554871	0.0101558	-1	Underexpressed	5.57514	5.9217	5.78669	5.35261	5.11134	5.12031
GMOY005198-RA	EC:1.3.1.88	hypothetical protein		uncharacterized protein Dmel_CG17075, isoform A	0	K05542	DUS1; tRNA-dihydrouridine synthase 1	17	0.368395	4.76061	2.22344	0.13593	0.180038	0	No Change	4.89952	4.55032	4.12535	4.755	4.96645	5.04973
GMOY005221-RA	EC:3.4.24.84	hypothetical protein	prenyl protease type I	prenyl protease type I	0	K06013	STE24; STE24 endopeptidase	246	-1.78071	5.52151	54.3389	1.69e-13	3.03e-12	-1	Underexpressed	5.91517	6.43831	6.08294	4.61216	4.29545	4.22356
GMOY005222-RA	EC:2.3.1.21	carnitine O-palmitoyltransferase 1	whd: withered, carnitine O-palmitoyltransferase 1	withered, isoform A	0	K08765	CPT1A; carnitine O-palmitoyltransferase 1, liver isoform	567	0.0822767	7.45317	0.0480226	0.826541	0.856696	0	No Change	7.39163	7.90837	6.68162	6.98486	7.53463	7.83638
GMOY005223-RA	EC:5.2.1.8	hypothetical protein		uncharacterized protein Dmel_CG11777	7.63e-110	K12734	PPIL3; peptidyl-prolyl cis-trans isomerase-like 3	107	-1.70713	2.25304	43.8092	3.62e-11	3.86e-10	-1	Underexpressed	2.62412	3.07296	3.05867	1.19197	1.41634	1.17475
GMOY005224-RA	EC:3.6.4.7	hypothetical protein		CG8520, isoform A	0	K18798	AFG1; peroxisome-assembly ATPase	215	0.146251	5.04682	0.192113	0.661164	0.713583	0	No Change	4.81247	5.0796	5.01032	4.35738	5.65675	5.04771
GMOY005225-RA	EC:2.7.1.108	hypothetical protein		CG8311	6.02e-110	K00902	E2.7.1.108; dolichol kinase	118	-1.28992	3.4142	13.5508	0.000232196	0.000556859	-1	Underexpressed	3.36069	4.08537	4.25313	3.14499	2.49961	2.21927
GMOY005226-RA	EC:2.7.11.22	hypothetical protein	Cyclin-dependent kinase	Cyclin-dependent kinase 4, isoform B	0	K02089	CDK4; cyclin-dependent kinase 4	150	0.355063	0.776829	1.04031	0.307748	0.369421	0	No Change	0.442265	-0.0331178	1.06895	0.828301	1.05719	0.807394
GMOY005245-RA	EC:2.7.11.22 2.7.11.23	hypothetical protein	Cyclin-dependent kinase	Cyclin-dependent kinase 8	0	K02208	CDK8_11; cyclin-dependent kinase 8/11	246	-0.132374	1.32812	0.224276	0.635801	0.690391	0	No Change	1.26747	1.1637	1.7015	1.29533	1.14836	1.36764
GMOY005254-RA	EC:2.7.1.137	phosphatidylinositol 3-kinase	Pi3K: phosphatidylinositol 3-kinase	phosphotidylinositol 3 kinase 59F	0	K00914	PIK3C3; phosphatidylinositol 3-kinase	526	-0.533215	3.31603	7.077	0.00780794	0.0138043	-1	Underexpressed	3.57684	3.59259	3.53164	3.21697	2.94324	2.95376
GMOY005257-RA	EC:3.1.3.16	hypothetical protein		TFIIF-interacting CTD phosphatase, isoform A	0	K15732	CTDP1; RNA polymerase II subunit A C-terminal domain phosphatase	328	0.471576	0.610819	1.96928	0.160524	0.208562	0	No Change	0.442265	-0.0331178	0.490802	0.68339	0.781497	0.844934
GMOY005265-RA	EC:3.4.21.4	trypsin	trypsin	kappaTry	8.98e-93	K01312	PRSS1_2_3; trypsin	34	-1.14703	8.07057	18.0048	2.2e-05	6.45e-05	-1	Underexpressed	8.23619	8.79308	8.51974	7.61602	7.1966	7.3173
GMOY005266-RA	EC:3.4.21.4	midgut trypsin	midgut trypsin	etaTrypsin	8.23e-69	K01312	PRSS1_2_3; trypsin	35	-1.32082	11.2705	17.9524	2.26e-05	6.62e-05	-1	Underexpressed	11.248	12.1623	11.8018	10.5912	10.4602	10.3292
GMOY005267-RA	EC:3.4.21.4	hypothetical protein		uncharacterized protein Dmel_CG30025	3.05e-113	K01312	PRSS1_2_3; trypsin	56	-0.698897	15.0576	4.14345	0.041796	0.0629388	0	No Change	15.0565	15.9213	14.8957	14.7702	14.7664	14.4375
GMOY005273-RA	EC:3.1.3.16	hypothetical protein		uncharacterized protein Dmel_CG10417, isoform A	3.09e-120	K17499	PPM1G; protein phosphatase 1G	101	1.26827	3.90224	22.0094	2.71e-06	9.51e-06	1	Overexpressed	3.50092	2.52322	3.13649	4.51914	4.25841	4.35296
GMOY005279-RA	EC:3.2.2.-	hypothetical protein		CG5285	2.58e-101	K10800	SMUG1; single-strand selective monofunctional uracil DNA glycosylase	89	0.204995	0.654686	0.353712	0.552019	0.610319	0	No Change	0.442265	0.160455	0.900733	0.578006	0.925921	0.646629
GMOY005280-RA	EC:3.5.4.-	hypothetical protein		CG5292, isoform A	7.88e-66	K15441	TAD2; tRNA-specific adenosine deaminase 2	78	-2.09532	1.38705	45.0158	1.95e-11	2.24e-10	-1	Underexpressed	1.9929	2.33542	2.21342	0.63166	-0.0744062	0.0170384
GMOY005287-RA	EC:1.14.13.72	hypothetical protein		CG1998, isoform A	0	K07750	E1.14.13.72; methylsterol monooxygenase	157	0.570075	4.97351	9.69945	0.00184323	0.00372302	1	Overexpressed	4.78071	4.5675	4.60758	5.27042	5.13939	5.26408
GMOY005288-RA	EC:2.3.2.27	hypothetical protein		Ubr1 ubiquitin ligase, isoform A	0	K10626	UBR2; E3 ubiquitin-protein ligase UBR2	757	0.671138	5.61164	7.90659	0.00492551	0.00911731	1	Overexpressed	5.44806	4.78872	5.37384	5.85652	5.86931	5.98507
GMOY005294-RA	EC:2.3.2.27	hypothetical protein		topoisomerase I-interacting protein, isoform A	1.29e-90	K10631	TOPORS; E3 ubiquitin-protein ligase Topors	30	1.31296	2.49519	27.8512	1.31e-07	6.15e-07	1	Overexpressed	1.75217	1.25135	1.89304	2.8937	2.94324	3.0209
GMOY005300-RA	EC:3.1.4.17 3.1.4.35	hypothetical protein	Phosphodiesterase	phosphodiesterase 11, isoform C	0	K13298	PDE11; dual 3',5'-cyclic-AMP and -GMP phosphodiesterase 11	314	1.98143	5.53535	40.7573	1.72e-10	1.56e-09	1	Overexpressed	4.74355	3.64208	4.04691	6.07682	6.25246	6.26067
GMOY005312-RA	EC:2.6.1.1	glutamate oxaloacetate transaminase 2	glutamate oxaloacetate transaminase 2	glutamate oxaloacetate transaminase 2, isoform B	0	K14455	GOT2; aspartate aminotransferase, mitochondrial	83	-0.0946121	3.687	0.172329	0.67805	0.7282	0	No Change	3.59782	3.98665	3.60191	3.37476	3.82851	3.67541
GMOY005313-RA	EC:3.6.3.1	hypothetical protein		uncharacterized protein Dmel_CG31729, isoform B	0	K01530	E3.6.3.1; phospholipid-translocating ATPase	605	-0.538763	7.04908	6.39945	0.0114156	0.0194882	-1	Underexpressed	7.22129	7.33305	7.32635	6.86397	6.6824	6.71553
GMOY005314-RA	EC:3.-.-.-	hypothetical protein	DNA fragmentation factor-related protein	DNA fragmentation factor-related protein 4	0	K02311	DFFB; DNA fragmentation factor, 40 kD, beta subunit	140	-0.130062	4.62054	0.525839	0.468362	0.531081	0	No Change	4.55261	4.65046	4.8405	4.56468	4.55071	4.55051
GMOY005326-RA	EC:2.7.11.1	hypothetical protein	Tousled-like kinase	Tousled-like kinase, isoform G	0	K08864	TLK; tousled-like kinase	190	3.17148	4.04724	67.8382	1.77e-16	6.24e-15	1	Overexpressed	2.45048	0.863388	1.28939	4.98883	4.74336	4.83333
GMOY005327-RA	EC:1.5.1.25	mu-crystallin	mu-crystallin	CG4872	3.62e-106	K18258	CRYM; thiomorpholine-carboxylate dehydrogenase	64	-1.47514	4.09522	37.8466	7.65e-10	5.95e-09	-1	Underexpressed	4.53096	4.6585	4.80519	3.48818	3.24811	2.80931
GMOY005336-RA	EC:3.4.24.64	mitochondrial processing peptidase beta subunit	mitochondrial processing peptidase beta subunit	Ubiquinol-cytochrome c reductase core protein 1, isoform B	0	K17732	PMPCB; mitochondrial-processing peptidase subunit beta	376	-1.72517	4.3703	50.1693	1.41e-12	2.06e-11	-1	Underexpressed	4.65625	5.09153	5.21699	3.54521	3.11129	3.19089
GMOY005339-RA	EC:3.1.13.-	hypothetical protein	Rrp6	Rrp6, isoform B	0	K12591	RRP6; exosome complex exonuclease RRP6	249	1.02899	2.85518	16.0652	6.12e-05	0.000163164	1	Overexpressed	2.58263	1.80872	2.13975	3.1724	3.32829	3.23397
GMOY005345-RA	EC:3.4.23.5	hypothetical protein	beta-site APP-cleaving enzyme	beta-site APP-cleaving enzyme, isoform A	2.5e-143	K01379	CTSD; cathepsin D	179	-1.44691	1.63426	11.1083	0.000859435	0.00185438	-1	Underexpressed	2.08493	2.62519	1.98005	1.42254	-0.0744062	0.917206
GMOY005350-RA	EC:2.1.1.287	putative RNA methylase	putative RNA methylase	CG7137	2.77e-98	K14850	RRP8; ribosomal RNA-processing protein 8	76	-0.434953	2.82366	3.63486	0.0565815	0.0822803	0	No Change	2.79734	3.1885	3.11743	2.44681	2.72366	2.62739
GMOY005359-RA	EC:2.7.11.1	hypothetical protein		CG3008	0	K08872	RIOK3; RIO kinase 3	202	-1.01239	5.74152	20.5364	5.85e-06	1.93e-05	-1	Underexpressed	5.85328	6.38359	6.21212	5.19446	5.06139	5.20395
GMOY005367-RA	EC:2.3.2.8	hypothetical protein	Ate1	Ate1, isoform A	3.96e-164	K00685	ATE1; arginine-tRNA-protein transferase	223	0.225757	3.983	1.09628	0.295084	0.356291	0	No Change	3.95564	3.78111	3.8415	3.80078	4.09995	4.31334
GMOY005378-RA	EC:2.6.1.2	alanine transaminase	GPT: alanine transaminase	CG1640, isoform A	0	K00814	GPT; alanine transaminase	284	-0.815608	7.09342	12.7731	0.000351648	0.000816485	-1	Underexpressed	7.30977	7.60256	7.41002	6.7951	6.57216	6.50961
GMOY005390-RA	EC:6.1.1.19	hypothetical protein		uncharacterized protein Dmel_CG10092, isoform A	0	K01887	RARS; arginyl-tRNA synthetase	219	0.152189	1.83142	0.381956	0.536558	0.595155	0	No Change	1.71425	1.55678	1.9372	1.81926	2.00951	1.84618
GMOY005401-RA	EC:5.99.1.2	hypothetical protein	Topoisomerase 3beta	topoisomerase 3beta, isoform A	0	K03165	TOP3; DNA topoisomerase III	601	-1.02846	5.60099	28.757	8.21e-08	4e-07	-1	Underexpressed	5.94822	6.09164	6.04813	4.89322	5.11323	4.99651
GMOY005406-RA	EC:6.2.1.17	acyl coA synthase	acyl coA synthase	CG6432, isoform A	0	K01908	prpE; propionyl-CoA synthetase	431	1.49138	2.18438	6.69931	0.00964503	0.0167131	1	Overexpressed	1.21413	2.0721	-0.743967	2.2204	2.80997	2.89233
GMOY005418-RA	EC:3.1.3.48	hypothetical protein	lethal (1) G0232	protein tyrosine phosphatase Meg2, isoform C	0	K18038	PTPN9; tyrosine-protein phosphatase non-receptor type 9	137	2.98663	4.71179	83.2269	7.32e-20	5.03e-18	1	Overexpressed	3.03122	1.9199	2.44516	5.14919	5.69127	5.64807
GMOY005437-RA	EC:2.5.1.108	diphthamide biosynthesis protein	diphthamide biosynthesis protein	uncharacterized protein Dmel_CG11652, isoform A	0	K07561	DPH1; 2-(3-amino-3-carboxypropyl)histidine synthase	330	-0.172545	6.69531	0.550848	0.457971	0.521638	0	No Change	6.8494	6.94166	6.51315	6.55067	6.77114	6.48307
GMOY005439-RA	EC:2.3.2.23	hypothetical protein		CG5823, isoform A	4.71e-54	K04554	UBE2J2; ubiquitin-conjugating enzyme E2 J2	48	0.15478	4.60803	0.597445	0.439554	0.502632	0	No Change	4.55798	4.59289	4.4258	4.87108	4.70133	4.4414
GMOY005448-RA	EC:2.7.11.1	hypothetical protein		par-1, isoform A	2.8e-165	K08798	MARK; MAP/microtubule affinity-regulating kinase	28	1.10389	5.26612	21.265	4e-06	1.36e-05	1	Overexpressed	4.97362	4.26458	4.47156	5.73001	5.70008	5.6925
GMOY005450-RA	EC:2.1.1.43	hypothetical protein	pr-set7	SET domain containing 8, isoform A	1.08e-103	K11428	SETD8; histone-lysine N-methyltransferase SETD8	26	1.3318	2.39079	27.6864	1.43e-07	6.65e-07	1	Overexpressed	1.63529	1.1637	1.75182	2.90464	2.73351	2.91015
GMOY005461-RA	EC:1.14.-.-	hypothetical protein	Cyp310a1	Cyp310a1	5.16e-117	K14999	CYP6; cytochrome P450, family 6	68	0.150254	1.78677	0.149966	0.698568	0.745335	0	No Change	1.71425	2.11946	1.14624	1.1558	2.19201	1.98716
GMOY005462-RA	EC:2.1.1.43	hypothetical protein		uncharacterized protein Dmel_CG32732	4.73e-146	K19199	SETD3; histone-lysine N-methyltransferase SETD3	208	-0.332505	4.25092	2.86055	0.0907767	0.125335	0	No Change	4.16691	4.62607	4.41803	4.08667	4.08464	4.06558
GMOY005465-RA	EC:2.10.1.1 2.7.7.75	hypothetical protein	cinnamon	cinnamon, isoform A	3.49e-176	K15376	GPHN; gephyrin	118	0.315075	2.6877	1.86149	0.172453	0.222365	0	No Change	2.64442	2.52322	2.35037	2.64246	2.96848	2.83752
GMOY005468-RA	EC:6.3.2.17	synaptobrevin/VAMP-like protein	synaptobrevin/VAMP-like protein	CG2543, isoform B	5.35e-169	K01930	FPGS; folylpolyglutamate synthase	151	0.216877	4.12313	0.795272	0.372511	0.435333	0	No Change	4.07265	4.2855	3.58813	4.03285	4.18495	4.4229
GMOY005483-RA	EC:3.4.19.12	hypothetical protein		ubiquitin specific protease 15/31, isoform B	0	K11852	USP31; ubiquitin carboxyl-terminal hydrolase 31	271	1.30301	3.53743	13.0858	0.000297549	0.000699995	1	Overexpressed	3.259	1.80872	2.72254	4.30467	3.84223	3.86092
GMOY005488-RA	EC:4.1.1.28	hypothetical protein	alpha methyl dopa-resistant	alpha methyl dopa-resistant, isoform A	0	K01593	DDC; aromatic-L-amino-acid decarboxylase	192	0.245107	1.88071	0.859453	0.353892	0.416772	0	No Change	1.50809	1.62401	2.06211	1.86478	1.92609	2.13085
GMOY005493-RA	EC:3.6.1.-	hypothetical protein		uncharacterized protein Dmel_CG10194	4.78e-114	K13355	NUDT19; nucleoside diphosphate-linked moiety X motif 19, mitochondrial	116	-0.547814	1.39594	4.17582	0.0410048	0.0619377	0	No Change	1.75217	1.68824	1.53905	1.36034	1.05719	1.01925
GMOY005494-RA	EC:3.6.3.1	phospholipid-translocating P-type ATPase flippase	ATPase-Plipid: phospholipid-translocating P-type ATPase, flippase	uncharacterized protein Dmel_CG42321, isoform N	0	K14802	DRS2; phospholipid-transporting ATPase	702	-0.787303	4.65667	14.7676	0.000121609	0.00030809	-1	Underexpressed	4.74355	5.0736	5.16687	4.24136	4.06917	4.33659
GMOY005495-RA	EC:3.6.4.13	hypothetical protein	lethal (2) 37Cb	lethal (2) 37Cb	0	K12813	DHX16; pre-mRNA-splicing factor ATP-dependent RNA helicase DHX16	730	-0.184806	4.22833	0.95976	0.327247	0.389606	0	No Change	4.24212	4.3954	4.32137	4.30879	4.00557	4.07745
GMOY005496-RA	EC:6.1.1.22	hypothetical protein		Asparaginyl-tRNA synthetase, isoform A	1.95e-79	K01893	NARS; asparaginyl-tRNA synthetase	24	-0.742386	2.32446	3.03075	0.0817004	0.114354	0	No Change	2.88528	3.1885	1.41962	1.95173	1.81916	2.06875
GMOY005503-RA	EC:2.3.2.2 3.4.19.13 3.4.19.14	hypothetical protein		CG4829, isoform B	0	K18592	GGT1_5; gamma-glutamyltranspeptidase / glutathione hydrolase / leukotriene-C4 hydrolase	131	0.0270147	2.39053	0.00762991	0.930394	0.943144	0	No Change	2.37957	1.97244	2.67117	2.7795	2.05734	2.28903
GMOY005514-RA	EC:3.4.19.12	hypothetical protein	trabid	trabid	0	K11862	ZRANB1; ubiquitin thioesterase ZRANB1	520	1.64791	4.60687	51.0305	9.09e-13	1.41e-11	1	Overexpressed	3.85469	3.33614	3.37991	5.03685	5.15413	5.36119
GMOY005527-RA	EC:1.5.1.5 3.5.4.9 6.3.4.3	hypothetical protein		pugilist, isoform B	0	K00288	MTHFD; methylenetetrahydrofolate dehydrogenase (NADP+) / methenyltetrahydrofolate cyclohydrolase / formyltetrahydrofolate synthetase	606	-0.382406	7.65351	0.746827	0.387483	0.450445	0	No Change	7.55875	8.49446	7.07534	6.67805	7.75037	7.69353
GMOY005531-RA	EC:5.1.3.3	putative mutarotase	putative mutarotase	uncharacterized protein Dmel_CG10467	5.15e-172	K01785	galM; aldose 1-epimerase	221	-1.2626	6.31319	23.7189	1.11e-06	4.25e-06	-1	Underexpressed	6.46593	7.13698	6.76362	5.74226	5.50258	5.3948
GMOY005539-RA	EC:6.3.4.4	adenylosuccinate synthase	ADSSL1: adenylosuccinate synthase	adenylosuccinate synthetase	0	K01939	purA; adenylosuccinate synthase	301	0.00963582	6.14781	0.00213732	0.963126	0.970303	0	No Change	6.22597	6.21123	5.97852	6.01255	6.26694	6.16651
GMOY005546-RA	EC:3.3.1.1	hypothetical protein	Adenosylhomocysteinase 89E	CG9977	0	K01251	E3.3.1.1; adenosylhomocysteinase	347	-1.02132	7.41862	10.3745	0.00127765	0.0026779	-1	Underexpressed	7.72945	7.72914	8.04402	7.32224	6.61208	6.34905
GMOY005551-RA	EC:2.7.12.1	hypothetical protein		darkener of apricot, isoform Y	3.52e-103	K08823	CLK; CDC-like kinase	160	2.28841	1.26176	42.8941	5.78e-11	5.88e-10	1	Overexpressed	-0.261173	-0.521516	-0.0840025	2.01366	1.68348	1.80867
GMOY005565-RA	EC:6.1.1.10	hypothetical protein		Methionyl-tRNA synthetase	0	K01874	MARS; methionyl-tRNA synthetase	372	0.0808707	4.80267	0.14675	0.70166	0.748024	0	No Change	4.84354	4.97405	4.41022	4.78491	4.88042	4.85649
GMOY005567-RA	EC:2.7.11.1	hypothetical protein		CASK ortholog, isoform G	4.61e-90	K06103	CASK; calcium/calmodulin-dependent serine protein kinase	18	2.43398	3.94585	107.862	2.88e-25	5.51e-23	1	Overexpressed	2.30499	1.9199	2.47543	4.49039	4.76753	4.72172
GMOY005584-RA	EC:1.11.1.6	hypothetical protein		CG8745	0	K03781	katE; catalase	57	-1.61247	4.78895	20.7688	5.18e-06	1.73e-05	-1	Underexpressed	4.54723	5.64656	5.72505	3.62674	3.55625	4.12018
GMOY005592-RA	EC:2.3.1.51	1-acyl-sn-glycerol-3-phosphate acyltransferase	1-acyl-sn-glycerol-3-phosphate acyltransferase	fu12, isoform A	3.53e-143	K13509	AGPAT1_2; lysophosphatidate acyltransferase	169	-0.513731	5.54676	5.20701	0.022496	0.0359762	-1	Underexpressed	5.6117	5.71369	5.99689	5.50053	5.21866	5.05974
GMOY005594-RA	EC:6.2.1.-	hypothetical protein	U26	U26, isoform A	0	K00142	AASDH; acyl-CoA synthetase	161	0.792153	0.048512	2.34513	0.125675	0.167988	0	No Change	-0.420779	-1.26544	0.0825443	0.340891	-0.379415	0.688531
GMOY005601-RA	EC:2.7.11.1	hypothetical protein		Salt-inducible kinase 2	0	K16311	SIK2; serine/threonine-protein kinase SIK2	28	0.0347763	2.48692	0.0219883	0.882118	0.902491	0	No Change	2.66445	2.33542	2.35037	2.53393	2.35399	2.61657
GMOY005602-RA	EC:3.6.1.7	hypothetical protein		uncharacterized protein Dmel_CG11052, isoform A	1.49e-33	K01512	acyP; acylphosphatase	39	-1.33297	1.76057	19.5572	9.76e-06	3.07e-05	-1	Underexpressed	1.92812	2.65763	2.38266	0.828301	0.993051	1.28811
GMOY005603-RA	EC:3.4.22.-	hypothetical protein	small optic lobes	small optic lobes, isoform B	0	K08582	CAPN15; calpain-15	423	1.35008	3.27295	18.7009	1.53e-05	4.64e-05	1	Overexpressed	2.86812	1.55678	2.50507	3.80078	3.7627	3.72155
GMOY005604-RA	EC:2.7.11.1	hypothetical protein		Wnk kinase, isoform O	0	K08867	WNK; WNK lysine deficient protein kinase	59	2.53351	3.66665	44.1919	2.98e-11	3.26e-10	1	Overexpressed	2.60352	0.970588	1.53905	4.4311	4.32506	4.426
GMOY005622-RA	EC:2.7.8.15	hypothetical protein		CG5287	3.96e-114	K01001	ALG7; UDP-N-acetylglucosamine--dolichyl-phosphate N-acetylglucosaminephosphotransferase	106	-1.08215	3.40817	20.2233	6.89e-06	2.24e-05	-1	Underexpressed	3.62873	4.1323	3.81808	3.04966	2.66312	2.65934
GMOY005625-RA	EC:3.1.13.-	hypothetical protein		Rat1, isoform A	0	K12619	XRN2; 5'-3' exoribonuclease 2	516	0.392241	4.72936	4.50319	0.0338316	0.052086	0	No Change	4.65124	4.32644	4.54474	4.96813	4.89805	4.85878
GMOY005632-RA	EC:2.3.2.27	hypothetical protein		CG9855, isoform A	3.15e-174	K10660	MARCH5; E3 ubiquitin-protein ligase MARCH5	128	-0.814316	5.65389	12.3448	0.00044222	0.00100886	-1	Underexpressed	5.65987	6.25164	6.05566	5.29141	5.22391	5.06173
GMOY005635-RA	EC:6.1.1.2	hypothetical protein	Tryptophanyl-tRNA synthetase	Tryptophanyl-tRNA synthetase	0	K01867	WARS; tryptophanyl-tRNA synthetase	383	-1.27897	2.6358	19.9095	8.12e-06	2.6e-05	-1	Underexpressed	3.07676	3.47006	2.93345	2.2888	1.70367	1.7104
GMOY005644-RA	EC:1.2.4.2	hypothetical protein		CG1544	0	K15791	DHKTD1; probable 2-oxoglutarate dehydrogenase E1 component DHKTD1	516	-0.102074	7.21823	0.173989	0.676591	0.727131	0	No Change	7.19743	7.24637	7.35715	7.46255	7.04765	6.93485
GMOY005659-RA	EC:1.14.-.-	hypothetical protein		Cyp6d5	6.37e-76	K14999	CYP6; cytochrome P450, family 6	31	-0.21334	4.73491	0.328561	0.566507	0.624282	0	No Change	5.09293	4.85318	4.50862	3.96131	4.27199	5.29153
GMOY005676-RA	EC:3.6.4.13	hypothetical protein		peanuts	0	K12818	DHX8; ATP-dependent RNA helicase DHX8/PRP22	263	0.297287	4.65212	2.40307	0.121098	0.162535	0	No Change	4.58449	4.24336	4.6144	4.87108	4.71878	4.7786
GMOY005679-RA	EC:2.3.2.27	vacoular sorting-associated 72-like protein	vacoular sorting-associated 72-like protein	Sex combs extra	0	K10695	RNF1_2; E3 ubiquitin-protein ligase RNF1/2	219	0.214323	1.95987	0.794503	0.372742	0.435504	0	No Change	1.63529	1.97244	1.9372	1.97267	2.02563	2.13085
GMOY005685-RA	EC:2.1.1.45	hypothetical protein		thymidylate synthase, isoform A	1.26e-163	K00560	thyA; thymidylate synthase	30	-1.54856	3.01391	34.8917	3.49e-09	2.3e-08	-1	Underexpressed	3.2851	3.59259	3.93158	2.255	1.92609	2.11558
GMOY005699-RA	EC:2.4.1.17	Beta glucuronidase	Glu: Beta glucuronidase	Ugt36Bc, isoform A	2e-179	K00699	UGT; glucuronosyltransferase	14	-0.656467	7.9185	6.84816	0.00887325	0.0155059	-1	Underexpressed	8.023	8.29038	8.30114	7.76376	7.56322	7.29839
GMOY005706-RA	EC:6.3.5.2	hypothetical protein		burgundy, isoform B	7.4e-71	K01951	guaA; GMP synthase (glutamine-hydrolysing)	15	0.295813	2.26453	1.38876	0.238615	0.295995	0	No Change	1.89461	2.16531	2.2489	2.20279	2.34116	2.58364
GMOY005708-RA	EC:2.7.7.15	hypothetical protein		CTP:phosphocholine cytidylyltransferase 1, isoform A	0	K00968	PCYT1; choline-phosphate cytidylyltransferase	78	0.640079	5.57522	9.40996	0.0021581	0.00429483	1	Overexpressed	5.35871	4.92824	5.32065	5.9009	5.82624	5.84155
GMOY005714-RA	EC:2.7.1.20	hypothetical protein	Ady43A	Ady43A	1.1e-126	K00856	E2.7.1.20; adenosine kinase	118	-0.882945	2.41369	6.87402	0.00874577	0.0153207	-1	Underexpressed	3.27211	2.59199	2.38266	1.5111	2.19201	2.0528
GMOY005732-RA	EC:2.7.11.1	hypothetical protein	happyhour	happyhour, isoform A	0	K08833	MAP4K5; mitogen-activated protein kinase kinase kinase kinase 5	75	2.0619	2.21686	60.6303	6.89e-15	1.76e-13	1	Overexpressed	0.844526	0.621655	0.987293	2.7434	2.86476	2.83752
GMOY005757-RA	EC:2.7.11.1	hypothetical protein	Bub1 homologue	Bub1 homologue, isoform A	0	K02178	BUB1; checkpoint serine/threonine-protein kinase	58	3.15648	4.64931	50.5296	1.17e-12	1.75e-11	1	Overexpressed	3.09162	1.41213	1.9372	5.09769	5.79602	5.43074
GMOY005763-RA	EC:2.7.11.1	hypothetical protein	Germinal centre kinase III	hippo, isoform A	4.88e-92	K08838	STK24_25_MST4; serine/threonine-protein kinase 24/25/MST4	159	0.0573414	4.45551	0.101461	0.750083	0.791043	0	No Change	4.49787	4.2855	4.47905	4.38107	4.5339	4.53049
GMOY005780-RA	EC:3.1.3.36	phosphatidylinositol-bisphosphatase	synj: phosphatidylinositol-bisphosphatase	synaptojanin, isoform B	0	K20279	SYNJ; synaptojanin	646	0.0249259	5.60155	0.0184583	0.891931	0.910392	0	No Change	5.62453	5.57192	5.5689	5.58625	5.68494	5.56755
GMOY005781-RA	EC:2.3.2.26	hypothetical protein	SMAD specific E3 ubiquitin protein ligase	SMAD specific E3 ubiquitin protein ligase, isoform A	0	K04678	SMURF; E3 ubiquitin ligase SMURF1/2	231	0.349091	5.1069	3.23076	0.0722671	0.102579	0	No Change	5.09662	4.72124	4.90863	5.3466	5.20457	5.2519
GMOY005787-RA	EC:5.2.1.8	hypothetical protein	FK506-binding protein 14 ortholog	FK506-binding protein 14 ortholog, isoform A	2.88e-130	K09577	FKBP14; FK506-binding protein 14	155	-1.05545	7.10945	16.1341	5.9e-05	0.000157708	-1	Underexpressed	7.31453	7.72627	7.56406	6.75032	6.50834	6.14973
GMOY005788-RA	EC:3.1.3.48	hypothetical protein	Protein tyrosine phosphatase-ERK/Enhancer of Ras1	protein tyrosine phosphatase-ERK/Enhancer of Ras1	0	K20220	PTP-ER; tyrosine-protein phosphatase ERK	160	1.97006	3.4546	37.9661	7.2e-10	5.66e-09	1	Overexpressed	2.70368	1.41213	1.9372	4.16154	3.99742	4.09703
GMOY005793-RA	EC:4.2.1.2	hypothetical protein	lethal (1) G0255	lethal (1) G0255, isoform B	0	K01679	E4.2.1.2B; fumarate hydratase, class II	371	-1.09317	9.07217	18.7245	1.51e-05	4.59e-05	-1	Underexpressed	9.26341	9.67372	9.58578	8.52472	8.46725	8.27152
GMOY005802-RA	EC:2.7.11.1	hypothetical protein	Akt1	Akt1, isoform C	0	K04456	AKT; RAC serine/threonine-protein kinase	343	1.93081	4.36167	82.2733	1.19e-19	7.88e-18	1	Overexpressed	3.27211	2.92086	3.01813	5.0615	4.83312	5.10105
GMOY005832-RA	EC:2.7.7.19	hypothetical protein	hiiragi	hiiragi, isoform D	0	K14376	PAP; poly(A) polymerase	312	2.03839	4.15242	45.4412	1.57e-11	1.85e-10	1	Overexpressed	3.23242	1.97244	2.8435	4.84008	4.86259	4.72927
GMOY005839-RA	EC:5.3.4.1	thioredoxin/protein disulfide isomerase	thioredoxin/protein disulfide isomerase	calcium-binding protein 1, isoform A	0	K09584	PDIA6; protein disulfide-isomerase A6	276	-1.9597	7.62207	54.9772	1.22e-13	2.26e-12	-1	Underexpressed	8.1109	8.49895	8.2457	6.60617	6.15872	6.2004
GMOY005867-RA	EC:1.-.-.-	hypothetical protein	Apoptosis inducing factor	apoptosis inducing factor, isoform C	0	K04727	PDCD8; programmed cell death 8 (apoptosis-inducing factor)	175	-0.690549	4.59587	13.8279	0.000200341	0.000486753	-1	Underexpressed	4.92465	4.85318	4.93609	4.38888	4.19568	4.05761
GMOY005868-RA	EC:2.4.1.15 3.1.3.12	Trehalose-1-phosphate	Trehalose-1-phosphate	Trehalose-6-phosphate synthase 1	0	K16055	TPS; trehalose 6-phosphate synthase/phosphatase	612	-0.646997	2.7854	6.83878	0.00891999	0.0155772	-1	Underexpressed	2.85074	3.09682	3.29761	2.62933	2.5111	2.1904
GMOY005872-RA	EC:1.6.5.3 1.6.99.3	hypothetical protein		NADH dehydrogenase (ubiquinone) 49 kDa subunit, isoform A	0	K03935	NDUFS2; NADH dehydrogenase (ubiquinone) Fe-S protein 2	499	-1.69485	8.33037	44.1432	3.05e-11	3.32e-10	-1	Underexpressed	8.64551	9.14491	8.99519	7.31457	7.25118	7.17854
GMOY005873-RA	EC:2.3.2.27	hypothetical protein	ariadne	ariadne 2	0	K11969	ARIH2; ariadne-2	308	0.171131	4.51665	0.69746	0.403639	0.466873	0	No Change	4.30725	4.31631	4.63465	4.45734	4.78657	4.52472
GMOY005878-RA	EC:2.7.7.7	hypothetical protein	DNA polymerase epsilon 58kD subunit	DNA polymerase epsilon 58kD subunit	0	K02325	POLE2; DNA polymerase epsilon subunit 2	368	-2.36955	-0.280834	22.6253	1.97e-06	7.1e-06	-1	Underexpressed	0.0131903	0.863388	0.900733	-0.912571	-1.46779	-1.64454
GMOY005880-RA	EC:3.1.3.64 3.1.3.95	hypothetical protein		CG3530, isoform A	0	K18083	MTMR6_7_8; myotubularin-related protein 6/7/8	415	-0.326135	3.05584	2.43478	0.118671	0.159632	0	No Change	3.10634	3.33614	3.21033	3.01979	2.77225	2.88334
GMOY005883-RA	EC:3.4.22.60	hypothetical protein	Death caspase-1	death caspase-1	1.47e-146	K04397	CASP7; caspase 7	98	0.78506	4.37341	18.2687	1.92e-05	5.68e-05	1	Overexpressed	3.81044	3.88068	4.06692	4.64188	4.7555	4.70396
GMOY005887-RA	EC:3.6.1.1	inorganic pyrophosphatase/nucleosome remodeling factor subunit NURF38	inorganic pyrophosphatase/nucleosome remodeling factor subunit NURF38	nucleosome remodeling factor - 38kD, isoform A	1.35e-159	K11726	NURF38; nucleosome-remodeling factor 38 kDa subunit	204	-0.952494	6.97097	16.978	3.78e-05	0.00010537	-1	Underexpressed	7.25056	7.59839	7.23754	6.40901	6.53181	6.311
GMOY005896-RA	EC:3.1.3.36	hypothetical protein	Oculocerebrorenal syndrome of Lowe ortholog (H. sapiens)	oculocerebrorenal syndrome of lowe, isoform A	0	K01099	INPP5B_F; inositol polyphosphate 5-phosphatase INPP5B/F	243	0.00500833	3.85506	0.000530791	0.981619	0.984129	0	No Change	3.74613	3.68993	4.08666	4.02786	3.87819	3.64381
GMOY005897-RA	EC:2.4.1.41	hypothetical protein		uncharacterized protein Dmel_CG30463, isoform B	2.95e-65	K00710	GALNT; polypeptide N-acetylgalactosaminyltransferase	11	3.06761	5.21424	48.2784	3.7e-12	4.98e-11	1	Overexpressed	3.70804	1.86538	2.77215	6.24978	5.8434	5.98086
GMOY005904-RA	EC:1.14.11.1	gamma-butyrobetaine dioxygenase	gamma-butyrobetaine dioxygenase	CG5321, isoform B	3.57e-124	K00471	E1.14.11.1; gamma-butyrobetaine dioxygenase	70	0.325569	0.869914	0.443599	0.50539	0.56619	0	No Change	0.913081	1.1637	-0.488953	0.27498	1.34104	1.11454
GMOY005916-RA	EC:5.2.1.8	hypothetical protein		CG8336, isoform A	4.08e-145	K05864	PPID; peptidyl-prolyl isomerase D	123	-0.758563	2.98461	9.84722	0.00170089	0.00346553	-1	Underexpressed	3.03122	3.45167	3.48777	2.79133	2.46456	2.48008
GMOY005921-RA	EC:2.7.6.1	ribose-phosphate pyrophosphokinase	ribose-phosphate pyrophosphokinase	CG6767, isoform F	0	K00948	PRPS; ribose-phosphate pyrophosphokinase	296	-0.0238263	7.43885	0.00427933	0.947842	0.957243	0	No Change	7.24558	8.01082	6.84989	6.9503	7.65027	7.58263
GMOY005923-RA	EC:2.3.2.27	hypothetical protein	early girl	early girl, isoform A	0	K11981	RNF41; E3 ubiquitin-protein ligase NRDP1	264	-0.12417	2.52143	0.318556	0.572477	0.62974	0	No Change	2.51806	2.62519	2.6179	2.58922	2.45268	2.3425
GMOY005926-RA	EC:1.15.1.1	Superoxide Dismutase 1	CuSOD3: copper-zinc superoxide dismutase 3	superoxide dismutase, isoform A	2.47e-83	K04565	SOD1; superoxide dismutase, Cu-Zn family	154	-2.03095	8.13285	44.794	2.19e-11	2.47e-10	-1	Underexpressed	8.38653	9.07718	8.90669	7.08862	6.61807	6.60637
GMOY005928-RA	EC:2.1.1.43	hypothetical protein	absent, small, or homeotic discs	absent, small, or homeotic discs 1, isoform B	0	K06101	ASH1L; histone-lysine N-methyltransferase ASH1L	293	2.16382	3.10933	48.0233	4.21e-12	5.59e-11	1	Overexpressed	2.17143	0.970588	1.41962	3.64643	3.86481	3.77601
GMOY005933-RA	EC:3.4.21.-	hypothetical protein	Lon protease	Lon protease, isoform C	0	K08675	PRSS15; Lon-like ATP-dependent protease	360	0.751918	3.41675	11.081	0.000872176	0.00187929	1	Overexpressed	3.1496	2.68937	3.03854	3.9025	3.69375	3.56727
GMOY005941-RA	EC:5.2.1.8	hypothetical protein		CG7747	0	K10598	PPIL2; peptidyl-prolyl cis-trans isomerase-like 2	353	0.193981	4.03963	1.14514	0.28457	0.345458	0	No Change	4.01923	3.81027	3.96396	4.18864	4.15595	4.04557
GMOY005946-RA	EC:2.7.9.3	hypothetical protein	Selenophosphate synthetase	selenophosphate synthetase 2, isoform A	1.97e-129	K01008	selD; selenide, water dikinase	120	-0.109598	6.86967	0.213195	0.644275	0.698046	0	No Change	7.18362	6.84106	6.70096	6.74501	6.73114	6.95537
GMOY005956-RA	EC:2.3.2.27	hypothetical protein	Cnot 4 homologue	cnot 4 homologue, isoform H	0	K10643	CNOT4; CCR4-NOT transcription complex subunit 4	59	2.49164	5.68104	36.3111	1.68e-09	1.2e-08	1	Overexpressed	4.69083	3.07296	3.57421	6.40131	6.46318	6.43541
GMOY005958-RA	EC:3.4.21.26	putative serine protease	putative serine protease	CG5355	0	K01322	PREP; prolyl oligopeptidase	430	-0.343274	6.12059	2.66879	0.102334	0.139645	0	No Change	6.21583	6.20849	6.41507	6.1008	5.78422	5.9195
GMOY005961-RA	EC:3.6.4.13	ATP-dependent RNA helicase	ATP-dependent RNA helicase	maternal expression at 31B, isoform A	0	K12614	DDX6; ATP-dependent RNA helicase DDX6/DHH1	375	-1.43792	5.81971	48.3559	3.55e-12	4.82e-11	-1	Underexpressed	6.18843	6.44762	6.46495	5.05169	4.90895	4.84495
GMOY005963-RA	EC:3.2.1.49	heme A farnesyltransferase	heme A farnesyltransferase	CG5731	0	K01204	NAGA; alpha-N-acetylgalactosaminidase	102	-1.25867	5.27651	32.3721	1.27e-08	7.38e-08	-1	Underexpressed	5.57249	5.9383	5.80766	4.77003	4.41349	4.35946
GMOY005973-RA	EC:3.4.22.-	hypothetical protein	Death regulator Nedd2-like caspase	death regulator Nedd2-like caspase	3.76e-97	K20009	DRONC; caspase Dronc	104	0.658601	1.77268	5.79989	0.0160272	0.0264567	1	Overexpressed	1.26747	1.62401	1.28939	1.81926	1.97672	2.21927
GMOY005975-RA	EC:2.3.1.88	major N alpha-acetyltransferase subunit	major N alpha-acetyltransferase subunit	variable nurse cells, isoform A	3.55e-108	K20791	NAA10_11; N-alpha-acetyltransferase 10/11	120	-1.05734	4.34419	26.6095	2.49e-07	1.1e-06	-1	Underexpressed	4.72936	5.01219	4.60073	3.56603	3.79598	3.83317
GMOY005978-RA	EC:2.5.1.18	hypothetical protein	Microsomal glutathione S-transferase-like	microsomal glutathione S-transferase-like, isoform A	3.89e-65	K00799	GST; glutathione S-transferase	62	-1.5654	7.48207	23.7415	1.1e-06	4.21e-06	-1	Underexpressed	7.52356	8.50062	8.00565	6.73355	6.47277	6.25458
GMOY005979-RA	EC:4.2.1.22	cystathionine beta-synthase	CBS: cystathionine beta-synthase	cystathionine beta-synthase, isoform A	0	K01697	E4.2.1.22; cystathionine beta-synthase	192	-0.35793	3.61165	1.72971	0.188448	0.240224	0	No Change	3.59782	4.24336	3.39582	3.35096	3.31523	3.60605
GMOY005980-RA	EC:2.4.99.18	hypothetical protein		CG1518, isoform A	0	K07151	STT3; dolichyl-diphosphooligosaccharide--protein glycosyltransferase	685	0.502186	4.23236	4.02749	0.0447646	0.0668697	0	No Change	4.12417	4.12071	3.54597	4.13392	4.63194	4.54482
GMOY005985-RA	EC:2.7.10.2	hypothetical protein	hopscotch	hopscotch	0	K04447	JAK2; Janus kinase 2	186	-0.0259866	3.67365	0.0202867	0.886739	0.906036	0	No Change	3.58737	3.79576	3.68195	3.6399	3.68363	3.65442
GMOY006001-RA	EC:2.7.11.1	hypothetical protein	Autophagy-related	Autophagy-related 1, isoform A	0	K08269	ULK1_2_3; serine/threonine-protein kinase ULK/ATG1	336	0.867012	5.78015	15.8084	7.01e-05	0.000184548	1	Overexpressed	5.50746	5.04323	5.24361	6.07803	6.08563	6.26413
GMOY006004-RA	EC:2.3.2.23	hypothetical protein		CG7656, isoform D	1.36e-149	K02207	UBE2R; ubiquitin-conjugating enzyme E2 R	151	0.284088	4.00425	1.69369	0.193116	0.245377	0	No Change	3.96375	3.60928	3.94245	4.36532	4.07693	3.93241
GMOY006029-RA	EC:3.4.19.12	ubiquitin C-terminal hydrolase	uchl: ubiquitin C-terminal hydrolase	ubiquitin carboxy-terminal hydrolase, isoform A	5.17e-119	K05609	UCHL3; ubiquitin carboxyl-terminal hydrolase L3	176	-2.21075	3.19251	20.4483	6.13e-06	2.01e-05	-1	Underexpressed	3.01571	3.65821	4.69377	1.90891	2.1337	1.14496
GMOY006030-RA	EC:3.2.1.106	hypothetical protein		glucosidase 1, isoform B	0	K01228	GCS1; mannosyl-oligosaccharide glucosidase	428	-1.18004	5.68759	36.5882	1.46e-09	1.06e-08	-1	Underexpressed	6.14811	6.28318	6.05566	5.07366	4.91112	4.97551
GMOY006033-RA	EC:3.4.11.9	Xaa-pro aminopeptidase	Xaa-pro aminopeptidase	CG9581	0	K01262	pepP; Xaa-Pro aminopeptidase	240	-0.614055	4.74776	12.3637	0.000437765	0.000999278	-1	Underexpressed	4.97362	4.9676	5.13405	4.36927	4.40735	4.46871
GMOY006035-RA	EC:2.7.1.15	ribokinase	ribokinase	uncharacterized protein Dmel_CG13369	5.45e-117	K00852	rbsK; ribokinase	165	-1.08066	6.12052	21.6271	3.31e-06	1.14e-05	-1	Underexpressed	6.2902	6.74994	6.62031	5.67837	5.36839	5.39322
GMOY006050-RA	EC:2.7.11.22 2.7.11.23	obiquinone biosynthesis protein cOQ7-like protein	obiquinone biosynthesis protein cOQ7-like protein	Cyclin-dependent kinase 7	0	K02202	CDK7; cyclin-dependent kinase 7	104	-1.46787	4.83543	48.4912	3.32e-12	4.55e-11	-1	Underexpressed	5.11856	5.53309	5.51893	4.07703	3.87819	3.85633
GMOY006051-RA	EC:3.6.3.1	hypothetical protein	ATPase 8B	ATPase 8B, isoform B	0	K01530	E3.6.3.1; phospholipid-translocating ATPase	55	1.90101	4.46713	29.6005	5.31e-08	2.7e-07	1	Overexpressed	3.87201	2.59199	2.79633	5.10482	4.99539	5.20395
GMOY006056-RA	EC:3.6.4.13	hypothetical protein		lethal (1) G0007, isoform A	0	K12815	DHX38; pre-mRNA-splicing factor ATP-dependent RNA helicase DHX38/PRP16	182	-1.63817	8.17142	30.4175	3.48e-08	1.83e-07	-1	Underexpressed	8.30238	9.05946	8.84971	7.29184	7.20148	6.87486
GMOY006061-RA	EC:3.4.19.12	hypothetical protein		Ubiquitin-specific protease 7, isoform B	0	K11838	USP7; ubiquitin carboxyl-terminal hydrolase 7	262	1.10248	5.45981	30.8503	2.79e-08	1.5e-07	1	Overexpressed	4.89105	4.60958	4.88063	5.98318	5.81585	5.90068
GMOY006067-RA	EC:2.7.1.33	hypothetical protein		CG5828, isoform A	4.13e-165	K09680	coaW; type II pantothenate kinase	219	-0.42689	4.59936	4.27769	0.0386158	0.0586454	0	No Change	4.66621	4.80329	4.92517	4.09624	4.53108	4.45966
GMOY006070-RA	EC:2.4.1.41	hypothetical protein		polypeptide GalNAc transferase 5, isoform A	0	K00710	GALNT; polypeptide N-acetylgalactosaminyltransferase	184	1.70589	5.71079	31.3665	2.14e-08	1.17e-07	1	Overexpressed	5.08181	3.97382	4.566	6.28369	6.24645	6.4145
GMOY006072-RA	EC:4.6.1.2	hypothetical protein	Guanyl cyclase at 32E	guanyl cyclase at 32E, isoform D	0	K01769	E4.6.1.2; guanylate cyclase, other	159	-0.608425	0.605527	0.386218	0.534294	0.593028	0	No Change	0.243621	-0.846049	1.9372	-2.00909	-0.00726224	1.34162
GMOY006073-RA	EC:1.13.11.5	homogentisate 1 2-dioxygenase	HGD: homogentisate 1,2-dioxygenase	homogentisate 1,2-dioxygenase	0	K00451	HGD; homogentisate 1,2-dioxygenase	468	-1.73213	3.13906	22.0131	2.71e-06	9.49e-06	-1	Underexpressed	4.05759	4.01197	3.13649	1.56725	1.99321	2.53853
GMOY006109-RA	EC:4.1.2.4	hypothetical protein		CG8525, isoform A	1.45e-148	K01619	deoC; deoxyribose-phosphate aldolase	85	-1.46717	5.94042	35.9293	2.05e-09	1.43e-08	-1	Underexpressed	6.19533	6.61394	6.65046	5.27675	4.97478	4.82161
GMOY006110-RA	EC:6.1.1.4	hypothetical protein		uncharacterized protein Dmel_CG33123, isoform A	0	K01869	LARS; leucyl-tRNA synthetase	777	-0.910593	2.49338	14.2834	0.000157243	0.000389433	-1	Underexpressed	2.74188	3.14339	2.8201	2.20279	1.90881	1.91839
GMOY006111-RA	EC:3.4.21.4	gonadal trypsin	gonadal trypsin	uncharacterized protein Dmel_CG31954	2.07e-121	K01312	PRSS1_2_3; trypsin	41	-2.15214	0.796219	25.5664	4.27e-07	1.78e-06	-1	Underexpressed	0.978526	1.74974	2.02166	0.0569887	-0.379415	-0.745017
GMOY006122-RA	EC:2.1.1.60	hypothetical protein		uncharacterized protein Dmel_CG10947, isoform D	0	K18826	CAMKMT; calmodulin-lysine N-methyltransferase	74	1.18407	0.935396	8.10402	0.00441671	0.00826724	1	Overexpressed	0.616839	0.621655	-1.44929	1.26169	1.20609	1.41833
GMOY006125-RA	EC:3.1.3.4	hypothetical protein	Lipin	lipin, isoform D	0	K15728	LPIN; phosphatidate phosphatase LPIN	314	0.92284	6.75658	9.70279	0.00183989	0.00371819	1	Overexpressed	6.42982	5.63031	6.45738	7.22414	6.88265	7.28991
GMOY006131-RA	EC:2.1.1.-	hypothetical protein		Hen1	6.56e-77	K20798	HENMT1; small RNA 2'-O-methyltransferase	32	-0.206672	1.38869	0.45456	0.500177	0.561523	0	No Change	1.15873	1.68824	1.64935	1.00133	1.26159	1.5605
GMOY006133-RA	EC:3.4.23.5	aspartyl protease	aspartyl protease	cathD	0	K01379	CTSD; cathepsin D	227	-1.54349	8.97166	35.7695	2.22e-09	1.54e-08	-1	Underexpressed	9.32171	9.82379	9.44687	8.04715	7.9805	7.98275
GMOY006150-RA	EC:2.5.1.18	hypothetical protein	Glutathione S transferase T2	glutathione S transferase T1	6.15e-100	K00799	GST; glutathione S-transferase	89	-1.40895	4.65676	13.7287	0.000211197	0.00051111	-1	Underexpressed	4.77612	5.35658	5.41345	4.43488	3.59997	3.05333
GMOY006155-RA	EC:2.4.1.223 2.4.1.224	hypothetical protein		brother of tout-velu	0	K02370	EXTL3; alpha-1,4-N-acetylglucosaminyltransferase EXTL3	42	-0.235195	4.26802	1.36285	0.243045	0.300804	0	No Change	4.27505	4.25401	4.59385	4.31291	4.02575	4.09703
GMOY006158-RA	EC:3.1.1.23	hypothetical protein		uncharacterized protein Dmel_CG15111, isoform A	8.69e-148	K13704	ABHD12; abhydrolase domain-containing protein 12	127	-0.264811	3.6197	1.52935	0.21621	0.27164	0	No Change	3.68862	3.85293	3.70768	3.74101	3.39185	3.29627
GMOY006163-RA	EC:3.1.3.16	hypothetical protein		CG7115, isoform B	0	K17506	PPM1L; protein phosphatase 1L	18	0.895752	4.75775	17.9687	2.25e-05	6.56e-05	1	Overexpressed	4.46399	3.93464	4.24437	5.10719	5.02577	5.2449
GMOY006165-RA	EC:3.1.3.16	hypothetical protein	microtubule star	microtubule star, isoform A	0	K04382	PPP2C; serine/threonine-protein phosphatase 2A catalytic subunit	310	2.87386	7.08192	79.7617	4.22e-19	2.51e-17	1	Overexpressed	5.22689	4.3365	5.31229	7.84053	7.98359	7.84942
GMOY006172-RA	EC:2.5.1.1 2.5.1.10	hypothetical protein		farnesyl pyrophosphate synthase	0	K00787	FDPS; farnesyl diphosphate synthase	21	0.50784	3.61868	6.61261	0.0101259	0.017473	1	Overexpressed	3.50092	3.1885	3.28057	3.75316	3.83767	3.92367
GMOY006174-RA	EC:3.4.21.105	hypothetical protein	rhomboid-7	rhomboid-7, isoform A	4.73e-144	K09650	PARL; rhomboid-like protein	148	-1.75467	3.57045	38.5209	5.42e-10	4.38e-09	-1	Underexpressed	3.75549	4.48853	4.34615	2.68114	2.58911	2.16093
GMOY006176-RA	EC:1.17.4.1	hypothetical protein	Ribonucleoside diphosphate reductase small subunit	ribonucleoside diphosphate reductase small subunit	0	K10808	RRM2; ribonucleoside-diphosphate reductase subunit M2	236	-1.54287	3.23946	24.6347	6.93e-07	2.76e-06	-1	Underexpressed	3.34836	3.90791	4.1723	2.65547	1.97672	2.27534
GMOY006185-RA	EC:1.14.16.1	hypothetical protein	Henna	henna, isoform A	0	K00500	phhA; phenylalanine-4-hydroxylase	264	-1.07035	6.59302	4.95912	0.0259534	0.0409212	-1	Underexpressed	6.91042	7.69632	6.03549	5.09053	6.37313	6.13844
GMOY006188-RA	EC:2.7.1.145	hypothetical protein		deoxyribonucleoside kinase, isoform A	3.26e-111	K05961	dnk; deoxynucleoside kinase	126	-1.42002	2.63229	38.7039	4.93e-10	4.05e-09	-1	Underexpressed	3.03122	3.25363	3.34755	1.86478	1.90881	1.68992
GMOY006191-RA	EC:1.1.1.21	aldehyde reductase	aldehyde reductase	CG9436	3.07e-128	K00011	E1.1.1.21; aldehyde reductase	33	-1.71993	5.03726	59.6377	1.14e-14	2.74e-13	-1	Underexpressed	5.37094	5.92503	5.65406	3.98212	3.84223	4.02935
GMOY006196-RA	EC:2.7.1.-	hypothetical protein		CG8414	4.66e-127	K06947	GRC3; polynucleotide 5'-hydroxyl-kinase GRC3/NOL9	10	1.56872	4.16281	36.3789	1.62e-09	1.17e-08	1	Overexpressed	3.34836	2.75081	3.29761	4.99652	4.68365	4.43218
GMOY006205-RA	EC:3.6.4.12	hypothetical protein	Minichromosome maintenance	minichromosome maintenance 5	0	K02209	MCM5; DNA replication licensing factor MCM5	185	-1.77013	2.99255	41.8797	9.71e-11	9.32e-10	-1	Underexpressed	3.1916	3.85293	3.86455	2.03373	1.83754	1.90067
GMOY006207-RA	EC:6.1.1.17 6.1.1.15	hypothetical protein	Glutamyl-prolyl-tRNA synthetase	Glutamyl-prolyl-tRNA synthetase, isoform A	0	K14163	EPRS; bifunctional glutamyl/prolyl-tRNA synthetase	834	0.504695	5.51444	5.47429	0.0192982	0.0312703	1	Overexpressed	5.43062	5.01219	5.23479	5.54665	5.79836	5.86115
GMOY006212-RA	EC:1.14.-.-	hypothetical protein		cytochrome P450-4d2, isoform A	0	K15001	CYP4; cytochrome P450, family 4	262	0.213594	3.864	0.504549	0.477508	0.539813	0	No Change	4.08756	3.81027	3.21033	3.61347	4.30208	3.88365
GMOY006214-RA	EC:1.14.-.-	hypothetical protein	Cytochrome P450-4d2	cytochrome P450-4d2, isoform A	0	K15001	CYP4; cytochrome P450, family 4	235	-0.105539	7.15033	0.243128	0.621956	0.677045	0	No Change	7.25387	7.24903	7.09862	7.03363	7.18049	7.07226
GMOY006215-RA	EC:1.14.-.-	hypothetical protein	Cytochrome P450-4ae1	cytochrome P450-4ae1	8.57e-161	K15001	CYP4; cytochrome P450, family 4	186	-1.07723	1.81544	13.0413	0.000304693	0.000715728	-1	Underexpressed	2.25304	2.33542	2.31733	0.828301	1.66302	1.14496
GMOY006217-RA	EC:2.1.1.319	hypothetical protein	Arginine methyltransferase	arginine methyltransferase 4, isoform A	0	K05931	CARM1; type I protein arginine methyltransferase	299	0.285214	2.36426	1.56342	0.211165	0.266197	0	No Change	2.27925	1.97244	2.31733	2.50547	2.40418	2.54994
GMOY006223-RA	EC:3.4.24.81	hypothetical protein		kuzbanian, isoform F	0	K06704	ADAM10; disintegrin and metalloproteinase domain-containing protein 10	270	1.57614	1.61041	12.0744	0.000511202	0.00115218	1	Overexpressed	1.4166	-0.0331178	-0.488953	2.16689	2.04158	2.06875
GMOY006231-RA	EC:2.7.11.1 3.1.26.-	hypothetical protein	Inositol-requiring enzyme-1	Inositol-requiring enzyme-1	0	K08852	ERN1; serine/threonine-protein kinase/endoribonuclease IRE1	385	0.0617239	4.68769	0.105353	0.745498	0.786736	0	No Change	4.81247	4.70581	4.41803	4.6774	4.74336	4.73178
GMOY006233-RA	EC:3.4.16.-	hypothetical protein		CG4572, isoform B	5.26e-141	K09645	CPVL; vitellogenic carboxypeptidase-like protein	122	-0.708793	4.31046	10.5027	0.001192	0.00250709	-1	Underexpressed	4.45827	4.70581	4.71295	4.21084	3.79127	3.72659
GMOY006253-RA	EC:2.1.1.43	hypothetical protein	Mes-4	Mes-4, isoform A	0	K11424	WHSC1; histone-lysine N-methyltransferase NSD2	161	0.284199	2.3646	1.05337	0.304732	0.366228	0	No Change	2.27925	1.62401	2.53412	2.64246	2.40418	2.40667
GMOY006254-RA	EC:2.3.1.15	Lipoic acid synthetase	Las: Lipoic acid synthetase	minotaur, isoform A	0	K00629	GPAT1_2; glycerol-3-phosphate O-acyltransferase 1/2	296	0.441141	5.8235	2.35822	0.124624	0.166697	0	No Change	5.6968	5.83923	5.12453	5.63305	6.03277	6.32518
GMOY006282-RA	EC:4.1.2.48	threonine aldolase	Tha1: threonine aldolase	uncharacterized protein Dmel_CG10184	4.22e-131	K01620	ltaE; threonine aldolase	148	3.03878	3.00571	8.12635	0.00436265	0.00817272	1	Overexpressed	-1.33108	2.25287	-1.99566	4.23271	3.73356	3.15397
GMOY006286-RA	EC:2.3.2.24	hypothetical protein		uncharacterized protein Dmel_CG10254, isoform A	0	K10581	UBE2O; ubiquitin-conjugating enzyme E2 O	102	0.883891	3.04473	8.20326	0.00418152	0.00785701	1	Overexpressed	2.86812	1.68824	2.69708	3.4288	3.25497	3.48643
GMOY006293-RA	EC:3.1.3.48	hypothetical protein	Protein tyrosine phosphatase 99A	protein tyrosine phosphatase 99A, isoform B	0	K16667	PTPRG; receptor-type tyrosine-protein phosphatase gamma	296	1.80473	3.7444	25.443	4.56e-07	1.88e-06	1	Overexpressed	3.07676	1.55678	2.6179	4.48675	4.09614	4.43526
GMOY006294-RA	EC:2.7.2.11 1.2.1.41	gamma-glutamyl phosphate reductase	gamma-glutamyl phosphate reductase	CG7470, isoform A	0	K12657	ALDH18A1; delta-1-pyrroline-5-carboxylate synthetase	738	-1.49236	8.87639	27.6655	1.44e-07	6.71e-07	-1	Underexpressed	9.07593	9.70681	9.46395	8.159	7.92302	7.7247
GMOY006295-RA	EC:1.3.5.1	succinyl coenzyme A synthetase flavoprotein subunit	succinyl coenzyme A synthetase flavoprotein subunit	succinate dehydrogenase, subunit A (flavoprotein), isoform A	0	K00234	SDHA; succinate dehydrogenase (ubiquinone) flavoprotein subunit	381	-1.25411	0.19558	9.40191	0.00216759	0.00431045	-1	Underexpressed	0.616839	1.25135	0.367123	-0.400713	-0.659696	-0.0502863
GMOY006296-RA	EC:2.4.1.16	Chitin synthase 2	CS-2: Chitin synthase 2	chitin synthase 2, isoform D	0	K00698	CHS1; chitin synthase	313	-1.16952	4.8305	17.8804	2.35e-05	6.84e-05	-1	Underexpressed	5.04027	5.48418	5.36981	4.53331	3.66831	4.10866
GMOY006303-RA	EC:2.7.11.25	hypothetical protein	Protein kinase at 92B	apoptotic signal-regulating kinase 1, isoform C	0	K04426	MAP3K5; mitogen-activated protein kinase kinase kinase 5	689	0.512115	5.06198	5.89736	0.0151636	0.0251369	1	Overexpressed	5.00929	4.52417	4.75673	5.14458	5.32671	5.39164
GMOY006316-RA	EC:2.3.1.7	hypothetical protein		carnitine O-Acetyl-Transferase, isoform B	0	K00624	E2.3.1.7; carnitine O-acetyltransferase	316	0.410625	5.03975	4.72698	0.029693	0.0461218	1	Overexpressed	4.90374	4.76658	4.7751	5.0785	5.36681	5.22011
GMOY006340-RA	EC:6.-.-.-	hypothetical protein		CG3964, isoform B	0	K16601	TTLL4; tubulin polyglutamylase TTLL4	199	1.00349	3.60285	20.8677	4.92e-06	1.65e-05	1	Overexpressed	3.17774	2.59199	3.13649	4.04773	3.95174	3.99637
GMOY006343-RA	EC:3.4.22.68	hypothetical protein		uncharacterized protein Dmel_CG12717, isoform A	4.07e-101	K08596	SENP7; sentrin-specific protease 7	107	-0.951984	5.36808	17.2967	3.2e-05	9.04e-05	-1	Underexpressed	5.58305	6.0279	5.6705	4.55777	4.94542	4.93038
GMOY006350-RA	EC:2.1.1.297	hypothetical protein		CG9960	5.06e-85	K19589	N6AMT1; release factor glutamine methyltransferase	84	-0.262874	2.43035	1.11332	0.291362	0.352448	0	No Change	2.27925	2.80975	2.59051	2.47644	2.16315	2.26153
GMOY006358-RA	EC:3.5.1.6	carbon-nitrogen hydrolase	carbon-nitrogen hydrolase	pyd3	0	K01431	UPB1; beta-ureidopropionase	373	-1.0611	5.85199	24.1079	9.11e-07	3.54e-06	-1	Underexpressed	6.08079	6.34923	6.42286	5.40362	5.17777	5.09911
GMOY006377-RA	EC:2.3.1.48	hypothetical protein	nejire	nejire, isoform B	0	K04498	EP300; E1A/CREB-binding protein	282	2.38168	4.03607	52.0883	5.31e-13	8.76e-12	1	Overexpressed	3.00004	1.68824	2.10145	4.78194	4.67346	4.79548
GMOY006383-RA	EC:2.1.1.320	hypothetical protein		CG1636, isoform A	3.86e-136	K02516	PRMT5; type II protein arginine methyltransferase	85	-0.975378	4.86686	22.4089	2.2e-06	7.87e-06	-1	Underexpressed	5.04027	5.48418	5.29118	4.19756	4.44079	4.27603
GMOY006416-RA	EC:4.6.1.2	hypothetical protein	Guanylyl cyclase alpha-subunit at 99B	guanylyl cyclase alpha-subunit at 99B	0	K12318	GUCY1A; guanylate cyclase soluble subunit alpha	404	0.132818	0.78855	0.16237	0.686984	0.735373	0	No Change	0.696795	0.621655	0.808646	1.00133	0.533502	0.952027
GMOY006429-RA	EC:2.7.10.1	hypothetical protein		uncharacterized protein Dmel_CG34380, isoform D	0	K05125	DDR2; discoidin domain receptor family member 2	113	2.69621	1.09476	42.0404	8.94e-11	8.67e-10	1	Overexpressed	-0.600264	-1.26544	-0.488953	1.8422	1.36658	1.86457
GMOY006432-RA	EC:5.4.2.2 5.4.2.7	Phosphomannomutase	Pmm: Phosphomannomutase	phosphomannomutase 45A	0	K15779	PGM2; phosphoglucomutase / phosphopentomutase	394	-1.61905	5.57311	46.7698	7.98e-12	1.01e-10	-1	Underexpressed	5.88988	6.15835	6.4248	4.72754	4.57008	4.35946
GMOY006458-RA	EC:1.1.1.205	hypothetical protein	raspberry	raspberry, isoform A	0	K00088	IMPDH; IMP dehydrogenase	395	0.978216	4.83303	11.5791	0.000666961	0.00146941	1	Overexpressed	4.29446	4.60958	3.74542	4.85143	5.46318	5.30674
GMOY006460-RA	EC:6.1.1.11	hypothetical protein		uncharacterized protein Dmel_CG17259, isoform A	0	K01875	SARS; seryl-tRNA synthetase	378	-0.608875	0.177989	2.33952	0.126129	0.168479	0	No Change	0.346359	0.747579	0.367123	0.340891	-0.379415	-0.195164
GMOY006466-RA	EC:2.3.1.181	hypothetical protein		CG9804, isoform A	9.24e-109	K03801	lipB; lipoyl(octanoyl) transferase	126	-1.06813	2.71567	13.5625	0.000230753	0.000553991	-1	Underexpressed	2.64442	3.52385	3.28057	2.18495	1.99321	2.21927
GMOY006470-RA	EC:3.5.1.23	hypothetical protein	Ceramidase	ceramidase, isoform A	0	K12349	ASAH2; neutral ceramidase	407	-1.08336	10.8853	16.4028	5.12e-05	0.000138648	-1	Underexpressed	11.2658	11.602	11.0634	10.2858	10.3279	10.1105
GMOY006471-RA	EC:3.4.19.12	hypothetical protein		CG2224, isoform A	0	K11866	STAMBP; STAM-binding protein	197	1.64686	3.92029	43.0078	5.45e-11	5.56e-10	1	Overexpressed	3.03122	2.25287	3.11743	4.51558	4.40735	4.55618
GMOY006488-RA	EC:3.1.3.48	hypothetical protein	Pez	Pez, isoform A	0	K18025	PTPN14_21; tyrosine-protein phosphatase non-receptor type 14/21	179	0.968681	4.77958	17.7528	2.52e-05	7.27e-05	1	Overexpressed	4.36346	3.75135	4.41022	5.24268	5.07307	5.20395
GMOY006501-RA	EC:2.7.11.12	hypothetical protein	foraging	foraging, isoform C	0	K07376	PRKG1; cGMP-dependent protein kinase 1	273	2.17436	6.72421	31.3702	2.13e-08	1.17e-07	1	Overexpressed	5.91308	4.43338	5.03593	7.52857	7.40891	7.34785
GMOY006514-RA	EC:2.3.3.10	hydroxymethylglutaryl-CoA synthase	hydroxymethylglutaryl-CoA synthase	HMG coenzyme A synthase, isoform A	0	K01641	E2.3.3.10; hydroxymethylglutaryl-CoA synthase	309	-1.19564	5.57074	32.0901	1.47e-08	8.42e-08	-1	Underexpressed	5.81572	6.1892	6.13127	4.99652	4.76992	4.80741
GMOY006515-RA	EC:3.2.1.49	hypothetical protein		CG7997, isoform A	0	K01204	NAGA; alpha-N-acetylgalactosaminidase	155	-1.00934	4.68642	16.1718	5.78e-05	0.000154968	-1	Underexpressed	5.0593	4.92158	5.32481	4.37321	3.66831	4.1984
GMOY006532-RA	EC:3.2.1.52	Beta-N-acetylhexosaminidase	Beta-N-acetylhexosaminidase	hexosaminidase 1, isoform A	0	K12373	HEXA_B; hexosaminidase	140	0.00963352	6.13162	0.00227454	0.961962	0.969379	0	No Change	6.11029	5.99336	6.26289	6.19959	6.1431	6.06379
GMOY006545-RA	EC:3.6.4.13	hypothetical protein		helicase, isoform A	0	K14810	DDX56; ATP-dependent RNA helicase DDX56/DBP9	104	0.136622	4.29598	0.46899	0.493452	0.554957	0	No Change	4.26197	3.93464	4.4258	4.30467	4.36045	4.41668
GMOY006549-RA	EC:2.7.12.1	hypothetical protein	Dual-specificity tyrosine phosphorylation-regulated kinase	Dual-specificity tyrosine phosphorylation-regulated kinase 2, isoform A	1.23e-115	K18669	DYRK2_3_4; dual specificity tyrosine-phosphorylation-regulated kinase 2/3/4	18	2.54394	3.23871	25.13	5.36e-07	2.18e-06	1	Overexpressed	2.19915	1.25135	0.231839	3.28552	4.07305	4.30663
GMOY006552-RA	EC:2.4.1.259 2.4.1.261	hypothetical protein		uncharacterized protein Dmel_CG11851	0	K03846	ALG9; alpha-1,2-mannosyltransferase	438	-1.38059	5.26769	31.0728	2.49e-08	1.35e-07	-1	Underexpressed	5.513	5.97739	5.89141	4.7459	4.2204	4.26915
GMOY006553-RA	EC:3.6.4.12	hypothetical protein	Minichromosome maintenance	minichromosome maintenance 2	0	K02540	MCM2; DNA replication licensing factor MCM2	688	-1.62925	2.48081	22.589	2.01e-06	7.21e-06	-1	Underexpressed	2.51806	3.09682	3.58813	1.72367	1.26159	1.60494
GMOY006554-RA	EC:3.6.4.13	hypothetical protein		CG9630	0	K14809	DDX55; ATP-dependent RNA helicase DDX55/SPB4	326	0.796455	3.89322	13.2264	0.000276029	0.000652303	1	Overexpressed	3.63888	3.0487	3.51717	4.1199	4.22739	4.31668
GMOY006557-RA	EC:3.4.25.1	20S proteasome regulatory subunit beta type PSMB3/PUP3	20S proteasome regulatory subunit beta type PSMB3/PUP3	proteasome beta3 subunit	1.24e-130	K02735	PSMB3; 20S proteasome subunit beta 3	239	-2.02431	5.68892	61.7687	3.86e-15	1.05e-13	-1	Underexpressed	6.05447	6.7424	6.25854	4.50484	4.27199	4.29989
GMOY006579-RA	EC:2.7.7.6	hypothetical protein	RNA polymerase II 215kD subunit	RNA polymerase II 215kD subunit	0	K03006	RPB1; DNA-directed RNA polymerase II subunit RPB1	1406	0.605293	2.40608	4.87402	0.0272639	0.0426955	1	Overexpressed	2.45048	1.68824	1.84748	2.62933	2.54505	2.77082
GMOY006589-RA	EC:3.1.-.-	hypothetical protein		CG2145, isoform A	0	K14648	ENDOU; poly(U)-specific endoribonuclease	147	0.0248107	3.91135	0.0136477	0.907	0.923129	0	No Change	3.56624	4.12071	3.97459	3.96131	3.91759	3.88365
GMOY006591-RA	EC:3.1.4.35	hypothetical protein		phosphodiesterase 9, isoform B	2.56e-177	K13761	PDE9; high affinity cGMP-specific 3',5'-cyclic phosphodiesterase 9	26	1.90766	4.60575	50.4384	1.23e-12	1.82e-11	1	Overexpressed	3.65898	2.75081	3.45777	5.43036	5.11511	5.17476
GMOY006592-RA	EC:3.4.24.71	hypothetical protein		CG3775, isoform A	3.57e-140	K01415	ECE; endothelin-converting enzyme	28	-0.775714	0.376836	2.94749	0.0860113	0.119535	0	No Change	1.15873	0.863388	-0.0840025	-0.296818	0.487684	-0.195164
GMOY006597-RA	EC:2.3.1.225	hypothetical protein		CG8314	0	K20029	ZDHHC3_7_25; palmitoyltransferase ZDHHC3/7/25	251	-0.335526	3.73632	2.43519	0.118639	0.159618	0	No Change	3.9718	4.08537	3.60191	3.41356	3.5728	3.6961
GMOY006600-RA	EC:2.3.3.8	hypothetical protein		ATP citrate lyase, isoform D	0	K01648	ACLY; ATP citrate (pro-S)-lyase	129	-0.191818	7.67785	0.190711	0.662325	0.714739	0	No Change	7.46767	8.52061	6.79695	7.2236	7.64865	7.80488
GMOY006610-RA	EC:6.5.1.3	hypothetical protein		CG9987	0	K14415	RTCB; tRNA-splicing ligase RtcB	26	-1.34404	9.49149	15.2481	9.43e-05	0.000243151	-1	Underexpressed	10.2186	10.2127	9.49406	8.11111	8.79793	8.96422
GMOY006612-RA	EC:3.6.4.-	hypothetical protein	okra	okra	0	K10875	RAD54L; DNA repair and recombination protein RAD54 and RAD54-like protein	470	-0.692704	0.869445	3.36416	0.0666294	0.0953882	0	No Change	1.04113	1.07037	1.48057	1.08063	0.288309	0.201993
GMOY006614-RA	EC:3.6.4.12	hypothetical protein	Chromodomain-helicase-DNA-binding protein	Chromodomain-helicase-DNA-binding protein 1, isoform A	0	K11367	CHD1; chromodomain-helicase-DNA-binding protein 1	557	2.63996	5.55419	26.7593	2.3e-07	1.02e-06	1	Overexpressed	4.57923	2.4135	3.24588	6.41667	6.23696	6.32019
GMOY006618-RA	EC:2.4.1.-	hypothetical protein		FucTC, partial	5e-139	K14464	FUT-1; alpha-1,3-fucosyltransferase	140	-0.458252	7.69644	3.53915	0.0599362	0.0866285	0	No Change	7.61514	7.999	8.07029	7.41744	7.55352	7.37256
GMOY006622-RA	EC:3.4.14.10	hypothetical protein		tripeptidyl-peptidase II, isoform E	0	K01280	TPP2; tripeptidyl-peptidase II	287	-0.123691	4.87717	0.513407	0.473668	0.536171	0	No Change	4.93292	4.90815	4.97368	4.73675	4.84679	4.85878
GMOY006624-RA	EC:2.7.10.1	hypothetical protein	Neurospecific receptor kinase	neurospecific receptor kinase	0	K05129	MUSK; muscle, skeletal, receptor tyrosine kinase	345	-1.01624	1.55598	10.1528	0.00144082	0.00298637	-1	Underexpressed	1.63529	2.0721	2.31733	0.733328	0.959876	1.36764
GMOY006632-RA	EC:2.7.1.81	hypothetical protein		uncharacterized protein Dmel_CG31751, isoform A	2.83e-105	K18201	AGPHD1; hydroxylysine kinase	58	1.03548	3.9123	2.57507	0.108559	0.147218	0	No Change	4.4293	1.9199	1.9372	4.4311	4.43175	4.04959
GMOY006645-RA	EC:3.4.22.-	prenyl protein protease	prenyl protein protease	severas	2.36e-136	K08658	RCE1; prenyl protein peptidase	106	-1.84352	0.966325	23.2762	1.4e-06	5.23e-06	-1	Underexpressed	1.26747	1.62401	2.13975	0.27498	0.118321	-0.444052
GMOY006646-RA	EC:6.2.1.4 6.2.1.5	succinyl-CoA synthetase beta subunit	succinyl-CoA synthetase beta subunit	sucb, isoform A	0	K01900	LSC2; succinyl-CoA synthetase beta subunit	269	-1.24431	4.67273	26.9642	2.07e-07	9.32e-07	-1	Underexpressed	4.81247	5.27527	5.38185	4.11049	3.99742	3.67019
GMOY006685-RA	EC:2.5.1.18	hypothetical protein	Glutathione S transferase E11	glutathione S transferase E11, isoform A	1.12e-108	K00799	GST; glutathione S-transferase	74	-1.31167	7.08901	20.5241	5.89e-06	1.94e-05	-1	Underexpressed	7.03869	7.86734	7.77113	6.26577	6.42038	6.18126
GMOY006697-RA	EC:1.3.1.89	hypothetical protein		uncharacterized protein Dmel_CG10463	0	K05544	DUS3; tRNA-dihydrouridine synthase 3	312	-0.418068	6.2561	3.44876	0.0632992	0.0910361	0	No Change	6.48857	6.63242	6.20084	5.86074	6.08082	6.1441
GMOY006698-RA	EC:3.1.3.11	Fructose-1 6 biphosphate	fbp: fructose-1,6 biphosphatase	fructose-1,6-bisphosphatase, isoform F	0	K03841	FBP; fructose-1,6-bisphosphatase I	324	-1.98449	2.76547	60.7138	6.6e-15	1.7e-13	-1	Underexpressed	3.59782	3.68993	3.11743	1.5111	1.59982	1.53776
GMOY006701-RA	EC:2.4.1.258	hypothetical protein	lethal (2) neighbor of tid	lethal (2) neighbor of tid	0	K03845	ALG3; alpha-1,3-mannosyltransferase	222	-0.931147	0.464046	5.7559	0.0164334	0.0270418	-1	Underexpressed	0.696795	0.863388	1.14624	0.52228	-0.379415	-0.0502863
GMOY006714-RA	EC:3.6.4.13	hypothetical protein		benign gonial cell neoplasm, isoform A	8.14e-112	K20099	YTHDC2; ATP-dependent RNA helicase YTHDC2	37	-0.202589	5.25491	0.651553	0.419558	0.482369	0	No Change	5.21336	5.63846	5.16687	4.91231	5.4779	4.99651
GMOY006724-RA	EC:2.7.10.1	hypothetical protein	derailed	derailed, isoform B	0	K05128	RYK; RYK receptor-like tyrosine kinase	179	1.75588	-0.0321966	10.363	0.00128566	0.00269181	1	Overexpressed	-1.68928	-0.256748	-1.44929	0.403922	-0.0744062	0.688531
GMOY006725-RA	EC:2.7.10.1	Insulin-like Receptor	Insulin-like Receptor	Insulin-like receptor, isoform A	0	K04527	INSR; insulin receptor	137	3.21384	5.09126	49.1485	2.37e-12	3.36e-11	1	Overexpressed	3.51202	1.68824	2.35037	5.60817	6.01168	6.10499
GMOY006726-RA	EC:3.4.14.5	hypothetical protein		CG3744, isoform D	0	K08656	DPP9; dipeptidyl-peptidase 9	418	0.161113	3.52588	0.723177	0.395104	0.458082	0	No Change	3.40896	3.50614	3.41156	3.52409	3.70881	3.55599
GMOY006735-RA	EC:3.1.3.48	hypothetical protein	Leukocyte-antigen-related-like	Leukocyte-antigen-related-like, isoform G	0	K05695	PTPRF; receptor-type tyrosine-protein phosphatase F	802	0.447596	1.07619	1.61198	0.204213	0.258306	0	No Change	1.15873	0.863388	0.231839	1.19197	0.959876	1.51465
GMOY006747-RA	EC:2.4.1.-	hypothetical protein	FucTB	FucTB, isoform A	3.07e-131	K09669	FUT10; alpha-1,3-fucosyltransferase 10	148	-0.34612	4.06418	2.94542	0.0861212	0.119666	0	No Change	4.08756	4.29584	4.30461	4.08667	3.69879	3.85173
GMOY006748-RA	EC:3.6.1.17	hypothetical protein	diadenosine tetraphosphate hydrolase	diadenosine tetraphosphate hydrolase	8.27e-74	K01518	NUDT2; bis(5'-nucleosidyl)-tetraphosphatase	84	-1.75737	5.49005	59.5736	1.18e-14	2.82e-13	-1	Underexpressed	5.9865	6.31404	6.05315	4.62875	4.20278	4.25178
GMOY006763-RA	EC:3.1.4.35	hypothetical protein	Phosphodiesterase	phosphodiesterase 6, isoform C	0	K13763	PDE6N; cGMP-specific 3',5'-cyclic phosphodiesterase, invertebrate	556	1.6773	4.37213	25.5366	4.34e-07	1.8e-06	1	Overexpressed	3.83715	2.48756	3.21033	5.12835	4.85584	4.87928
GMOY006773-RA	EC:3.4.21.108	hypothetical protein	HTRA2-related serine protease	HTRA2-related serine protease, isoform A	0	K08669	HTRA2; HtrA serine peptidase 2	173	-0.068333	3.30789	0.107375	0.743153	0.784684	0	No Change	3.51202	3.12029	3.34755	3.27712	3.37308	3.17624
GMOY006775-RA	EC:2.6.1.52	aminotransferase	PSAT1: aminotransferase	uncharacterized protein Dmel_CG11899	0	K00831	serC; phosphoserine aminotransferase	255	-0.0623511	6.56564	0.0426389	0.836407	0.864066	0	No Change	6.44726	7.05714	6.13127	6.27529	6.75188	6.53639
GMOY006776-RA	EC:3.1.7.2	hypothetical protein	Metazoan SpoT homolog-1	metazoan SpoT homolog-1	1.4e-88	K01139	spoT; guanosine-3',5'-bis(diphosphate) 3'-pyrophosphohydrolase	85	-0.236395	3.0401	0.770124	0.380179	0.443005	0	No Change	3.40896	3.21054	2.77215	2.7795	2.74329	3.20539
GMOY006777-RA	EC:2.7.1.40	hypothetical protein	Pyruvate kinase	pyruvate kinase, isoform A	0	K00873	PK; pyruvate kinase	311	-1.16096	7.94627	18.8635	1.4e-05	4.3e-05	-1	Underexpressed	8.34216	8.28195	8.59791	7.57124	7.05307	7.07571
GMOY006782-RA	EC:2.7.1.165	glycerate kinase	GLYCTK: glycerate kinase	CG9886, isoform A	1.51e-135	K11529	gck; glycerate 2-kinase	160	-0.956959	4.39648	23.4842	1.26e-06	4.74e-06	-1	Underexpressed	4.55261	4.97405	4.86928	3.88604	3.79127	3.88365
GMOY006807-RA	EC:2.1.1.214	hypothetical protein		CG1074	0	K15430	TRM11; tRNA (guanine10-N2)-methyltransferase	239	-0.510933	4.52825	8.69072	0.00319834	0.00613307	-1	Underexpressed	4.83473	4.6585	4.79323	4.24136	4.31198	4.21999
GMOY006810-RA	EC:2.1.1.314	hypothetical protein	Diphthamide methyltransferase	diphthamide methyltransferase	9.68e-172	K00586	DPH5; diphthine methyl ester synthase	236	-0.607371	3.95181	5.83323	0.0157262	0.0259817	-1	Underexpressed	4.12417	4.52417	4.00603	3.24306	3.76751	3.80487
GMOY006817-RA	EC:2.3.2.-	hypothetical protein	Troponin C-akin-1	troponin C-akin-1, isoform A	3.06e-90	K19761	GGACT; gamma-glutamylaminecyclotransferase	22	-1.35373	6.36825	27.2719	1.77e-07	8.05e-07	-1	Underexpressed	6.52325	7.03261	7.07039	5.78876	5.36046	5.44761
GMOY006831-RA	EC:2.7.10.1	epidermal growth factor receptor	EGFR: epidermal growth factor receptor	epidermal growth factor receptor, isoform B	0	K04361	EGFR; epidermal growth factor receptor	614	1.03945	5.1646	19.4173	1.05e-05	3.28e-05	1	Overexpressed	4.86965	4.16653	4.50862	5.4714	5.63721	5.64008
GMOY006838-RA	EC:3.4.21.-	trypsin-like serine protease precursor	trypsin-like serine protease precursor	uncharacterized protein Dmel_CG17571, isoform A	1.81e-84	K09640	TMPRSS9; transmembrane protease serine 9	55	-1.46608	13.0732	18.8328	1.43e-05	4.36e-05	-1	Underexpressed	13.1504	14.1713	13.3479	12.1254	12.2413	12.1142
GMOY006839-RA	EC:3.4.21.4	trypsin-like serine protease precursor	trypsin-like serine protease precursor	uncharacterized protein Dmel_CG17571, isoform A	8.56e-98	K01312	PRSS1_2_3; trypsin	56	-1.38026	13.9387	24.1288	9.01e-07	3.51e-06	-1	Underexpressed	14.0971	14.7689	14.4657	13.037	13.0586	13.1694
GMOY006841-RA	EC:3.2.1.113	hypothetical protein		alpha-Mannosidase class I b	1.26e-146	K01230	MAN1; mannosyl-oligosaccharide alpha-1,2-mannosidase	113	0.187406	1.71725	0.443031	0.505663	0.566415	0	No Change	1.46307	1.68824	1.7015	2.01366	1.85569	1.46729
GMOY006851-RA	EC:2.3.1.-	hypothetical protein	lethal (1) G0020	lethal (1) G0020, isoform A	0	K14521	NAT10; N-acetyltransferase 10	626	-1.01493	5.71637	25.845	3.7e-07	1.56e-06	-1	Underexpressed	5.99246	6.2194	6.20084	5.1652	5.21339	4.99651
GMOY006871-RA	EC:3.4.14.5	hypothetical protein		uncharacterized protein Dmel_CG11034, isoform B	0	K01278	DPP4; dipeptidyl-peptidase 4	225	-0.859629	10.9695	9.49383	0.00206165	0.00411647	-1	Underexpressed	11.126	11.6746	11.1379	10.4285	10.6398	10.3458
GMOY006875-RA	EC:3.1.3.1	hypothetical protein		CG3264, isoform A	0	K01077	E3.1.3.1; alkaline phosphatase	197	1.53548	0.539206	2.84948	0.0914034	0.12609	0	No Change	0.133001	-0.0331178	-2.8857	-0.912571	0.993051	1.66914
GMOY006905-RA	EC:3.4.22.68	hypothetical protein		uncharacterized protein Dmel_CG11023, isoform C	9.5e-95	K08592	SENP1; sentrin-specific protease 1	32	-0.326653	0.96378	0.865203	0.352287	0.415131	0	No Change	1.31891	0.48368	1.35597	1.04152	0.440364	0.952027
GMOY006918-RA	EC:1.1.1.49 1.1.1.363	hypothetical protein	Zwischenferment	zwischenferment, isoform A	0	K00036	G6PD; glucose-6-phosphate 1-dehydrogenase	457	-1.38371	2.67104	13.8686	0.000196045	0.000476944	-1	Underexpressed	3.10634	3.82463	2.53412	1.62129	2.1485	1.84618
GMOY006919-RA	EC:3.1.3.16	hypothetical protein	Ssu72 ortholog	Ssu72 CTD phosphatase, isoform A	6.19e-111	K15544	SSU72; RNA polymerase II subunit A C-terminal domain phosphatase SSU72	149	-0.556718	2.17491	5.24024	0.0220703	0.0353675	-1	Underexpressed	2.25304	2.52322	2.56259	1.93048	1.70367	2.0528
GMOY006924-RA	EC:1.1.1.62 1.1.1.239	mitochondrial/plastidial beta-ketoacyl-ACP reductase	mitochondrial/plastidial beta-ketoacyl-ACP reductase	CG3603, isoform A	1.36e-118	K13370	HSD17B8; 17beta-estradiol 17-dehydrogenase / 3alpha(17beta)-hydroxysteroid dehydrogenase (NAD+)	102	-1.67044	4.94091	39.9162	2.65e-10	2.3e-09	-1	Underexpressed	5.23695	5.91164	5.4482	4.17966	3.76751	3.6961
GMOY006937-RA	EC:3.4.11.18	hypothetical protein		CG5188	1.96e-68	K01265	map; methionyl aminopeptidase	125	0.957658	-0.0630708	4.66973	0.0306988	0.047524	1	Overexpressed	-0.805294	-0.256748	-0.743967	0.27498	0.0568953	0.258726
GMOY006955-RA	EC:2.7.11.1	hypothetical protein	immune response deficient	vacuolar protein sorting 15, isoform A	0	K08333	PIK3R4; phosphoinositide-3-kinase, regulatory subunit 4	623	-0.493797	5.17166	7.18761	0.00734087	0.0130432	-1	Underexpressed	5.34636	5.35658	5.49327	5.02186	4.796	4.89949
GMOY006960-RA	EC:3.1.3.2	hypothetical protein		CG6656	0	K14410	ACP2; lysosomal acid phosphatase	158	0.536944	3.03872	4.15876	0.0414197	0.0624899	0	No Change	2.66445	2.52322	2.97641	3.02982	3.13377	3.56727
GMOY006961-RA	EC:3.5.1.99	hypothetical protein		CG5191, isoform B	0	K19176	FAAH2; fatty acid amide hydrolase 2	153	0.771538	3.29563	9.94028	0.00161701	0.00331217	1	Overexpressed	2.96817	2.78058	2.77215	3.69764	3.26858	3.80963
GMOY006964-RA	EC:3.1.1.7	hypothetical protein	Acetylcholine esterase	acetylcholine esterase, isoform C	0	K01049	ACHE; acetylcholinesterase	310	-0.875283	2.37935	7.35459	0.00668918	0.0119885	-1	Underexpressed	2.74188	2.25287	3.17389	2.14861	2.04158	1.51465
GMOY006969-RA	EC:2.8.2.5	hypothetical protein		uncharacterized protein Dmel_CG31743, isoform A	8.56e-126	K01017	CHST11; chondroitin 4-sulfotransferase 11	133	-0.426969	3.15688	3.14903	0.0759723	0.107372	0	No Change	3.34836	3.52385	3.21033	2.66837	3.21334	2.88334
GMOY006982-RA	EC:2.1.1.43	euchromatic histone-lysine N-methyltransferase	EHMT2: euchromatic histone-lysine N-methyltransferase	G9a, isoform A	0	K11420	EHMT; euchromatic histone-lysine N-methyltransferase	170	1.21464	2.27291	6.97065	0.00828574	0.0145702	1	Overexpressed	1.63529	-0.0331178	2.13975	2.95812	2.34116	2.73127
GMOY007000-RA	EC:3.6.4.-	brahma	brm: brahma	brahma, isoform A	0	K11647	SMARCA2_4; SWI/SNF-related matrix-associated actin-dependent regulator of chromatin subfamily A member 2/4	650	0.503112	5.02177	5.98592	0.0144205	0.0240281	1	Overexpressed	4.82587	4.51534	4.86357	5.42086	5.20634	5.09716
GMOY007008-RA	EC:3.1.3.16	phosphatase 1B	phosphatase 1B	alphabet, isoform A	0	K04461	PPM1B; protein phosphatase 1B	233	1.16625	4.87169	23.0705	1.56e-06	5.74e-06	1	Overexpressed	4.18088	3.83885	4.41803	5.59978	5.14678	5.19852
GMOY007026-RA	EC:2.3.1.48	hypothetical protein	chameau	chameau, isoform B	0	K11307	MYST2; histone acetyltransferase MYST2	109	1.69212	3.25102	47.6933	4.98e-12	6.55e-11	1	Overexpressed	2.47336	1.97244	1.89304	3.89155	3.86481	3.70123
GMOY007036-RA	EC:4.2.1.1	hypothetical protein		caix	9e-171	K01672	CA; carbonic anhydrase	197	-1.07636	6.46711	10.8949	0.00096427	0.00206186	-1	Underexpressed	6.86787	7.14559	6.67838	6.37501	5.56321	5.35957
GMOY007044-RA	EC:1.1.1.40	hypothetical protein	Malic enzyme	malic enzyme, isoform B	0	K00029	E1.1.1.40; malate dehydrogenase (oxaloacetate-decarboxylating)(NADP+)	348	-0.38571	8.8431	2.72239	0.0989496	0.135437	0	No Change	8.95818	9.06967	9.03986	8.48519	8.65092	8.76337
GMOY007046-RA	EC:2.4.1.17	hypothetical protein		uncharacterized protein Dmel_CG10178, isoform A	0	K00699	UGT; glucuronosyltransferase	148	-1.35752	2.75064	18.6262	1.59e-05	4.81e-05	-1	Underexpressed	2.7229	3.48821	3.60191	2.23781	1.92609	1.75052
GMOY007052-RA	EC:2.7.11.10	hypothetical protein		I-kappaB kinase beta	4.35e-102	K07209	IKBKB; inhibitor of nuclear factor kappa-B kinase subunit beta	33	0.459629	2.87852	3.82883	0.0503781	0.0742927	0	No Change	2.51806	2.83834	2.50507	3.19931	2.85577	3.13894
GMOY007053-RA	EC:2.2.1.1	transketolase	transketolase	CG8036, isoform B	0	K00615	E2.2.1.1; transketolase	118	-1.43005	5.65594	50.1831	1.4e-12	2.05e-11	-1	Underexpressed	6.18497	6.35172	6.07061	4.71827	4.89805	4.71667
GMOY007063-RA	EC:3.4.21.4	midgut trypsin	midgut trypsin	epsilonTrypsin	1.15e-87	K01312	PRSS1_2_3; trypsin	28	-0.508579	10.5626	3.64606	0.0562022	0.0817894	0	No Change	10.5835	10.7929	10.9805	10.5368	10.1482	10.1364
GMOY007083-RA	EC:3.4.22.61	hypothetical protein	Death related ced-3/Nedd2-like caspase	death related ced-3/Nedd2-like caspase, isoform E	3.27e-100	K04398	CASP8; caspase 8	51	0.141367	3.59582	0.342535	0.55837	0.616565	0	No Change	3.47848	3.31595	3.73295	3.78311	3.83767	3.30976
GMOY007084-RA	EC:1.2.1.84	hypothetical protein		CG4020, isoform A	2.47e-163	K13356	FAR; alcohol-forming fatty acyl-CoA reductase	39	1.03416	0.883047	2.2187	0.136348	0.18047	0	No Change	0.844526	-0.0331178	-0.488953	-0.199906	0.703474	2.11558
GMOY007087-RA	EC:2.7.8.41	cardiolipin synthase	cardiolipin synthase	cardiolipin synthase, isoform A	9.75e-167	K08744	CRLS; cardiolipin synthase (CMP-forming)	147	-1.03461	4.0167	30.7079	3e-08	1.6e-07	-1	Underexpressed	4.30087	4.57602	4.4865	3.35894	3.41652	3.50414
GMOY007088-RA	EC:1.1.-.-	hypothetical protein		CG7601	1.37e-133	K11166	DHRS7B; dehydrogenase/reductase SDR family member 7B	125	-1.23575	1.99148	26.943	2.1e-07	9.4e-07	-1	Underexpressed	2.64442	2.52322	2.38266	1.48218	1.28856	1.23254
GMOY007090-RA	EC:2.3.1.4	glucosamine-phosphate N-acetyltransferase	GNPNAT: glucosamine-phosphate N-acetyltransferase	CG1969, isoform F	3.24e-130	K00621	GNPNAT1; glucosamine-phosphate N-acetyltransferase	122	-0.674071	3.59709	5.79199	0.0160994	0.0265367	-1	Underexpressed	3.6082	3.93464	4.13486	3.60679	2.80997	3.19816
GMOY007092-RA	EC:3.1.27.-	hypothetical protein		integrator 11	0	K13148	CPSF3L; integrator complex subunit 11	73	0.106221	4.85168	0.368995	0.543552	0.602147	0	No Change	4.80347	4.69803	4.88063	4.90416	4.86034	4.94342
GMOY007114-RA	EC:3.1.3.48	tyrosine phosphotase IVA1	tyrosine phosphotase IVA1	PRL-1 phosphatase, isoform B	7.37e-59	K18041	PTP4A; protein tyrosine phosphatase type IVA	20	3.1115	5.88353	45.4025	1.6e-11	1.88e-10	1	Overexpressed	4.37565	2.48756	3.34755	6.87861	6.63393	6.6159
GMOY007115-RA	EC:2.7.10.2	hypothetical protein		Src oncogene at 42A, isoform B	0	K08892	FRK; fyn-related kinase	248	1.55273	3.6772	23.2264	1.44e-06	5.35e-06	1	Overexpressed	3.1496	1.80872	2.74756	4.36927	4.19923	4.09314
GMOY007119-RA	EC:2.3.2.27	hypothetical protein		Pre-RNA processing factor 19	0	K10599	PRPF19; pre-mRNA-processing factor 19	432	-0.140985	1.09405	0.202177	0.65297	0.706198	0	No Change	1.4166	1.25135	0.710278	1.26169	0.959876	0.881523
GMOY007121-RA	EC:2.1.1.-	hypothetical protein		CG5190	4.13e-172	K17654	TRMT10C; mitochondrial ribonuclease P protein 1	139	-0.56932	3.36044	8.26321	0.00404566	0.00762549	-1	Underexpressed	3.6185	3.57571	3.68195	3.20816	2.91755	3.06133
GMOY007123-RA	EC:3.1.1.5 3.1.1.47 3.5.1.1	hypothetical protein		CG6428	0	K13278	ASPG; 60kDa lysophospholipase	350	1.36319	5.52903	24.2824	8.32e-07	3.27e-06	1	Overexpressed	5.0593	4.43338	4.47156	6.18956	5.67858	6.21391
GMOY007129-RA	EC:1.14.18.6	hypothetical protein	fatty acid 2-hydroylase	fatty acid 2-hydroylase	2.45e-152	K19703	FA2H; 4-hydroxysphinganine ceramide fatty acyl 2-hydroxylase	128	-0.32317	6.5432	1.51899	0.217772	0.273295	0	No Change	6.51086	6.64259	6.90791	6.56021	6.53463	5.94781
GMOY007131-RA	EC:5.5.1.4	myo-inositol-1-phosphate synthase	Inos: myo-inositol-1-phosphate synthase	inos	0	K01858	INO1; myo-inositol-1-phosphate synthase	359	-0.833854	4.57694	10.7368	0.00105025	0.00222748	-1	Underexpressed	4.4293	5.0736	5.21699	4.1152	4.23434	3.97536
GMOY007135-RA	EC:2.3.2.27	hypothetical protein	Pellino	pellino, isoform A	0	K11964	PELI; pellino	329	2.39904	2.09139	59.4116	1.28e-14	3e-13	1	Overexpressed	0.844526	0.160455	0.0825443	2.8491	2.80063	2.54994
GMOY007137-RA	EC:2.7.11.1	hypothetical protein	meiotic	meiotic 41	0	K06640	ATR; serine/threonine-protein kinase ATR	513	-0.740241	5.14116	15.3214	9.07e-05	0.000234745	-1	Underexpressed	5.49354	5.53746	5.36981	4.88219	4.6	4.69884
GMOY007142-RA	EC:3.1.13.-	hypothetical protein	pacman	pacman, isoform A	0	K12618	XRN1; 5'-3' exoribonuclease 1	430	0.502212	3.00021	4.82261	0.0280887	0.0438907	1	Overexpressed	2.88528	2.52322	2.69708	3.06924	3.16322	3.38814
GMOY007143-RA	EC:3.6.4.13	hypothetical protein		uncharacterized protein Dmel_CG32533, isoform A	0	K20101	DHX34; ATP-dependent RNA helicase DHX34	486	0.816879	2.72408	11.2918	0.000778512	0.00169564	1	Overexpressed	2.51806	1.86538	2.21342	3.12642	3.01767	2.99609
GMOY007148-RA	EC:2.3.1.85	hypothetical protein		fatty acid synthase 3	0	K00665	FASN; fatty acid synthase, animal type	188	3.74593	0.79791	30.2743	3.75e-08	1.96e-07	1	Overexpressed	-1.68928	-0.846049	-2.8857	1.36034	0.662822	2.02035
GMOY007151-RA	EC:2.1.1.43	hypothetical protein		SET domain containing 1, isoform A	0	K11422	SETD1; histone-lysine N-methyltransferase SETD1	37	1.49339	4.1898	34.9387	3.4e-09	2.25e-08	1	Overexpressed	3.63888	2.78058	3.15531	4.8113	4.63194	4.74673
GMOY007153-RA	EC:2.7.11.17	hypothetical protein		uncharacterized protein Dmel_CG17698, isoform D	0	K07359	CAMKK; calcium/calmodulin-dependent protein kinase kinase	139	1.7441	3.13829	45.1281	1.85e-11	2.13e-10	1	Overexpressed	2.08493	1.9199	1.98005	3.4212	3.72864	3.94111
GMOY007157-RA	EC:2.3.2.27	hypothetical protein		CG9934, isoform A	0	K10597	UBE4B; ubiquitin conjugation factor E4 B	371	0.0618752	5.0723	0.0998524	0.752007	0.792219	0	No Change	4.99354	4.86712	5.23479	5.10482	4.99948	5.19671
GMOY007173-RA	EC:2.7.4.3	hypothetical protein	Adenylate kinase	adenylate kinase 6	1.61e-97	K18532	AK6; adenylate kinase	103	-1.43763	1.90941	34.4215	4.44e-09	2.86e-08	-1	Underexpressed	2.37957	2.68937	2.47543	1.04152	1.26159	1.05172
GMOY007192-RA	EC:6.1.1.2	hypothetical protein		CG7441, isoform A	1.38e-166	K01867	WARS; tryptophanyl-tRNA synthetase	147	-1.38884	2.09078	10.3538	0.00129209	0.00270383	-1	Underexpressed	1.9929	3.29547	2.50507	1.79595	0.781497	1.28811
GMOY007193-RA	EC:1.8.1.4	hypothetical protein		CG7430, isoform A	0	K00382	DLD; dihydrolipoamide dehydrogenase	379	-0.785169	8.50595	11.1122	0.000857615	0.00185096	-1	Underexpressed	8.68648	8.95808	8.88113	8.01312	8.17214	7.99193
GMOY007223-RA	EC:5.99.1.2	hypothetical protein	Topoisomerase	topoisomerase 1, isoform A	0	K03163	TOP1; DNA topoisomerase I	365	1.08114	5.24275	17.5103	2.86e-05	8.17e-05	1	Overexpressed	4.89952	4.07339	4.68732	5.82807	5.58377	5.60632
GMOY007225-RA	EC:2.7.7.50 3.6.1.-	hypothetical protein	mRNA-capping-enzyme	mRNA-capping-enzyme	0	K13917	RNGTT; mRNA-capping enzyme	281	-0.220256	3.92376	1.21093	0.271147	0.33106	0	No Change	4.02698	4.21093	3.8415	3.96131	3.77229	3.6961
GMOY007226-RA	EC:1.3.1.91	hypothetical protein		CG1434, isoform A	0	K05543	DUS2; tRNA-dihydrouridine synthase 2	252	-0.0119391	1.85241	0.00171921	0.966927	0.973472	0	No Change	1.59412	2.29473	1.64935	1.62129	1.99321	1.88274
GMOY007230-RA	EC:2.7.1.1	Hexokinase	Hex: Hexokinase	hexokinase A, isoform A	0	K00844	HK; hexokinase	209	0.859084	9.00011	13.3379	0.0002601	0.000616892	1	Overexpressed	8.54513	8.36351	8.6022	9.40351	9.28055	9.41064
GMOY007231-RA	EC:1.6.2.4	hypothetical protein	Cytochrome P450 reductase	cytochrome P450 reductase, isoform A	0	K00327	POR; NADPH-ferrihemoprotein reductase	579	-0.604965	6.55947	7.18249	0.00736184	0.0130746	-1	Underexpressed	6.68269	6.81252	6.98488	6.42809	6.16237	6.06876
GMOY007237-RA	EC:2.3.1.23 2.3.1.67	hypothetical protein		lysophosphatidylcholine acyltransferase	0	K13510	LPCAT1_2; lysophosphatidylcholine acyltransferase / lyso-PAF acetyltransferase	193	0.323758	5.48211	2.60959	0.106219	0.144294	0	No Change	5.28948	5.11509	5.49696	5.59134	5.58649	5.71675
GMOY007238-RA	EC:6.3.1.2	glutamine synthetase	GLUL: glutamine synthetase	glutamine synthetase 2, isoform C	0	K01915	glnA; glutamine synthetase	389	-0.105739	2.34331	0.124716	0.723975	0.76795	0	No Change	2.19915	2.25287	2.69708	1.81926	2.42863	2.52703
GMOY007240-RA	EC:2.7.1.91	hypothetical protein	Sphingosine kinase	sphingosine kinase 1, isoform A	0	K04718	SPHK; sphingosine kinase	262	0.465765	6.26024	5.62798	0.017676	0.0289106	1	Overexpressed	5.96648	6.0586	5.99689	6.41093	6.50977	6.49419
GMOY007243-RA	EC:1.6.5.3 1.6.99.3	hypothetical protein		NADH dehydrogenase (ubiquinone) 24 kDa subunit, isoform A	5.61e-158	K03943	NDUFV2; NADH dehydrogenase (ubiquinone) flavoprotein 2	195	-1.29372	5.28563	39.5666	3.17e-10	2.72e-09	-1	Underexpressed	5.58305	6.0279	5.7562	4.52978	4.47348	4.52472
GMOY007247-RA	EC:2.3.2.26	hypothetical protein		CG9153, isoform C	0	K10615	HERC4; E3 ubiquitin-protein ligase HERC4	587	0.812366	5.51967	11.1925	0.000821268	0.00178036	1	Overexpressed	5.41002	4.90815	4.75056	5.73309	5.95914	5.89174
GMOY007249-RA	EC:2.7.11.1	hypothetical protein	Myt1	Myt1	1.59e-159	K06633	PKMYT; membrane-associated tyrosine- and threonine-specific cdc2-inhibitory kinase	134	-0.997765	3.23658	16.0747	6.09e-05	0.000162399	-1	Underexpressed	3.24577	3.94782	3.75779	2.69381	2.72366	2.63812
GMOY007256-RA	EC:4.1.1.21 6.3.2.6	phosphoribosylamidoimidazole-succinocarboxamide synthase	phosphoribosylamidoimidazole-succinocarboxamide synthase	ade5, isoform A	0	K01587	PAICS; phosphoribosylaminoimidazole carboxylase / phosphoribosylaminoimidazole-succinocarboxamide synthase	318	-0.505204	8.66129	1.31119	0.25218	0.310464	0	No Change	8.78466	9.53978	7.90849	7.84124	8.73345	8.44904
GMOY007266-RA	EC:2.8.2.20	hypothetical protein	Transport and Golgi organization	transport and golgi organization 13, isoform B	0	K01021	TPST; protein-tyrosine sulfotransferase	118	1.44003	2.54104	15.4578	8.44e-05	0.000219504	1	Overexpressed	2.17143	0.48368	1.64935	2.90464	3.08075	3.10066
GMOY007270-RA	EC:1.14.-.-	hypothetical protein	Cyp12b2	Cyp12b2	0	K15004	CYP12; cytochrome P450, family 12	239	0.266831	3.23942	0.861426	0.35334	0.416247	0	No Change	2.81536	3.52385	2.86652	2.99953	3.46461	3.54463
GMOY007275-RA	EC:2.3.2.23	hypothetical protein	Ubiquitin conjugating enzyme	ubiquitin conjugating enzyme 10	2.28e-95	K04552	UBE2L3; ubiquitin-conjugating enzyme E2 L3	121	-1.43766	4.76943	44.9655	2.01e-11	2.28e-10	-1	Underexpressed	5.04409	5.47965	5.42513	4.06246	3.84223	3.77115
GMOY007276-RA	EC:2.1.1.296	hypothetical protein	adrift	adrift	0	K14590	CMTR2; cap2 methyltransferase	153	-1.1712	2.80175	24.0984	9.15e-07	3.55e-06	-1	Underexpressed	3.09162	3.23225	3.54597	2.32181	2.05734	2.06875
GMOY007285-RA	EC:1.16.5.1	cytochrome b	cytochrome b	CG1275, isoform B	1.2e-109	K08360	CYB561; cytochrome b-561	55	-0.981092	7.47415	12.5065	0.000405533	0.000930306	-1	Underexpressed	7.39538	8.17743	7.97222	6.99449	6.87989	6.83228
GMOY007286-RA	EC:4.6.1.1	hypothetical protein		ACXD, isoform A	0	K01768	E4.6.1.1; adenylate cyclase	112	0.518803	6.92989	4.7005	0.0301539	0.0467451	1	Overexpressed	6.84393	6.34177	6.70576	7.30015	7.1203	7.06382
GMOY007294-RA	EC:1.2.4.2	2-oxoglutarate	OGDH: 2-oxoglutarate	neural conserved at 73EF, isoform I	0	K00164	OGDH; 2-oxoglutarate dehydrogenase E1 component	690	0.637336	7.42851	6.97512	0.00826507	0.0145404	1	Overexpressed	7.3026	6.78708	7.08519	7.76451	7.70667	7.66069
GMOY007296-RA	EC:1.2.4.2	hypothetical protein		neural conserved at 73EF, isoform A	0	K00164	OGDH; 2-oxoglutarate dehydrogenase E1 component	349	-1.35355	5.23007	35.2002	2.97e-09	2e-08	-1	Underexpressed	5.5883	6.04334	5.61041	4.25425	4.60537	4.35296
GMOY007298-RA	EC:4.1.1.90	hypothetical protein	gamma-glutamyl carboxylase	gamma-glutamyl carboxylase, isoform A	0	K10106	GGCX; vitamin K-dependent gamma-carboxylase	269	1.91679	2.00676	48.8636	2.74e-12	3.79e-11	1	Overexpressed	0.978526	0.747579	0.367123	2.60271	2.5111	2.60568
GMOY007301-RA	EC:3.6.5.4	signal recognition particle subunit 54	srp54: signal recognition particle subunit 54	signal recognition particle protein 54k	0	K03106	SRP54; signal recognition particle subunit SRP54	458	-1.12711	6.29258	24.477	7.52e-07	2.98e-06	-1	Underexpressed	6.63529	7.0155	6.56509	5.72539	5.59866	5.55061
GMOY007303-RA	EC:3.6.4.13	hypothetical protein		brother of Yb	1.91e-73	K18409	TDRD12; ATP-dependent RNA helicase TDRD12	20	0.692696	3.28696	6.59609	0.0102203	0.0176088	1	Overexpressed	3.16374	2.80975	2.6179	3.19039	3.76751	3.69096
GMOY007323-RA	EC:3.1.3.1	hypothetical protein		uncharacterized protein Dmel_CG16771, isoform A	0	K01077	E3.1.3.1; alkaline phosphatase	209	1.8389	5.78226	46.5101	9.11e-12	1.13e-10	1	Overexpressed	4.93705	4.12071	4.566	6.58677	6.36285	6.28903
GMOY007331-RA	EC:3.1.4.2	hypothetical protein		CG2818, isoform A	0	K18695	GPCPD1; glycerophosphocholine phosphodiesterase GPCPD1	302	-0.0852527	5.41443	0.20053	0.654293	0.707337	0	No Change	5.60135	5.37133	5.38185	5.43979	5.39345	5.27958
GMOY007337-RA	EC:2.3.1.225	hypothetical protein		CG5880	0	K18932	ZDHHC; palmitoyltransferase	182	-1.33215	2.94481	15.9578	6.48e-05	0.000171807	-1	Underexpressed	3.20534	3.67416	3.57421	2.71882	1.70367	1.95318
GMOY007340-RA	EC:2.1.1.-	mitochondrial transcription factor	mitochondrial transcription factor	mitochondrial transcription factor B1	6.52e-179	K15266	TFB1M; dimethyladenosine transferase 1, mitochondrial	129	-0.655975	6.86137	9.09327	0.00256552	0.0050341	-1	Underexpressed	7.1494	7.291	7.00706	6.5252	6.57421	6.38931
GMOY007342-RA	EC:4.2.1.1	hypothetical protein		CG3940, isoform A	3.18e-96	K01672	CA; carbonic anhydrase	107	-0.231258	0.0658613	0.330576	0.56532	0.623267	0	No Change	0.0131903	0.621655	-0.0840025	0.205912	-0.218865	-0.0502863
GMOY007347-RA	EC:3.4.22.60	caspase	caspase	death related ICE-like caspase	2.21e-178	K04397	CASP7; caspase 7	165	0.414915	1.80721	2.93136	0.0868741	0.120541	0	No Change	1.50809	1.62401	1.59526	2.03373	1.99321	1.88274
GMOY007353-RA	EC:1.4.1.3	glutamate dehydrogenase (NAD(P)+)	GLUD1: glutamate dehydrogenase (NAD(P)+)	glutamate dehydrogenase, isoform F	0	K00261	GLUD1_2; glutamate dehydrogenase (NAD(P)+)	263	0.566825	7.52232	6.47909	0.0109151	0.0187113	1	Overexpressed	7.24558	7.15698	7.22757	7.71798	7.91925	7.68256
GMOY007354-RA	EC:2.8.2.-	hypothetical protein	Heparan sulfate 2-O-sulfotransferase	heparan sulfate 2-O-sulfotransferase	2.16e-159	K02513	HS2ST1; heparan sulfate 2-O-sulfotransferase HS2ST1	112	-0.531493	1.33589	3.46741	0.0625892	0.0901473	0	No Change	1.46307	1.86538	1.48057	1.29533	0.855516	1.11454
GMOY007360-RA	EC:6.3.5.2	hypothetical protein	burgundy	burgundy, isoform B	0	K01951	guaA; GMP synthase (glutamine-hydrolysing)	254	0.420525	5.25554	4.1714	0.0411119	0.0620636	0	No Change	5.19627	5.06758	4.78721	5.39589	5.3509	5.58429
GMOY007363-RA	EC:3.1.-.-	3 histone exonuclease 1 3 histone exonuclease 1	3 histone exonuclease 1,3 histone exonuclease 1	snipper, isoform F	2.73e-124	K18417	ERI2; ERI1 exoribonuclease 2	33	0.27246	4.34909	2.12295	0.145106	0.190775	0	No Change	4.30087	4.15521	4.14431	4.51914	4.58103	4.31334
GMOY007366-RA	EC:2.7.11.1	hypothetical protein		ribosomal protein S6 kinase II, isoform A	0	K04373	RPS6KA; ribosomal protein S6 kinase alpha-1/2/3/6	188	1.27832	3.6704	25.7918	3.8e-07	1.6e-06	1	Overexpressed	3.20534	2.48756	2.8201	3.9402	4.15961	4.31668
GMOY007371-RA	EC:2.3.1.225	hypothetical protein	approximated	approximated, isoform J	0	K16675	ZDHHC9_14_18; palmitoyltransferase ZDHHC9/14/18	64	2.12631	0.897405	29.9622	4.41e-08	2.28e-07	1	Overexpressed	0.0131903	-1.26544	-0.743967	1.3282	1.59982	1.34162
GMOY007390-RA	EC:2.3.2.26	hypothetical protein	Nedd4	Nedd4, isoform G	0	K10591	NEDD4; E3 ubiquitin-protein ligase NEDD4	316	0.669525	5.99352	9.71139	0.00183129	0.00370178	1	Overexpressed	5.82242	5.44289	5.55834	6.20181	6.41504	6.23439
GMOY007393-RA	EC:3.6.3.44	hypothetical protein		multi drug resistance 65	0	K05658	ABCB1; ATP-binding cassette, subfamily B (MDR/TAP), member 1	175	1.18737	4.24348	0.698031	0.403446	0.466804	0	No Change	5.06684	-1.26544	-1.99566	3.9508	4.98924	4.91942
GMOY007395-RA	EC:3.1.4.53	hypothetical protein		dunce, isoform N	1.51e-29	K13293	PDE4; cAMP-specific phosphodiesterase 4	15	3.4041	2.51469	89.2682	3.45e-21	3.26e-19	1	Overexpressed	0.442265	-0.846049	0.0825443	3.50265	2.98506	3.32976
GMOY007397-RA	EC:3.1.4.53	hypothetical protein		dunce, isoform T	1.07e-122	K13293	PDE4; cAMP-specific phosphodiesterase 4	22	3.30821	1.81438	60.3285	8.03e-15	2e-13	1	Overexpressed	0.346359	-2.8857	-1.05395	2.56184	2.41646	2.62739
GMOY007403-RA	EC:2.4.1.135 2.4.1.-	hypothetical protein		GlcAT-P, isoform C	6.52e-143	K10812	GlcAT-SP; beta-1,3-glucuronyltransferase	180	1.37963	3.02424	18.6772	1.55e-05	4.69e-05	1	Overexpressed	2.64442	1.68824	1.89304	3.78311	3.26858	3.45035
GMOY007423-RA	EC:3.1.1.5	hypothetical protein		swiss cheese, isoform B	3.49e-155	K14676	NTE; lysophospholipid hydrolase	29	0.686943	3.18964	9.7414	0.00180163	0.00364726	1	Overexpressed	3.04656	2.55802	2.69708	3.43636	3.47051	3.51583
GMOY007433-RA	EC:3.4.19.12	hypothetical protein		cylindromatosis ortholog, isoform B	0	K08601	CYLD; ubiquitin thioesterase	105	0.326547	5.16786	3.00934	0.082786	0.11575	0	No Change	5.14731	4.81772	4.98949	5.35261	5.31528	5.29153
GMOY007435-RA	EC:2.7.11.24	Downstream of raf1	rolled: Downstream of raf1	rolled, isoform C	0	K04371	MAPK1_3; mitogen-activated protein kinase 1/3	282	0.426544	6.80129	3.07927	0.0792963	0.111527	0	No Change	6.77997	6.34923	6.55095	6.73125	7.09378	7.13469
GMOY007436-RA	EC:3.6.5.-	hypothetical protein		uncharacterized protein Dmel_CG13390	6.88e-147	K03979	obgE; GTPase	169	-0.562468	4.04791	10.0005	0.00156496	0.00321311	-1	Underexpressed	4.39974	4.30611	4.20878	3.81244	3.69375	3.74656
GMOY007438-RA	EC:2.3.2.26	hypothetical protein		CG5604	0	K12231	HECTD1; E3 ubiquitin-protein ligase HECTD1	1558	0.951388	6.90991	11.913	0.000557432	0.00124916	1	Overexpressed	6.77077	6.04334	6.13601	7.21263	7.2546	7.44119
GMOY007441-RA	EC:3.6.4.13	hypothetical protein		CG1582, isoform A	0	K13026	DHX57; ATP-dependent RNA helicase DHX57	690	0.20529	4.16383	1.11196	0.291655	0.352749	0	No Change	4.18781	3.89436	4.05695	4.33733	4.08848	4.34316
GMOY007444-RA	EC:6.3.2.3	hypothetical protein	Glutathione Synthetase	uncharacterized protein Dmel_CG32495, isoform B	0	K01920	gshB; glutathione synthase	341	-1.20655	4.61326	26.0593	3.31e-07	1.42e-06	-1	Underexpressed	4.85665	5.11509	5.30809	4.21084	3.72371	3.72659
GMOY007449-RA	EC:2.7.1.107	hypothetical protein		uncharacterized protein Dmel_CG31140, isoform G	0	K00901	dgkA; diacylglycerol kinase (ATP)	137	2.79102	0.949381	44.7223	2.27e-11	2.55e-10	1	Overexpressed	-0.261173	-1.26544	-1.99566	1.53944	1.44059	1.68992
GMOY007471-RA	EC:3.2.1.24	alpha-mannosidase	alpha-mannosidase	lysosomal alpha-mannosidase II, isoform A	0	K12311	MAN2B1; lysosomal alpha-mannosidase	498	-0.101347	11.3827	0.112714	0.737075	0.779736	0	No Change	11.3092	11.2196	11.7185	11.6781	11.2715	10.9516
GMOY007472-RA	EC:3.2.1.24	gustatory and odorant receptor	Gr-Or: gustatory and odorant receptor	lysosomal alpha-mannosidase I, isoform A	0	K12311	MAN2B1; lysosomal alpha-mannosidase	211	-1.20921	10.6309	14.5457	0.000136802	0.000342705	-1	Underexpressed	10.9189	11.1054	11.2895	10.3721	9.54996	9.64075
GMOY007474-RA	EC:2.7.11.12	hypothetical protein		protein kinase, cGMP-dependent at 21D	0	K07376	PRKG1; cGMP-dependent protein kinase 1	190	2.64051	6.2359	55.4894	9.4e-14	1.81e-12	1	Overexpressed	4.97763	4.08537	3.78221	6.93838	6.91059	7.17578
GMOY007486-RA	EC:3.5.1.-	hypothetical protein	SP2637	SP2637, isoform C	0	K14662	NTAN1; protein N-terminal asparagine amidohydrolase	280	0.0960351	3.88195	0.2259	0.634581	0.689353	0	No Change	3.95564	3.67416	3.8415	3.72258	3.98098	4.05761
GMOY007515-RA	EC:3.1.3.16 3.1.3.48	hypothetical protein	puckered	puckered, isoform A	4.09e-128	K20216	DUSP10; dual specificity phosphatase 10	53	2.43388	4.77247	70.8831	3.79e-17	1.52e-15	1	Overexpressed	3.34836	2.37499	3.31445	5.29557	5.63063	5.57315
GMOY007517-RA	EC:2.7.7.-	hypothetical protein	DNA polymerase alpha 60kD	DNA polymerase alpha 60kD	0	K02685	PRI2; DNA primase large subunit	294	-1.80345	1.04425	14.8484	0.000116509	0.000296125	-1	Underexpressed	1.31891	2.11946	1.84748	0.828301	-0.379415	-0.444052
GMOY007518-RA	EC:3.6.4.13	hypothetical protein		CG7878	0	K17043	DDX43; ATP-dependent RNA helicase DDX43	287	-1.14292	6.99482	28.9238	7.53e-08	3.71e-07	-1	Underexpressed	7.47407	7.53867	7.35512	6.33108	6.33967	6.27707
GMOY007529-RA	EC:1.1.1.153	putative dehydrogenase	putative dehydrogenase	uncharacterized protein Dmel_CG12116	7.68e-81	K00072	SPR; sepiapterin reductase	54	-1.13546	2.82725	3.04542	0.0809651	0.113507	0	No Change	3.97982	2.75081	2.79633	0.52228	3.11882	1.80867
GMOY007542-RA	EC:1.5.-.-	proline dehydrogenase	PRODH2: proline dehydrogenase	sluggish A, isoform A	0	K00318	PRODH; proline dehydrogenase	324	2.09936	4.14111	27.0196	2.01e-07	9.08e-07	1	Overexpressed	2.90224	1.55678	3.22822	5.16064	4.56181	4.6333
GMOY007560-RA	EC:2.4.1.41	hypothetical protein	polypeptide GalNAc transferase	polypeptide GalNAc transferase 2, isoform A	0	K00710	GALNT; polypeptide N-acetylgalactosaminyltransferase	317	0.994324	0.460716	6.87028	0.00876411	0.015346	1	Overexpressed	-0.261173	0.160455	-0.272316	0.873541	0.533502	0.844934
GMOY007570-RA	EC:1.11.1.7 1.11.1.15 3.1.1.-	peroxiredoxin 6005	TPX5: thioredoxin peroxidase 5	peroxiredoxin 6005	1.33e-126	K11188	PRDX6; peroxiredoxin 6, 1-Cys peroxiredoxin	108	-0.885646	6.43608	15.227	9.53e-05	0.000245645	-1	Underexpressed	6.67901	7.05257	6.68	5.99218	6.00864	5.77747
GMOY007574-RA	EC:2.3.2.27	hypothetical protein		thin, isoform A	0	K12035	TRIM71; tripartite motif-containing protein 71	157	0.803139	6.60006	11.0358	0.000893709	0.00192093	1	Overexpressed	6.27237	5.75176	6.33068	6.9054	6.9696	6.95645
GMOY007587-RA	EC:1.14.-.-	cytochrome P450	cytochrome P450	Cyp6v1, isoform A	0	K14999	CYP6; cytochrome P450, family 6	295	-0.617094	4.77945	9.78142	0.00176284	0.00358466	-1	Underexpressed	4.93705	5.17235	5.06607	4.30879	4.65025	4.3497
GMOY007597-RA	EC:3.1.3.16	hypothetical protein	Calcineurin A1	calcineurin A1, isoform A	0	K04348	PPP3C; serine/threonine-protein phosphatase 2B catalytic subunit	308	0.378608	2.04263	1.67928	0.19502	0.247596	0	No Change	1.78912	2.20976	1.41962	2.4617	2.07294	2.02035
GMOY007600-RA	EC:3.1.3.16 3.1.3.48	hypothetical protein	cdc14	cell division cycle 14, isoform A	0	K06639	CDC14; cell division cycle 14	33	2.09412	3.4645	74.8157	5.17e-18	2.49e-16	1	Overexpressed	2.33028	1.55678	2.10145	4.17966	4.06528	4.11251
GMOY007617-RA	EC:5.1.3.3	hypothetical protein		uncharacterized protein Dmel_CG32445	1.33e-140	K01785	galM; aldose 1-epimerase	199	-0.701116	0.513519	3.73709	0.0532169	0.0779077	0	No Change	0.978526	0.863388	0.710278	-0.296818	0.288309	0.513086
GMOY007623-RA	EC:2.3.2.5	hypothetical protein	iso Glutaminyl cyclase	iso glutaminyl cyclase, isoform B	8.23e-153	K00683	QPCT; glutaminyl-peptide cyclotransferase	141	-0.615143	3.95098	8.143	0.00432277	0.00810299	-1	Underexpressed	3.95564	4.19996	4.50128	3.67226	3.51687	3.67541
GMOY007628-RA	EC:2.7.1.153	phosphatidylinositol-4 5-bisphosphate 3-kinase	PIK3C: phosphatidylinositol-4,5-bisphosphate 3-kinase	Pi3K92E, isoform A	0	K00922	PIK3C; phosphatidylinositol-4,5-bisphosphate 3-kinase	500	0.241113	3.46422	1.34367	0.246388	0.304241	0	No Change	3.44414	3.31595	3.22822	3.54521	3.41039	3.74656
GMOY007638-RA	EC:3.1.3.5	hypothetical protein		uncharacterized protein Dmel_CG32549, isoform E	0	K01081	E3.1.3.5; 5'-nucleotidase	199	-0.211529	7.16277	0.693774	0.404884	0.468106	0	No Change	7.14228	7.56777	7.02891	6.94236	7.24774	6.94892
GMOY007649-RA	EC:3.4.21.-	Serine protease 15	Ser: Serine protease 15	uncharacterized protein Dmel_CG17571, isoform A	2.65e-83	K09640	TMPRSS9; transmembrane protease serine 9	41	-1.02799	16.2154	11.2609	0.000791585	0.00172172	-1	Underexpressed	16.0947	17.0039	16.6789	15.5786	15.6747	15.5798
GMOY007652-RA	EC:1.14.-.-	hypothetical protein		Cyp4ac3	0	K15001	CYP4; cytochrome P450, family 4	212	1.07296	3.17638	4.89952	0.0268642	0.042179	1	Overexpressed	2.42722	3.16612	1.59526	2.65547	4.05746	3.6961
GMOY007659-RA	EC:2.3.2.23	ubiquitin protein ligase	ubiquitin protein ligase	bendless, isoform A	1.65e-109	K10580	UBE2N; ubiquitin-conjugating enzyme E2 N	142	0.418261	1.67939	2.26509	0.132318	0.175878	0	No Change	1.31891	1.33398	1.64935	2.09231	1.70367	1.7104
GMOY007660-RA	EC:3.4.15.1	hypothetical protein		Ance-3, isoform B	0	K01283	ACE; peptidyl-dipeptidase A	215	-0.324726	1.84479	1.41283	0.234587	0.291644	0	No Change	1.82515	2.0721	2.13975	1.62129	1.44059	1.97027
GMOY007667-RA	EC:1.1.1.31	3-hydroxyisobutyrate dehydrogenase	HIBADH: 3-hydroxyisobutyrate dehydrogenase	uncharacterized protein Dmel_CG15093, isoform B	1.76e-162	K00020	mmsB; 3-hydroxyisobutyrate dehydrogenase	142	-1.39134	8.01105	27.1234	1.91e-07	8.65e-07	-1	Underexpressed	8.20662	8.86432	8.49318	7.1843	7.18588	7.09532
GMOY007670-RA	EC:1.14.11.16	hypothetical protein	Aspartyl beta-hydroxylase	aspartyl beta-hydroxylase, isoform L	0	K00476	ASPH; aspartate beta-hydroxylase	63	0.249362	4.76027	1.19576	0.27417	0.334126	0	No Change	4.62593	4.22182	4.94152	4.9365	4.86034	4.83333
GMOY007673-RA	EC:6.4.1.4	hypothetical protein		CG3267	0	K01969	E6.4.1.4B; 3-methylcrotonyl-CoA carboxylase beta subunit	547	-0.722187	2.63292	5.11176	0.0237642	0.0378653	-1	Underexpressed	2.91901	3.37568	2.50507	1.97267	2.62129	2.10014
GMOY007691-RA	EC:2.7.11.1	hypothetical protein	PAK-kinase	p21-activated kinase, isoform F	0	K04409	PAK1; p21-activated kinase 1	53	1.65125	5.75707	23.805	1.07e-06	4.1e-06	1	Overexpressed	5.20655	3.89436	4.70658	6.49023	6.26269	6.28733
GMOY007694-RA	EC:2.3.1.225	hypothetical protein	beta4GalNAcTB pilot	beta4GalNAcTB pilot, isoform B	2.77e-102	K18932	ZDHHC; palmitoyltransferase	33	-0.561113	4.48085	8.01989	0.00462664	0.00861289	-1	Underexpressed	4.53096	4.91488	4.75673	4.10575	4.32506	4.09703
GMOY007708-RA	EC:3.1.6.-	hypothetical protein		sulfated, isoform A	1.82e-150	K14607	SULF; extracellular sulfatase Sulf	37	0.999005	0.125413	4.66238	0.0308305	0.0477091	1	Overexpressed	-1.04437	-1.26544	0.367123	0.464315	0.487684	0.258726
GMOY007714-RA	EC:2.5.1.91	hypothetical protein	qless	qless, isoform A	0	K12504	PDSS1; decaprenyl-diphosphate synthase subunit 1	286	0.436702	2.43804	2.79066	0.0948151	0.130406	0	No Change	2.14317	1.97244	2.41425	2.88268	2.45268	2.49196
GMOY007722-RA	EC:1.14.11.27	hypothetical protein		uncharacterized protein Dmel_CG13902, isoform B	3.89e-158	K10277	KDM8; lysine-specific demethylase 8	132	-0.34709	3.28474	2.49562	0.114164	0.154059	0	No Change	3.57684	3.57571	3.17389	2.95812	3.12632	3.23397
GMOY007731-RA	EC:3.4.19.12	hypothetical protein	scrawny	scrawny, isoform G	0	K11855	USP36_42; ubiquitin carboxyl-terminal hydrolase 36/42	66	2.35771	4.14431	46.3935	9.67e-12	1.19e-10	1	Overexpressed	3.16374	1.80872	2.17706	4.87942	4.75308	4.93474
GMOY007734-RA	EC:5.3.3.8	hypothetical protein		uncharacterized protein Dmel_CG13890	4.03e-103	K13239	PECI; peroxisomal 3,2-trans-enoyl-CoA isomerase	56	-0.261567	5.21099	1.97129	0.160311	0.208319	0	No Change	5.19627	5.44753	5.36174	5.00162	5.16509	5.05574
GMOY007736-RA	EC:5.4.2.2	arginine kinase	arginine kinase	phosphoglucose mutase	0	K01835	pgm; phosphoglucomutase	57	-1.26177	9.81792	23.3653	1.34e-06	5.02e-06	-1	Underexpressed	10.1317	10.4401	10.357	9.28686	8.96882	8.87248
GMOY007738-RA	EC:3.1.3.4	hypothetical protein		uncharacterized protein Dmel_CG11426	5.66e-110	K01080	PPAP2; phosphatidate phosphatase	17	1.00859	5.35781	29.1898	6.56e-08	3.27e-07	1	Overexpressed	4.85665	4.65046	4.769	5.81364	5.76033	5.73186
GMOY007739-RA	EC:3.1.3.4	hypothetical protein		uncharacterized protein Dmel_CG11425	2.29e-68	K01080	PPAP2; phosphatidate phosphatase	71	-0.778084	3.97786	13.1732	0.000283976	0.000669873	-1	Underexpressed	4.28155	4.04913	4.58694	3.60679	3.62134	3.42579
GMOY007745-RA	EC:2.3.2.27	hypothetical protein		highwire, isoform A	0	K10693	MYCBP2; E3 ubiquitin-protein ligase MYCBP2	280	0.728575	1.49181	3.06005	0.0802393	0.112631	0	No Change	1.71425	0.3311	0.60471	1.48218	2.08837	1.60494
GMOY007753-RA	EC:3.1.3.25 3.1.3.7	inositol monophosphatase	inositol monophosphatase	uncharacterized protein Dmel_CG15743, isoform A	2.09e-166	K15759	IMPAD1; inositol monophosphatase 3	162	-0.596665	0.737479	2.96932	0.0848574	0.118224	0	No Change	1.31891	0.747579	0.900733	0.403922	0.781497	0.201993
GMOY007755-RA	EC:2.3.2.27	hypothetical protein		uncharacterized protein Dmel_CG11321, isoform E	4.44e-119	K11974	RNF31; E3 ubiquitin-protein ligase RNF31	14	1.19462	2.21412	19.1292	1.22e-05	3.78e-05	1	Overexpressed	1.67531	1.1637	1.48057	2.44681	2.84673	2.5725
GMOY007756-RA	EC:2.7.11.1	hypothetical protein		uncharacterized protein Dmel_CG11221, isoform A	0	K08858	SBK; serine/threonine-protein kinase SBK	194	0.42375	3.94044	2.99556	0.0834932	0.116654	0	No Change	3.89761	3.14339	3.93158	4.12459	4.12635	4.1392
GMOY007778-RA	EC:3.6.4.13	hypothetical protein		brother of Yb	1.15e-65	K18409	TDRD12; ATP-dependent RNA helicase TDRD12	22	-0.253498	0.597199	0.393605	0.530411	0.589263	0	No Change	-0.117479	1.25135	0.900733	0.68339	0.340795	0.465676
GMOY007780-RA	EC:3.4.21.105	hypothetical protein	rhomboid	rhomboid, isoform A	2.84e-156	K02857	RHBDL1_2_3; rhomboid-related protein 1/2/3	130	0.814242	1.52186	6.61956	0.0100865	0.0174209	1	Overexpressed	0.844526	0.747579	1.41962	1.81926	1.53372	2.03666
GMOY007790-RA	EC:2.7.11.1	hypothetical protein		homeodomain interacting protein kinase, isoform C	0	K08826	HIPK; homeodomain interacting protein kinase	146	2.72924	5.91212	55.7933	8.05e-14	1.57e-12	1	Overexpressed	4.46969	3.0487	4.05695	6.55934	6.75551	6.77326
GMOY007792-RA	EC:3.1.1.- 2.8.2.-	hypothetical protein	sulfateless	sulfateless, isoform A	0	K02577	NDST2; heparan sulfate N-deacetylase/N-sulfotransferase NDST2	533	2.33458	5.12238	74.1636	7.19e-18	3.36e-16	1	Overexpressed	3.9393	2.99891	3.44253	5.88855	5.78895	5.86001
GMOY007798-RA	EC:2.3.2.27	hypothetical protein	seven in absentia	seven in absentia, isoform A	0	K04506	SIAH1; E3 ubiquitin-protein ligase SIAH1	314	0.817857	3.12393	14.5234	0.000138433	0.000346457	1	Overexpressed	2.56142	2.62519	2.74756	3.50983	3.30205	3.52742
GMOY007813-RA	EC:2.4.1.41	hypothetical protein	polypeptide GalNAc transferase	polypeptide GalNAc transferase 6, isoform A	0	K00710	GALNT; polypeptide N-acetylgalactosaminyltransferase	316	0.691499	5.04447	5.41154	0.0200041	0.0323407	1	Overexpressed	4.68594	3.96088	5.09072	5.48057	5.23262	5.30506
GMOY007820-RA	EC:3.4.11.-	hypothetical protein	Puromycin sensitive aminopeptidase	puromycin sensitive aminopeptidase, isoform E	0	K08776	NPEPPS; puromycin-sensitive aminopeptidase	433	-0.245226	6.66718	1.29752	0.254666	0.313229	0	No Change	6.86247	6.65671	6.82661	6.69548	6.42723	6.48455
GMOY007828-RA	EC:2.3.1.88	hypothetical protein		separation anxiety	3.21e-95	K20793	NAA50; N-alpha-acetyltransferase 50	115	-0.659381	1.61694	5.49627	0.0190571	0.0309501	-1	Underexpressed	1.8603	2.02313	1.9372	1.42254	1.51099	0.917206
GMOY007831-RA	EC:2.3.2.27	hypothetical protein	Cbl proto-oncogene ortholog	Cbl proto-oncogene ortholog, isoform B	0	K04707	CBL; E3 ubiquitin-protein ligase CBL	193	0.562029	3.77563	7.86973	0.00502691	0.00927627	1	Overexpressed	3.48974	3.29547	3.57421	3.89704	4.17052	3.97113
GMOY007834-RA	EC:3.4.24.-	hypothetical protein		CG6512, isoform A	0	K08956	AFG3; AFG3 family protein	535	-0.434969	5.8773	4.80176	0.0284306	0.0443288	-1	Underexpressed	6.06581	5.96771	6.19631	5.74835	5.64375	5.5392
GMOY007845-RA	EC:2.7.1.78	hypothetical protein		crowded by cid	5.75e-140	K14399	CLP1; polyribonucleotide 5'-hydroxyl-kinase	106	-0.422326	0.516815	1.11512	0.290972	0.352248	0	No Change	0.616839	1.25135	0.231839	0.27498	-0.00726224	0.688531
GMOY007846-RA	EC:2.7.1.78	mRNA cleavage and polyadenylation factor IA/II complex subunit CLP1	mRNA cleavage and polyadenylation factor IA/II complex subunit CLP1	crowded by cid	0	K14399	CLP1; polyribonucleotide 5'-hydroxyl-kinase	300	-0.372541	3.76018	3.80907	0.0509759	0.0750613	0	No Change	4.01143	3.93464	3.86455	3.65293	3.64762	3.4008
GMOY007860-RA	EC:6.1.1.19	hypothetical protein	Arginyl-tRNA synthetase	Arginyl-tRNA synthetase	0	K01887	RARS; arginyl-tRNA synthetase	402	-0.3965	6.20994	2.45676	0.11702	0.15752	0	No Change	6.44582	6.64259	6.03549	5.74531	6.18497	6.03464
GMOY007863-RA	EC:1.14.-.-	putative cytochrome p450 6u1	putative cytochrome p450 6u1	Cyp6u1, isoform A	5.49e-78	K14999	CYP6; cytochrome P450, family 6	13	-1.69614	4.40693	37.3975	9.63e-10	7.26e-09	-1	Underexpressed	4.64621	5.19464	5.2035	3.72875	3.04956	3.19089
GMOY007865-RA	EC:3.4.16.-	hypothetical protein		CG4572, isoform B	1.72e-156	K09645	CPVL; vitellogenic carboxypeptidase-like protein	171	-0.365916	1.43056	1.62078	0.202983	0.256832	0	No Change	1.55175	2.02313	1.21959	1.1558	1.34104	1.28811
GMOY007866-RA	EC:3.4.24.59	hypothetical protein		CG7791	0	K01410	MIPEP; mitochondrial intermediate peptidase	369	-1.19727	6.03898	33.5629	6.9e-09	4.24e-08	-1	Underexpressed	6.35786	6.64259	6.54917	5.39782	5.35728	5.21654
GMOY007870-RA	EC:2.4.1.101	hypothetical protein	UDP-GlcNAc:a-3-D-mannoside-beta-1,2-N-acetylglucosaminyltransferase I	mannosyl (alpha-1,3-)-glycoprotein beta-1,2-N-acetylglucosaminyltransferase 1	0	K00726	MGAT1; alpha-1,3-mannosyl-glycoprotein beta-1,2-N-acetylglucosaminyltransferase	275	1.32164	0.540715	9.42599	0.00213932	0.00425962	1	Overexpressed	0.0131903	-0.0331178	-1.05395	0.68339	0.703474	1.26059
GMOY007890-RA	EC:1.14.11.4	hypothetical protein	PLOD1:	procollagen lysyl hydroxylase, isoform A	0	K13647	PLODN; procollagen-lysine,2-oxoglutarate 5-dioxygenase, invertebrate	64	-0.643306	4.4095	11.0958	0.000865249	0.0018659	-1	Underexpressed	4.56864	4.9014	4.62118	4.06246	3.94752	4.1654
GMOY007894-RA	EC:3.1.3.48	hypothetical protein	Protein tyrosine phosphatase 69D	protein tyrosine phosphatase 69D, isoform A	0	K01104	E3.1.3.48; protein-tyrosine phosphatase	659	0.545099	5.57926	6.49568	0.0108137	0.0185536	1	Overexpressed	5.50469	4.98688	5.29118	5.79171	5.85472	5.82286
GMOY007895-RA	EC:3.4.-.-	hypothetical protein	Spase 22/23-subunit	spase 22/23-subunit, isoform A	2.53e-100	K12948	SPCS3; signal peptidase complex subunit 3	56	-2.03394	9.99006	20.4438	6.14e-06	2.01e-05	-1	Underexpressed	10.0659	10.9173	10.8919	9.21577	7.67476	8.64149
GMOY007904-RA	EC:2.7.10.1	sevenless	sev: sevenless	sevenless	0	K05088	ROS1; proto-oncogene tyrosine-protein kinase ROS	291	1.27203	1.82113	6.58448	0.0102872	0.0177084	1	Overexpressed	1.50809	0.3311	0.900733	1.1558	2.52251	2.61657
GMOY007937-RA	EC:3.1.13.4	hypothetical protein		twin, isoform A	2.1e-104	K12603	CNOT6; CCR4-NOT transcription complex subunit 6	33	0.771581	0.285434	3.68067	0.0550466	0.0802865	0	No Change	0.243621	-1.26544	-0.0840025	0.578006	0.391438	0.603474
GMOY007954-RA	EC:5.4.2.11	hypothetical protein	Phosphoglyceromutase	phosphoglyceromutase, isoform A	2.22e-147	K01834	PGAM; 2,3-bisphosphoglycerate-dependent phosphoglycerate mutase	198	-1.50881	6.48924	35.4187	2.66e-09	1.81e-08	-1	Underexpressed	6.77883	7.24903	7.10951	5.80637	5.49392	5.31345
GMOY007964-RA	EC:3.1.3.48	hypothetical protein		protein tyrosine phosphatase Meg2, isoform C	2.32e-81	K18038	PTPN9; tyrosine-protein phosphatase non-receptor type 9	24	2.90208	1.69884	34.0828	5.28e-09	3.34e-08	1	Overexpressed	0.243621	-2.8857	-0.0840025	1.8422	2.46456	2.68026
GMOY007971-RA	EC:1.1.1.41	hypothetical protein		CG6439, isoform A	0	K00030	IDH3; isocitrate dehydrogenase (NAD+)	373	-1.62247	7.96498	32.8091	1.02e-08	6.06e-08	-1	Underexpressed	8.11273	8.71766	8.76534	7.12298	6.81238	6.86291
GMOY007974-RA	EC:4.4.1.17	hypothetical protein	Cytochrome c heme lyase	cytochrome c heme lyase, isoform A	1.16e-158	K01764	E4.4.1.17; cytochrome c heme-lyase	228	-0.916953	5.20378	25.2788	4.96e-07	2.03e-06	-1	Underexpressed	5.524	5.55479	5.70284	4.68058	4.75308	4.60896
GMOY007986-RA	EC:1.1.99.2	2-hydroxyglutarate dehydrogenase	2-hydroxyglutarate dehydrogenase	uncharacterized protein Dmel_CG10639, isoform A	0	K00109	E1.1.99.2; 2-hydroxyglutarate dehydrogenase	250	-0.783311	5.87205	9.58947	0.00195697	0.00393048	-1	Underexpressed	5.9865	6.10934	6.49665	5.71145	5.36522	5.16923
GMOY007990-RA	EC:2.4.1.1	Glycogen phosphorylase	GlyP: Glycogen phosphorylase	glycogen phosphorylase, isoform A	0	K00688	PYG; glycogen phosphorylase	621	-0.633186	6.50511	8.76158	0.00307642	0.00591375	-1	Underexpressed	6.65168	6.73291	6.96369	6.18059	6.22217	6.0618
GMOY007997-RA	EC:2.3.2.27	hypothetical protein		CG8786, isoform C	3.88e-70	K15700	RNF146; E3 ubiquitin-protein ligase RNF146	10	0.0714513	2.85106	0.0963075	0.756307	0.796214	0	No Change	2.74188	3.02402	2.67117	2.69381	3.04165	2.88334
GMOY008008-RA	EC:3.4.22.68	hypothetical protein		veloren, isoform A	0	K08596	SENP7; sentrin-specific protease 7	102	0.964086	6.17951	16.1676	5.8e-05	0.000155259	1	Overexpressed	5.94003	5.35163	5.48214	6.52697	6.54165	6.66395
GMOY008013-RA	EC:3.4.23.-	hypothetical protein	Signal peptide peptidase-like	signal peptide peptidase-like, isoform A	0	K09598	SPPL3; signal peptide peptidase-like 3	348	0.447995	3.78052	4.83102	0.027952	0.0437032	1	Overexpressed	3.51202	3.65821	3.42713	4.16609	3.91759	3.82849
GMOY008033-RA	EC:3.6.4.12	hypothetical protein	mutagen-sensitive	mutagen-sensitive 301	0	K19178	HELQ; POLQ-like helicase	296	-1.43273	0.463063	13.5768	0.000228995	0.000550106	-1	Underexpressed	0.532191	1.48627	1.21959	-0.0236649	-0.144828	-0.444052
GMOY008034-RA	EC:6.2.1.45	hypothetical protein	Ubiquitin activating enzyme	ubiquitin activating enzyme 2	0	K10685	UBLE1B; ubiquitin-like 1-activating enzyme E1 B	324	-0.317024	5.25631	1.93289	0.164443	0.213088	0	No Change	5.38911	5.52432	5.30388	4.70894	5.27875	5.22011
GMOY008035-RA	EC:3.1.-.-	hypothetical protein	lariat debranching enzyme	lariat debranching enzyme	0	K18328	DBR1; lariat debranching enzyme	298	-0.732524	5.31202	15.2725	9.31e-05	0.000240509	-1	Underexpressed	5.57249	5.78885	5.53697	4.96028	4.86034	4.89503
GMOY008036-RA	EC:1.13.11.19	hypothetical protein		CG7550	3.67e-78	K10712	ADO; cysteamine dioxygenase	44	-0.708756	0.377709	2.99473	0.0835356	0.116662	0	No Change	0.442265	0.621655	1.06895	0.578006	-0.218865	-0.195164
GMOY008037-RA	EC:3.6.1.6	apyrase precursor Cimex	apyrase precursor Cimex	CG5276, isoform A	0	K12304	CANT1; soluble calcium-activated nucleotidase 1	263	-0.617389	1.07854	4.10909	0.0426533	0.0641312	0	No Change	1.36858	1.68824	1.06895	0.781596	0.993051	0.603474
GMOY008040-RA	EC:1.11.1.15	hypothetical protein	thioredoxin peroxidase	thioredoxin peroxidase 1, isoform A	2.09e-119	K13279	PRDX1; peroxiredoxin 1	159	-1.27266	8.15485	22.1499	2.52e-06	8.91e-06	-1	Underexpressed	8.27984	8.8521	8.77335	7.5622	7.3437	7.22644
GMOY008048-RA	EC:2.1.1.201	hypothetical protein		CG2453, isoform A	1.35e-159	K06127	COQ5; 2-methoxy-6-polyprenyl-1,4-benzoquinol methylase	181	-1.60654	0.784394	22.0965	2.59e-06	9.14e-06	-1	Underexpressed	1.36858	1.48627	1.53905	0.403922	-0.0744062	-0.444052
GMOY008049-RA	EC:2.7.11.19	phosphorylase kinase gamma subunit	phosphorylase kinase gamma subunit	phosphorylase kinase gamma, isoform B	3.13e-179	K00871	PHKG; phosphorylase kinase gamma subunit	90	-0.0248882	5.79647	0.0119059	0.913112	0.928506	0	No Change	6.06393	5.73665	5.57939	5.94395	5.60001	5.78956
GMOY008064-RA	EC:2.7.1.32 2.7.1.82	hypothetical protein		CG2201, isoform A	5.36e-165	K14156	CHK; choline/ethanolamine kinase	60	1.05703	5.94304	6.59869	0.0102054	0.0175869	1	Overexpressed	5.87707	5.22202	4.54474	5.64124	6.67028	6.59333
GMOY008073-RA	EC:1.14.-.-	cyp28d1	cyp28d1: cyp28d1	Cyp28d1	5.96e-164	K14999	CYP6; cytochrome P450, family 6	29	-1.0925	3.9104	13.1811	0.000282789	0.000667475	-1	Underexpressed	3.8806	4.47038	4.66122	3.68501	3.04165	3.04529
GMOY008078-RA	EC:3.1.3.16	calcineurin a at 14f	cana-14f: calcineurin a at 14f	calcineurin A at 14F, isoform A	0	K04348	PPP3C; serine/threonine-protein phosphatase 2B catalytic subunit	472	2.9571	3.45974	114.234	1.16e-26	2.84e-24	1	Overexpressed	1.78912	0.747579	1.14624	4.29223	4.2204	4.18748
GMOY008079-RA	EC:2.4.1.175 2.4.1.226	hypothetical protein		uncharacterized protein Dmel_CG43313, isoform A	0	K00747	CHPF; chondroitin polymerizing factor	127	0.765592	3.43336	9.94333	0.00161434	0.00330755	1	Overexpressed	2.86812	2.65763	3.34755	3.7471	3.6107	3.87005
GMOY008081-RA	EC:1.2.1.84	hypothetical protein		CG4020, isoform A	2.68e-137	K13356	FAR; alcohol-forming fatty acyl-CoA reductase	138	0.0328677	0.497727	0.00236806	0.961188	0.968849	0	No Change	-0.117479	1.48627	-0.743967	-0.109096	1.23411	0.0170384
GMOY008085-RA	EC:2.6.1.19 2.6.1.22	hypothetical protein		CG7433, isoform A	0	K13524	ABAT; 4-aminobutyrate aminotransferase / (S)-3-amino-2-methylpropionate transaminase	193	-1.92697	8.09261	45.1075	1.87e-11	2.15e-10	-1	Underexpressed	8.35145	9.08391	8.74529	6.93104	6.89368	6.65473
GMOY008099-RA	EC:2.7.12.1	glyoxylase	glyoxylase	minibrain, isoform E	0	K08825	DYRK1; dual specificity tyrosine-phosphorylation-regulated kinase 1	71	0.314187	2.43316	1.85697	0.172975	0.222965	0	No Change	2.25304	2.16531	2.35037	2.4012	2.69371	2.58364
GMOY008104-RA	EC:3.2.1.28	Trehalose-1-phosphate	Trehalose-1-phosphate	trehalase, isoform C	0	K01194	TREH; alpha,alpha-trehalase	274	0.191804	5.31563	0.928533	0.335244	0.397858	0	No Change	5.34015	5.06758	5.22146	5.36256	5.57009	5.27271
GMOY008113-RA	EC:2.7.8.1	hypothetical protein		uncharacterized protein Dmel_CG33116	0	K00993	EPT1; ethanolaminephosphotransferase	261	0.271284	2.53641	1.3792	0.240238	0.297725	0	No Change	2.47336	2.52322	2.13975	2.58922	2.58911	2.77082
GMOY008135-RA	EC:2.7.12.2	hypothetical protein		hemipterous, isoform C	3.51e-151	K04431	MAP2K7; mitogen-activated protein kinase kinase 7	14	-0.13208	5.36986	0.452159	0.501311	0.562298	0	No Change	5.28301	5.36151	5.63742	5.3466	5.24988	5.31178
GMOY008138-RA	EC:3.6.4.13	hypothetical protein	kurz	kurz, isoform A	0	K14780	DHX37; ATP-dependent RNA helicase DHX37/DHR1	602	1.67344	3.15452	45.4896	1.53e-11	1.81e-10	1	Overexpressed	2.27925	1.55678	2.21342	3.6399	3.69375	3.81437
GMOY008177-RA	EC:2.7.1.67	hypothetical protein		phosphatidylinositol 4-kinase III alpha, isoform C	0	K00888	PI4KA; phosphatidylinositol 4-kinase A	170	-0.101529	4.90782	0.303964	0.581408	0.638606	0	No Change	5.05172	4.9676	4.8463	4.83723	4.97686	4.74921
GMOY008179-RA	EC:2.1.1.57	hypothetical protein		CG6379, isoform A	0	K14589	CMTR1; cap1 methyltransferase	358	-0.5468	4.34073	7.19993	0.00729063	0.0129598	-1	Underexpressed	4.37565	4.5675	4.81114	3.89704	4.13009	4.10866
GMOY008198-RA	EC:6.3.5.1	hypothetical protein		CG9940, isoform A	0	K01950	E6.3.5.1; NAD+ synthase (glutamine-hydrolysing)	395	0.653532	3.79101	10.7753	0.00102866	0.00218939	1	Overexpressed	3.55556	3.16612	3.48777	4.02786	4.02173	4.15423
GMOY008206-RA	EC:2.3.2.27	hypothetical protein	TRC8 ortholog	TRC8 ortholog, isoform D	0	K15703	RNF139; E3 ubiquitin-protein ligase RNF139	324	1.99646	4.94134	77.1755	1.56e-18	8.52e-17	1	Overexpressed	3.93106	3.31595	3.50254	5.65426	5.60135	5.55345
GMOY008210-RA	EC:1.1.1.8	glycerol 3 phosphate dehydrogenase	glycerol 3 phosphate dehydrogenase	glycerol 3 phosphate dehydrogenase, isoform B	0	K00006	GPD1; glycerol-3-phosphate dehydrogenase (NAD+)	211	-1.14406	9.60978	21.535	3.47e-06	1.2e-05	-1	Underexpressed	9.90176	10.2781	10.0086	8.91808	8.92222	8.94274
GMOY008222-RA	EC:2.3.1.26	hypothetical protein		CG8112, isoform B	1.87e-172	K00637	E2.3.1.26; sterol O-acyltransferase	178	0.0721001	4.99162	0.162848	0.686548	0.735112	0	No Change	4.88679	5.02469	4.95232	5.09769	5.05158	4.92382
GMOY008227-RA	EC:2.4.1.-	hypothetical protein	Phosphatidylinositol glycan anchor biosynthesis, class V ortholog (H. sapiens)	phosphatidylinositol glycan anchor biosynthesis, class V ortholog, isoform A	9.17e-159	K07542	PIGV; phosphatidylinositol glycan, class V	224	-1.69803	2.6541	35.7272	2.27e-09	1.57e-08	-1	Underexpressed	3.04656	3.72097	3.09811	1.81926	1.64226	1.49117
GMOY008229-RA	EC:6.1.1.20	phenylalanyl-tRNA synthetase beta subunit	phenylalanyl-tRNA synthetase beta subunit	mitochondrial phenylalanyl-tRNA synthetase	0	K01889	FARSA; phenylalanyl-tRNA synthetase alpha chain	253	-1.23956	5.0859	30.0511	4.21e-08	2.18e-07	-1	Underexpressed	5.22689	5.77042	5.70284	4.49039	4.26522	4.28289
GMOY008230-RA	EC:1.8.3.2	hypothetical protein		augmenter of liver regeneration, isoform B	3.3e-75	K17783	ERV1; mitochondrial FAD-linked sulfhydryl oxidase	105	-0.631882	3.75034	12.1597	0.000488343	0.00110604	-1	Underexpressed	4.02698	4.06131	4.0368	3.33488	3.37936	3.52163
GMOY008237-RA	EC:2.6.1.16	hypothetical protein	Glutamine:fructose-6-phosphate aminotransferase	Glutamine:fructose-6-phosphate aminotransferase 2	0	K00820	glmS; glucosamine--fructose-6-phosphate aminotransferase (isomerizing)	555	-1.52311	5.97425	49.2718	2.23e-12	3.17e-11	-1	Underexpressed	6.29663	6.72145	6.59813	5.04676	4.9727	5.06571
GMOY008238-RA	EC:5.2.1.8	hypothetical protein	Moca-cyp	Moca-cyp, isoform A	1.99e-154	K09566	PPIG; peptidyl-prolyl isomerase G (cyclophilin G)	65	2.10124	4.27662	30.2119	3.87e-08	2.02e-07	1	Overexpressed	3.51202	2.0721	2.59051	5.26831	4.68619	4.82865
GMOY008244-RA	EC:3.5.4.6	adenosine monophosphate deaminase	adenosine monophosphate deaminase	AMP deaminase, isoform H	0	K01490	AMPD; AMP deaminase	456	-0.0580105	5.60786	0.0891094	0.765312	0.803766	0	No Change	5.73754	5.61386	5.55125	5.43036	5.65416	5.64142
GMOY008256-RA	EC:3.2.1.50	hypothetical protein		uncharacterized protein Dmel_CG13397, isoform A	0	K01205	NAGLU; alpha-N-acetylglucosaminidase	412	-0.768704	-0.206921	2.10844	0.146489	0.192399	0	No Change	-0.805294	0.48368	0.60471	-0.0236649	-0.560095	-0.987388
GMOY008260-RA	EC:6.1.1.7	hypothetical protein		Alanyl-tRNA synthetase, isoform A	0	K01872	AARS; alanyl-tRNA synthetase	649	-1.11254	6.5369	21.8443	2.96e-06	1.03e-05	-1	Underexpressed	7.11252	7.12107	6.70096	5.79906	5.7543	6.06677
GMOY008261-RA	EC:4.1.3.4	hydroxymethylglutaryl-CoA lyase	hydroxymethylglutaryl-CoA lyase	uncharacterized protein Dmel_CG10399, isoform A	1.26e-175	K01640	E4.1.3.4; hydroxymethylglutaryl-CoA lyase	257	-1.52682	4.84977	47.6748	5.03e-12	6.6e-11	-1	Underexpressed	5.19283	5.74044	5.30809	3.84688	3.97684	3.90602
GMOY008263-RA	EC:2.3.2.27	hypothetical protein		uncharacterized protein Dmel_CG11070	0	K10596	UBE4A; ubiquitin conjugation factor E4 A	370	-0.487855	5.39777	7.07865	0.00780077	0.0137947	-1	Underexpressed	5.59875	5.61386	5.65736	5.25127	5.0885	5.06571
GMOY008272-RA	EC:3.2.1.84	hypothetical protein		glucosidase 2 alpha subunit, isoform B	0	K05546	GANAB; alpha 1,3-glucosidase	234	-1.64177	7.89092	30.7895	2.88e-08	1.54e-07	-1	Underexpressed	8.13935	8.59632	8.68223	7.20159	6.6027	6.67115
GMOY008278-RA	EC:2.7.7.2	3-phosphoadenosine 5-phosphosulfate sulfotransferase/FAD synthetase	3-phosphoadenosine 5-phosphosulfate sulfotransferase/FAD synthetase	CG4407, isoform B	4.67e-66	K00953	FLAD1; FAD synthetase	42	0.455593	1.93756	1.37358	0.241198	0.298726	0	No Change	1.31891	1.1637	2.28352	2.36997	2.27527	1.60494
GMOY008279-RA	EC:1.8.5.4	hypothetical protein		uncharacterized protein Dmel_CG14997, isoform A	0	K17218	sqr; sulfide:quinone oxidoreductase	244	-0.976492	7.73993	17.3222	3.15e-05	8.94e-05	-1	Underexpressed	7.94636	8.26625	8.21239	7.24527	7.20414	7.06084
GMOY008286-RA	EC:4.1.-.-	hypothetical protein		uncharacterized protein Dmel_CG11208	0	K12261	HACL1; 2-hydroxyacyl-CoA lyase 1	394	-0.665872	5.81946	11.1785	0.000827527	0.00179294	-1	Underexpressed	6.01797	6.28837	6.0304	5.42657	5.51549	5.4121
GMOY008299-RA	EC:3.6.4.13	hypothetical protein	DEAD box protein 45A	DEAD box protein 45A	0	K14778	DDX49; ATP-dependent RNA helicase DDX49/DBP8	222	1.75711	4.89789	62.8399	2.24e-15	6.32e-14	1	Overexpressed	3.99571	3.57571	3.65576	5.59978	5.60672	5.30169
GMOY008302-RA	EC:3.4.25.1	20S proteasome regulatory subunit alpha type 5	psma5: 20S proteasome regulatory subunit alpha type 5	proteasome alpha5 subunit, isoform A	1.47e-155	K02729	PSMA5; 20S proteasome subunit alpha 5	281	-1.52028	3.05597	37.7207	8.16e-10	6.31e-09	-1	Underexpressed	3.38503	3.70553	3.85307	2.32181	1.90881	2.23349
GMOY008304-RA	EC:2.7.1.48	hypothetical protein	lethal (2) k01209	lethal (2) k01209, isoform A	0	K00876	udk; uridine kinase	329	0.191611	4.7004	0.923895	0.336454	0.398932	0	No Change	4.84792	4.51534	4.38652	4.83151	4.77231	4.77131
GMOY008319-RA	EC:3.1.3.66	inositol polyphosphate-4-phosphatase	INPP4: inositol polyphosphate-4-phosphatase	uncharacterized protein Dmel_CG42271, isoform C	0	K01109	INPP4; inositol polyphosphate-4-phosphatase	452	-0.0428428	4.70912	0.0590757	0.807963	0.840106	0	No Change	4.70056	4.76658	4.72559	4.77302	4.72126	4.56183
GMOY008351-RA	EC:3.1.3.48	hypothetical protein		uncharacterized protein Dmel_CG13604, isoform A	0	K18993	UBASH3; ubiquitin-associated and SH3 domain-containing protein	319	0.218202	3.25906	0.809487	0.368272	0.431053	0	No Change	3.32339	2.68937	3.29761	3.51698	3.26179	3.28948
GMOY008361-RA	EC:4.6.1.1	hypothetical protein	Ac3	Ac3, isoform A	0	K08043	ADCY3; adenylate cyclase 3	419	0.451637	2.89669	0.644137	0.422217	0.484999	0	No Change	3.53395	2.16531	1.28939	2.49103	2.96012	3.57845
GMOY008371-RA	EC:5.3.3.8	hydroxyacyl-CoA dehydrogenase/enoyl-CoA hydratase	hydroxyacyl-CoA dehydrogenase/enoyl-CoA hydratase	CG4598, isoform A	7.83e-144	K13238	DCI; 3,2-trans-enoyl-CoA isomerase, mitochondrial	126	-1.63518	6.06948	27.8769	1.29e-07	6.07e-07	-1	Underexpressed	6.25762	6.82686	6.85853	5.47507	4.86707	4.65195
GMOY008377-RA	EC:3.4.11.-	hypothetical protein	granny smith	granny smith, isoform B	0	K09611	NPEPL1; probable aminopeptidase NPEPL1	131	-0.338935	7.53795	1.70585	0.191525	0.243593	0	No Change	7.85946	7.86734	7.29594	7.32224	7.48958	7.25548
GMOY008398-RA	EC:3.6.4.12	hypothetical protein		XNP, isoform B	4.55e-90	K10779	ATRX; transcriptional regulator ATRX	37	1.13864	3.84593	20.7493	5.24e-06	1.74e-05	1	Overexpressed	3.52303	2.65763	3.11743	4.224	4.27873	4.35296
GMOY008399-RA	EC:4.2.3.12 4.1.2.50	hypothetical protein	purple	purple	2.77e-71	K01737	queD; 6-pyruvoyltetrahydropterin/6-carboxytetrahydropterin synthase	64	0.307313	2.65499	1.06943	0.301074	0.362518	0	No Change	1.9929	2.97336	2.38266	2.61608	2.81925	2.90127
GMOY008400-RA	EC:3.5.1.23	hypothetical protein	brain washing	brain washing, isoform A	2.72e-165	K01441	ACER1_2; alkaline ceramidase	230	0.596846	3.2911	6.01456	0.0141883	0.0236804	1	Overexpressed	2.85074	3.12029	2.88918	3.29386	3.44676	3.8238
GMOY008404-RA	EC:2.4.1.255	hypothetical protein	EGF-domain O-GlcNAc transferase	EGF-domain O-GlcNAc transferase, isoform A	0	K18134	EOGT; protein O-GlcNAc transferase	280	-0.0372258	5.65672	0.0354368	0.850683	0.87639	0	No Change	5.7493	5.71369	5.5548	5.79171	5.56321	5.54777
GMOY008405-RA	EC:2.3.-.-	hypothetical protein		CG9870	9.68e-45	K05283	PIGW; phosphatidylinositol glycan, class W	10	-0.676895	5.16221	12.7546	0.000355136	0.000823852	-1	Underexpressed	5.39211	5.36151	5.62735	4.69955	4.87821	4.78827
GMOY008410-RA	EC:2.7.1.6	hypothetical protein				K00849	galK; galactokinase	23	-0.243865	5.69888	1.24339	0.264819	0.324241	0	No Change	5.7209	5.80342	5.9192	5.84094	5.41043	5.42765
GMOY008417-RA	EC:4.2.1.3	hypothetical protein	Iron regulatory protein 1A	iron regulatory protein 1B	0	K01681	ACO; aconitate hydratase	685	-0.88339	6.97499	14.5116	0.0001393	0.000348295	-1	Underexpressed	7.12793	7.5963	7.29276	6.49295	6.45279	6.46133
GMOY008419-RA	EC:3.1.13.4	hypothetical protein		twin, isoform B	0	K12603	CNOT6; CCR4-NOT transcription complex subunit 6	246	1.66404	2.31029	37.5682	8.83e-10	6.72e-09	1	Overexpressed	1.46307	0.970588	1.14624	2.87157	2.66312	2.97931
GMOY008423-RA	EC:2.7.11.1	hypothetical protein	greatwall	greatwall, isoform A	0	K16309	MASTL; serine/threonine-protein kinase greatwall	235	-0.852093	1.78725	9.16215	0.00247072	0.00486024	-1	Underexpressed	2.08493	2.4135	2.06211	1.1558	1.68348	1.17475
GMOY008427-RA	EC:3.1.-.-	hypothetical protein	tosca	tosca	0	K10746	EXO1; exonuclease 1	169	-1.25591	0.88197	16.8695	4e-05	0.000110977	-1	Underexpressed	1.26747	1.41213	1.64935	0.403922	0.118321	0.313313
GMOY008434-RA	EC:2.7.11.1	hypothetical protein		CG8866, isoform A	0	K08269	ULK1_2_3; serine/threonine-protein kinase ULK/ATG1	230	-0.23307	2.8352	0.869801	0.351011	0.413814	0	No Change	3.04656	3.16612	2.59051	2.49103	2.83763	2.80931
GMOY008444-RA	EC:1.5.1.3	dihydrofolate reductase	dihydrofolate reductase	dihydrofolate reductase, isoform A	2.41e-85	K00287	folA; dihydrofolate reductase	26	-1.55421	3.43397	31.7129	1.79e-08	1e-07	-1	Underexpressed	3.69837	4.3564	4.00603	2.272	2.81925	2.35556
GMOY008445-RA	EC:2.7.1.150	Ã‚Â 1-phosphatidylinositol-3-phosphate 5-kinase	fab1: 1-phosphatidylinositol-3-phosphate 5-kinase	fab1, isoform A	0	K00921	PIKFYVE; 1-phosphatidylinositol-3-phosphate 5-kinase	497	0.93867	6.49012	15.0367	0.000105441	0.000269919	1	Overexpressed	6.23436	5.80704	5.73447	6.99065	6.93427	6.70408
GMOY008446-RA	EC:3.1.26.-	hypothetical protein	Dicer-1	Dicer-1	0	K11592	DICER1; endoribonuclease Dicer	482	1.15155	2.52866	21.5324	3.48e-06	1.2e-05	1	Overexpressed	2.02423	1.41213	1.89304	3.02982	2.85577	2.95376
GMOY008448-RA	EC:3.1.-.-	hypothetical protein		uncharacterized protein Dmel_CG12877	0	K14570	REX1; RNA exonuclease 1	110	1.16661	4.23502	30.3094	3.68e-08	1.93e-07	1	Overexpressed	3.74613	3.50614	3.28057	4.53331	4.72126	4.79308
GMOY008449-RA	EC:2.3.1.137	carnitine o-acyltransferase	crot: carnitine o-acyltransferase	uncharacterized protein Dmel_CG12428, isoform A	0	K05940	CROT; carnitine O-octanoyltransferase	258	-0.735213	3.30062	13.7864	0.00020481	0.000496444	-1	Underexpressed	3.6185	3.76631	3.51717	2.98929	2.92617	2.80931
GMOY008456-RA	EC:3.4.24.-	hypothetical protein	ADAM metallopeptidase with thrombospondin type 1 motif A	ADAM metallopeptidase with thrombospondin type 1 motif A, isoform B	0	K08624	ADAMTS9; a disintegrin and metalloproteinase with thrombospondin motifs 9	350	0.461732	1.91697	2.276	0.13139	0.174793	0	No Change	1.89461	0.970588	1.84748	2.23781	1.81916	2.21927
GMOY008461-RA	EC:3.4.11.9	Xaa-Pro aminopeptidase	Xaa-Pro aminopeptidase	CG6225, isoform A	0	K01262	pepP; Xaa-Pro aminopeptidase	289	-0.260015	3.66957	1.29581	0.25498	0.313516	0	No Change	3.70804	3.78111	3.89845	3.80662	3.5395	3.21975
GMOY008462-RA	EC:3.2.1.25	hypothetical protein		beta-Mannosidase, isoform F	1.78e-149	K01192	E3.2.1.25; beta-mannosidase	77	-0.495882	7.49542	2.38615	0.122415	0.16405	0	No Change	7.2994	8.00137	7.78252	7.55093	7.31693	6.68092
GMOY008463-RA	EC:3.2.1.25	hypothetical protein		beta-Mannosidase, isoform A	0	K01192	E3.2.1.25; beta-mannosidase	300	-0.0130566	9.71122	0.00304981	0.955959	0.964322	0	No Change	9.78515	9.6189	9.7439	9.79466	9.72406	9.58776
GMOY008483-RA	EC:3.5.1.-	hypothetical protein	Sirt2	sirtuin 2, isoform A	4.73e-157	K11412	SIRT2; NAD-dependent deacetylase sirtuin 2	167	-0.454596	4.60125	5.75528	0.0164392	0.0270457	-1	Underexpressed	4.69083	4.79602	4.94693	4.51914	4.24471	4.30999
GMOY008502-RA	EC:1.16.3.2	ferritin	ferritin	ferritin 1 heavy chain homologue, isoform A	4.64e-108	K00522	FTH1; ferritin heavy chain	110	-1.40143	11.5671	22.3299	2.3e-06	8.18e-06	-1	Underexpressed	11.7174	12.3578	12.1646	10.9731	10.5144	10.5763
GMOY008525-RA	EC:1.13.11.18	glyoxylase	glyoxylase	sprite	0	K17725	ETHE1; sulfur dioxygenase	13	-0.577803	4.88886	7.51907	0.00610493	0.0110654	-1	Underexpressed	4.92879	5.11509	5.38185	4.73981	4.53953	4.43833
GMOY008533-RA	EC:3.1.-.-	hypothetical protein		uncharacterized protein Dmel_CG18643, isoform B	7.52e-71	K07560	dtd; D-tyrosyl-tRNA(Tyr) deacylase	73	-0.032728	1.97284	0.0146112	0.903789	0.920099	0	No Change	1.89461	2.37499	1.64935	2.09231	1.97672	1.78955
GMOY008536-RA	EC:2.7.4.10	adenylate kinase	adenylate kinase	adenylate kinase 3, isoform A	7.53e-87	K00944	AK3; nucleoside-triphosphate--adenylate kinase	85	-0.22472	4.05084	0.646399	0.421403	0.484206	0	No Change	3.67881	4.65046	4.00603	3.80662	3.99742	4.00053
GMOY008548-RA	EC:2.7.11.1	hypothetical protein	RIO kinase	RIO kinase 2	0	K07179	RIOK2; RIO kinase 2	287	0.155989	3.32121	0.275614	0.599591	0.655795	0	No Change	3.2851	3.67416	2.56259	3.32677	3.51687	3.32312
GMOY008568-RA	EC:3.2.1.23	hypothetical protein	Ectoderm-expressed	Ectoderm-expressed 3	0	K12309	GLB1; beta-galactosidase	315	-0.180229	1.18286	0.331197	0.564955	0.62304	0	No Change	1.55175	1.41213	0.710278	0.917406	1.23411	1.14496
GMOY008570-RA	EC:2.3.2.26	hypothetical protein	HECT and RLD domain containing protein	HECT and RLD domain containing protein 2	0	K10595	HERC2; E3 ubiquitin-protein ligase HERC2	1969	0.0283656	3.48558	0.0204517	0.886283	0.905688	0	No Change	3.58737	3.39506	3.41156	3.4212	3.42262	3.64381
GMOY008571-RA	EC:2.1.1.204	hypothetical protein	Dnmt2: DNA methyltransferase 2	methyltransferase 2, isoform C	7.18e-141	K15336	TRDMT1; tRNA (cytosine38-C5)-methyltransferase	133	-0.256393	1.32214	0.759874	0.383368	0.446323	0	No Change	1.10113	1.48627	1.75182	1.39178	1.14836	1.08347
GMOY008572-RA	EC:1.8.3.1	sulfite oxidase	sulfite oxidase	CG7280	0	K00387	SUOX; sulfite oxidase	257	-0.213935	7.00605	0.925102	0.336139	0.398739	0	No Change	7.20856	7.2003	6.89817	6.81915	6.98514	6.8777
GMOY008573-RA	EC:1.1.1.10	diacetyl reductase/L-xylulose reductase	diacetyl reductase/L-xylulose reductase	CG7322, isoform A	1.05e-115	K03331	DCXR; L-xylulose reductase	134	-2.22063	3.24409	59.109	1.49e-14	3.43e-13	-1	Underexpressed	3.95564	4.30611	3.69487	2.01366	1.99321	1.39321
GMOY008574-RA	EC:2.7.11.1	hypothetical protein	Bub1-related kinase	Bub1-related kinase	9.47e-168	K02178	BUB1; checkpoint serine/threonine-protein kinase	21	0.841548	1.11092	5.58297	0.018136	0.0296012	1	Overexpressed	0.532191	-0.0331178	1.06895	1.04152	1.51099	1.5605
GMOY008601-RA	EC:2.3.1.85	fatty acid synthase 3	fas-3: fatty acid synthase 3	fatty acid synthase 3	0	K00665	FASN; fatty acid synthase, animal type	794	3.00672	3.46357	13.3169	0.000263024	0.000623261	1	Overexpressed	2.22635	1.25135	-1.99566	3.91338	3.86481	4.75168
GMOY008613-RA	EC:3.6.4.12	hypothetical protein	Marcal1	Marcal1	2.32e-108	K14440	SMARCAL1; SWI/SNF-related matrix-associated actin-dependent regulator of chromatin subfamily A-like protein 1	126	0.426397	1.57718	2.02957	0.154265	0.201497	0	No Change	1.50809	0.747579	1.53905	1.97267	1.68348	1.5605
GMOY008639-RA	EC:2.3.1.176	hypothetical protein		sterol carrier protein X-related thiolase	0	K08764	SCP2; sterol carrier protein 2	114	-1.38107	7.45267	21.9667	2.77e-06	9.69e-06	-1	Underexpressed	7.72291	8.08874	8.11363	7.02112	6.28128	6.40196
GMOY008640-RA	EC:1.4.1.3	hypothetical protein		CG4434	7.39e-173	K00261	GLUD1_2; glutamate dehydrogenase (NAD(P)+)	133	2.1434	-0.0841762	14.173	0.000166749	0.000411285	1	Overexpressed	-1.04437	-1.85915	-1.44929	-0.199906	0.703474	0.416654
GMOY008656-RA	EC:3.6.1.52	diadenosine and diphosphoinositol polyphosphate phosphohydrolase	diadenosine and diphosphoinositol polyphosphate phosphohydrolase	Aps, isoform A	2.87e-102	K07766	E3.6.1.52; diphosphoinositol-polyphosphate diphosphatase	82	2.55619	4.79083	83.8272	5.4e-20	3.85e-18	1	Overexpressed	3.2851	2.4135	3.13649	5.74531	5.55351	5.3
GMOY008666-RA	EC:3.1.13.4 3.1.4.-	2-phosphodiesterase	2-phosphodiesterase	uncharacterized protein Dmel_CG31759, isoform C	0	K19612	PDE12; 2',5'-phosphodiesterase	171	-1.62623	8.28599	38.337	5.95e-10	4.77e-09	-1	Underexpressed	8.54547	9.12002	8.92428	7.30893	7.30377	7.15258
GMOY008668-RA	EC:3.4.24.64	hypothetical protein		CG8728	0	K01412	PMPCA; mitochondrial-processing peptidase subunit alpha	308	-1.5786	3.73558	31.4659	2.03e-08	1.12e-07	-1	Underexpressed	3.7648	4.69803	4.43353	2.7434	2.84673	2.75118
GMOY008669-RA	EC:3.1.26.3	drosha	drosha: drosha	drosha	0	K03685	rnc; ribonuclease III	808	1.21676	0.168764	5.25545	0.0218781	0.0351169	1	Overexpressed	-0.420779	-1.26544	-0.272316	0.340891	1.02548	-0.120907
GMOY008671-RA	EC:3.1.26.4	ribonuclease h1	rnh1: ribonuclease h1	ribonuclease H1, isoform A	2.83e-108	K03469	rnhA; ribonuclease HI	112	-0.813804	4.72748	13.0793	0.000298583	0.000702216	-1	Underexpressed	4.71503	5.11509	5.35768	4.18416	4.29212	4.33988
GMOY008677-RA	EC:2.1.1.43	erp60	erp60			K11433	SETMAR; histone-lysine N-methyltransferase SETMAR	61	-1.48509	5.39837	57.8913	2.77e-14	6.02e-13	-1	Underexpressed	5.93179	6.06164	5.89701	4.63861	4.39809	4.4073
GMOY008691-RA	EC:3.6.4.12	hypothetical protein		disc proliferation abnormal, isoform A	0	K02212	MCM4; DNA replication licensing factor MCM4	41	0.0830844	4.13349	0.220277	0.638829	0.692921	0	No Change	4.18088	4.07339	4.00603	4.20643	4.10375	4.20924
GMOY008692-RA	EC:2.3.2.27	hypothetical protein	wech	wech, isoform A	0	K12035	TRIM71; tripartite motif-containing protein 71	266	2.25977	1.32187	42.4097	7.4e-11	7.37e-10	1	Overexpressed	-0.805294	-0.0331178	0.231839	1.90891	1.99321	1.77016
GMOY008693-RA	EC:1.2.1.3	aldehyde dehydrogenase	ALDH3A1: aldehyde dehydrogenase	aldehyde dehydrogenase type III, isoform Q	0	K00128	ALDH; aldehyde dehydrogenase (NAD+)	66	-1.19004	6.56423	13.2706	0.000269595	0.000638446	-1	Underexpressed	6.71905	7.06774	7.28637	6.35121	5.69379	5.33009
GMOY008696-RA	EC:6.1.1.12	aspartyl tRNA synthetase	aspartyl tRNA synthetase	Aspartyl-tRNA synthetase, isoform A	0	K01876	DARS; aspartyl-tRNA synthetase	247	-1.46237	8.25546	29.0623	7.01e-08	3.48e-07	-1	Underexpressed	8.65586	8.9855	8.76878	7.6671	7.19214	7.1228
GMOY008702-RA	EC:2.3.2.27	hypothetical protein		uncharacterized protein Dmel_CG17019, isoform A	0	K20804	RNF34; E3 ubiquitin-protein ligase RNF34	18	0.824313	4.3599	16.579	4.67e-05	0.000127606	1	Overexpressed	3.97982	3.76631	3.88724	4.47579	4.75065	4.85419
GMOY008705-RA	EC:3.6.3.44	hypothetical protein	Multi drug resistance	multi drug resistance 49, isoform A	0	K05658	ABCB1; ATP-binding cassette, subfamily B (MDR/TAP), member 1	652	-1.3074	2.57289	20.0926	7.38e-06	2.38e-05	-1	Underexpressed	2.96817	2.78058	3.50254	1.99331	1.96004	1.53776
GMOY008720-RA	EC:3.2.1.169 2.3.1.48	hypothetical protein	O-GlcNAcase	O-GlcNAcase	0	K15719	NCOAT; protein O-GlcNAcase / histone acetyltransferase	464	0.620591	3.53345	6.21696	0.0126532	0.0213271	1	Overexpressed	3.57684	2.86637	2.95509	3.88604	3.75789	3.74656
GMOY008734-RA	EC:2.3.2.23	hypothetical protein		ubiquitin conjugating enzyme 2, isoform A	7.79e-120	K20217	UBE2E; ubiquitin-conjugating enzyme E2 E	47	0.479091	3.50681	5.49231	0.0191003	0.0310009	1	Overexpressed	3.2851	2.97336	3.41156	3.78311	3.71379	3.64913
GMOY008752-RA	EC:3.1.26.5	hypothetical protein		uncharacterized protein Dmel_CG34317	1.97e-34	K14529	RPP14; ribonuclease P protein subunit RPP14	18	-1.05475	4.39849	23.4781	1.26e-06	4.75e-06	-1	Underexpressed	4.68103	4.88093	4.95232	4.06733	3.71379	3.55599
GMOY008796-RA	EC:5.3.3.2	hypothetical protein		CG5919, isoform A	1.41e-115	K01823	idi; isopentenyl-diphosphate Delta-isomerase	177	0.170454	0.993853	0.144829	0.703527	0.749708	0	No Change	0.243621	1.55678	0.710278	0.578006	1.51099	0.917206
GMOY008797-RA	EC:3.1.21.-	TatD-related DNase	TatD-related DNase	CG3308	0	K03424	tatD; TatD DNase family protein	299	1.12231	6.14005	17.3929	3.04e-05	8.65e-05	1	Overexpressed	5.88135	5.10336	5.29966	6.44411	6.64702	6.66919
GMOY008803-RA	EC:1.14.11.-	hypothetical protein		CG6144, isoform B	1.73e-125	K10768	ALKBH6; alkylated DNA repair protein alkB homolog 6	131	-0.374048	0.24464	0.991997	0.319255	0.381248	0	No Change	0.243621	0.621655	0.490802	-0.199906	0.340795	0.0813609
GMOY008805-RA	EC:3.6.1.23	hypothetical protein	Deoxyuridine triphosphatase	deoxyuridine triphosphatase, isoform A	2.38e-93	K01520	dut; dUTP pyrophosphatase	113	-2.69876	2.84912	20.9912	4.61e-06	1.55e-05	-1	Underexpressed	3.33593	3.89436	3.82984	2.07305	-0.00726224	0.258726
GMOY008812-RA	EC:3.2.1.76	hypothetical protein		CG6201	9.27e-177	K01217	IDUA; L-iduronidase	154	-1.85944	2.10109	29.4864	5.63e-08	2.85e-07	-1	Underexpressed	3.04656	2.68937	2.64478	0.873541	1.51099	0.465676
GMOY008814-RA	EC:3.6.3.-	hypothetical protein		CG6230	0	K14950	ATP13A1; cation-transporting ATPase 13A1	720	-0.336849	6.52806	2.21017	0.137103	0.181348	0	No Change	6.64917	6.88626	6.50217	6.15905	6.42419	6.45147
GMOY008815-RA	EC:1.1.1.105	hypothetical protein		uncharacterized protein Dmel_CG15629	6.5e-125	K15734	SDR16C5; all-trans-retinol dehydrogenase (NAD+)	78	0.204942	2.42731	0.75005	0.38646	0.449457	0	No Change	2.47336	2.29473	2.13975	2.57559	2.62129	2.3425
GMOY008838-RA	EC:4.2.99.18	hypothetical protein		recombination repair protein 1, isoform A	1.18e-156	K10771	APEX1; AP endonuclease 1	146	0.944224	2.46816	7.33514	0.00676193	0.0120989	1	Overexpressed	1.92812	0.970588	2.41425	3.04966	2.68358	2.71108
GMOY008842-RA	EC:1.14.11.-	hypothetical protein		CG4036, isoform A	3.67e-139	K10766	ALKBH4; alkylated DNA repair protein alkB homolog 4	201	-1.10281	4.12379	27.7734	1.36e-07	6.4e-07	-1	Underexpressed	4.45827	4.73651	4.55186	3.67226	3.53388	3.23397
GMOY008853-RA	EC:3.1.3.57	inositol polyphosphate 1-phosphatase	Ipp: inositol polyphosphate 1-phosphatase	inositol polyphosphate 1-phosphatase	7.57e-170	K01107	INPP1; inositol polyphosphate 1-phosphatase	206	-1.3119	4.35563	15.301	9.17e-05	0.000237061	-1	Underexpressed	4.72936	4.86017	5.03593	4.18416	3.28876	2.98772
GMOY008854-RA	EC:2.7.11.24	hypothetical protein		nemo, isoform A	0	K04468	NLK; nemo like kinase	285	1.47189	-0.5426	6.48459	0.0108814	0.0186575	1	Overexpressed	-1.33108	-1.85915	-1.05395	-0.634059	0.0568953	-0.195164
GMOY008857-RA	EC:2.4.2.26	hypothetical protein	peptide O-xylosyltransferase	peptide O-xylosyltransferase	0	K00771	XYLT; protein xylosyltransferase	419	-0.786542	3.45659	13.5003	0.000238521	0.000570369	-1	Underexpressed	3.85469	3.73624	3.82984	3.25165	2.78177	3.03721
GMOY008868-RA	EC:2.4.1.222	hypothetical protein	fringe	fringe	0	K05948	FNG; fringe	141	3.0617	0.20265	25.9322	3.54e-07	1.5e-06	1	Overexpressed	-1.04437	-2.8857	-1.99566	1.11871	0.288309	0.807394
GMOY008882-RA	EC:1.14.13.-	hypothetical protein	Molecule interacting with CasL	molecule interacting with CasL, isoform O	0	K19947	MICAL; protein-methionine sulfoxide oxidase MICAL	190	1.95489	6.13619	14.8323	0.000117508	0.00029847	1	Overexpressed	5.73043	3.55863	4.41022	6.65395	6.86596	6.86233
GMOY008884-RA	EC:2.3.1.225	hypothetical protein		CG5196, isoform A	0	K20031	ZDHHC6; palmitoyltransferase ZDHHC6	193	-1.43496	3.95999	37.6215	8.59e-10	6.58e-09	-1	Underexpressed	4.20158	4.60958	4.71928	3.32677	2.96848	2.98772
GMOY008907-RA	EC:3.1.3.16	hypothetical protein	Protein phosphatase 2B at 14D	protein phosphatase 2B at 14D, isoform A	0	K04348	PPP3C; serine/threonine-protein phosphatase 2B catalytic subunit	500	-0.306352	1.57573	1.50394	0.220066	0.275858	0	No Change	1.75217	1.62401	1.80044	1.53944	1.31504	1.46729
GMOY008920-RA	EC:2.6.1.44 2.6.1.45 2.6.1.51	hypothetical protein	Serine pyruvate aminotransferase	serine pyruvate aminotransferase	0	K00830	AGXT; alanine-glyoxylate transaminase / serine-glyoxylate transaminase / serine-pyruvate transaminase	227	-1.48079	1.34848	11.0784	0.000873374	0.00188135	-1	Underexpressed	1.63529	2.59199	1.53905	-0.199906	0.925921	0.768851
GMOY008921-RA	EC:2.3.2.27	hypothetical protein	deltex	deltex	0	K06058	DTX; deltex	232	0.233581	2.67794	1.20239	0.272844	0.33282	0	No Change	2.53991	2.48756	2.6179	2.82627	2.68358	2.82818
GMOY008925-RA	EC:1.4.1.13 1.4.1.14	glutamate synthase	glutamate synthase	CG9674, isoform A	0	K00264	GLT1; glutamate synthase (NADPH/NADH)	1444	-0.270397	8.29456	0.855467	0.35501	0.417901	0	No Change	8.73078	8.07379	8.39071	8.32749	7.77293	8.29544
GMOY008930-RA	EC:2.1.1.-	hypothetical protein		CG7544, isoform A	7.23e-120	K11393	METT10D; methyltransferase	78	-1.15508	1.85189	17.2889	3.21e-05	9.07e-05	-1	Underexpressed	2.42722	2.20976	2.41425	1.62129	1.05719	1.01925
GMOY008976-RA	EC:6.3.4.21	hypothetical protein		CG3714, isoform C	0	K00763	pncB; nicotinate phosphoribosyltransferase	152	0.808788	6.75026	10.1603	0.001435	0.00297666	1	Overexpressed	6.60841	5.9838	6.19858	6.92702	7.19303	7.15538
GMOY008988-RA	EC:1.4.3.1	hypothetical protein		uncharacterized protein Dmel_CG12338, isoform A	0	K00272	DDO; D-aspartate oxidase	219	-1.17774	4.07848	17.8384	2.4e-05	6.97e-05	-1	Underexpressed	4.18088	4.69803	4.75673	3.78902	3.10371	3.20539
GMOY008989-RA	EC:2.3.2.25	ubiquitin conjugating enzyme	ubiquitin conjugating enzyme	CG7220, isoform E	4.91e-106	K10688	UBE2W; ubiquitin-conjugating enzyme E2 W	106	0.57669	5.76013	4.19504	0.0405424	0.0612983	0	No Change	5.3861	5.22202	5.67703	6.43188	5.88486	5.61042
GMOY008992-RA	EC:2.3.2.27	hypothetical protein		uncharacterized protein Dmel_CG33144, isoform A	4.71e-135	K11975	RNF144; E3 ubiquitin-protein ligase RNF144	80	2.13651	2.82191	57.7822	2.93e-14	6.34e-13	1	Overexpressed	1.82515	0.970588	1.06895	3.4288	3.51687	3.44425
GMOY008993-RA	EC:3.6.3.14	vacuolar H+-ATPase v1 sector subunit A	vacuolar H+-ATPase v1 sector subunit A	vacuolar H	0	K02145	ATPeV1A; V-type H+-transporting ATPase subunit A	579	-0.776286	9.09511	8.20262	0.00418299	0.00785789	-1	Underexpressed	9.24275	9.55359	9.48177	8.97918	8.44645	8.47807
GMOY008994-RA	EC:2.3.2.27	hypothetical protein		uncharacterized protein Dmel_CG33144, isoform A	8.51e-54	K11975	RNF144; E3 ubiquitin-protein ligase RNF144	16	2.77168	4.31371	87.6122	7.96e-21	6.79e-19	1	Overexpressed	2.85074	1.68824	2.17706	5.00671	5.08274	5.16923
GMOY009001-RA	EC:3.2.1.24	hypothetical protein	alpha-Man-IIb	alpha-Mannosidase class II b, isoform A	0	K01191	E3.2.1.24; alpha-mannosidase	546	1.49778	0.529179	14.5936	0.000133369	0.000334638	1	Overexpressed	-0.420779	-0.846049	-0.0840025	0.959976	0.743013	1.08347
GMOY009020-RA	EC:3.6.4.13	hypothetical protein		spindle E	0	K18408	TDRD9; ATP-dependent RNA helicase TDRD9	450	0.126437	4.61878	0.487867	0.48488	0.546728	0	No Change	4.66621	4.42398	4.55186	4.63205	4.78184	4.61983
GMOY009027-RA	EC:2.4.2.30	hypothetical protein	tankyrase	tankyrase, isoform A	0	K10799	TNKS; tankyrase	602	0.362761	4.53153	2.0874	0.148519	0.194804	0	No Change	4.45827	3.96088	4.51591	5.01178	4.56733	4.4536
GMOY009038-RA	EC:3.2.1.52	hypothetical protein		CG7985, isoform A	0	K14459	HEX; hexosaminidase	217	-0.41864	2.26225	2.56127	0.10951	0.148405	0	No Change	2.49588	2.52322	2.38266	2.36997	1.76257	2.00385
GMOY009045-RA	EC:3.7.1.5	hypothetical protein		CG5793, isoform B	6.02e-101	K01557	FAHD1; acylpyruvate hydrolase	140	-2.05034	5.62686	37.363	9.81e-10	7.38e-09	-1	Underexpressed	5.82687	6.56132	6.47995	4.69641	4.26522	3.72155
GMOY009051-RA	EC:2.7.6.2	hypothetical protein		uncharacterized protein Dmel_CG14721, isoform B	1.12e-93	K00949	thiN; thiamine pyrophosphokinase	73	-0.537716	4.75572	8.38046	0.00379276	0.00719725	-1	Underexpressed	4.94934	5.1891	4.85784	4.42351	4.45574	4.52183
GMOY009056-RA	EC:2.7.1.26	hypothetical protein		CG2846, isoform A	2.35e-70	K00861	RFK; riboflavin kinase	96	-0.838706	3.10446	7.51239	0.00612762	0.0111014	-1	Underexpressed	3.04656	3.88068	3.42713	2.98929	2.35399	2.56126
GMOY009061-RA	EC:2.4.1.133	beta-1 4-galactosyltransferase b4GALT7/SQV-3	beta-1,4-galactosyltransferase b4GALT7/SQV-3	beta-4-galactosyltransferase 7	2.35e-162	K00733	B4GALT7; xylosylprotein 4-beta-galactosyltransferase	155	-1.63545	5.0564	50.0903	1.47e-12	2.14e-11	-1	Underexpressed	5.27977	5.88791	5.76235	4.07703	4.08079	3.94543
GMOY009074-RA	EC:2.7.11.1	hypothetical protein		Dual-specificity tyrosine phosphorylation-regulated kinase 2, isoform A	1.86e-46	K08827	PRPF4B; serine/threonine-protein kinase PRP4	203	1.11709	4.1586	17.9176	2.31e-05	6.73e-05	1	Overexpressed	3.80143	2.83834	3.61556	4.66458	4.55904	4.56183
GMOY009077-RA	EC:2.3.2.23	ubiquitin protein ligase	ubiquitin protein ligase	uncharacterized protein Dmel_CG40045, isoform A	2.79e-112	K10575	UBE2G1; ubiquitin-conjugating enzyme E2 G1	144	-1.08416	2.82516	22.3103	2.32e-06	8.25e-06	-1	Underexpressed	3.07676	3.47006	3.3311	2.2204	2.3667	2.08453
GMOY009079-RA	EC:2.3.1.85	fatty acid synthase 2	fas-2: fatty acid synthase 2	fatty acid synthase 3	0	K00665	FASN; fatty acid synthase, animal type	1009	-0.083225	3.69338	0.00969748	0.921555	0.935999	0	No Change	1.78912	5.09153	1.53905	3.60679	4.06528	3.19816
GMOY009090-RA	EC:4.4.1.5	hypothetical protein		glyoxalase 1	3.79e-103	K01759	GLO1; lactoylglutathione lyase	28	-1.76531	4.60057	64.0419	1.22e-15	3.66e-14	-1	Underexpressed	5.08923	5.45217	5.16687	3.65293	3.5673	3.21259
GMOY009091-RA	EC:3.6.4.13	hypothetical protein		DHX15 ortholog, isoform A	0	K12820	DHX15; pre-mRNA-splicing factor ATP-dependent RNA helicase DHX15/PRP43	576	0.556769	5.15988	6.50304	0.010769	0.0184851	1	Overexpressed	5.05551	4.74409	4.72559	5.14919	5.58104	5.45674
GMOY009102-RA	EC:5.2.1.8	FKBP-type peptidyl-prolyl cis-trans isomerase	FKBP-type peptidyl-prolyl cis-trans isomerase	FK506-binding protein 2	3.06e-74	K09568	FKBP1; FK506-binding protein 1	134	-1.6996	4.42413	58.5656	1.97e-14	4.46e-13	-1	Underexpressed	4.90374	5.29087	4.93609	3.60008	3.23431	3.23397
GMOY009117-RA	EC:2.7.11.1	LIM Kinase 1	LIMK1: LIM Kinase 1	LIM-kinase1, isoform A	0	K05743	LIMK1; LIM domain kinase 1	251	0.186676	5.50043	1.00886	0.315176	0.37716	0	No Change	5.50469	5.29603	5.39774	5.63305	5.58649	5.54919
GMOY009128-RA	EC:2.8.2.-	heparan sulfate 6-o-sulfotransferase	hs6st: heparan sulfate 6-o-sulfotransferase	heparan sulfate 6-O-sulfotransferase, isoform A	0	K02514	HS6ST1; heparan sulfate 6-O-sulfotransferase HS6ST1	247	0.826678	1.78169	7.98918	0.00470577	0.00874151	1	Overexpressed	1.50809	0.621655	1.48057	2.255	2.07294	1.91839
GMOY009173-RA	EC:1.11.1.7	hypothetical protein	Peroxiredoxin 2540-2	peroxiredoxin 2540-1	1.12e-134	K00430	E1.11.1.7; peroxidase	172	-1.3631	8.09792	22.8393	1.76e-06	6.39e-06	-1	Underexpressed	8.37177	8.79809	8.67369	7.59718	7.18991	6.92063
GMOY009188-RA	EC:2.7.4.9	hypothetical protein		CG5757, isoform A	2.88e-82	K00943	tmk; dTMP kinase	73	-0.689804	2.09396	7.5771	0.00591145	0.0107495	-1	Underexpressed	2.22635	2.4135	2.6179	1.67339	1.59982	1.95318
GMOY009189-RA	EC:2.5.1.58 2.5.1.59	farnesyltransferase alpha subunit	farnesyltransferase alpha subunit	farnesyl transferase alpha, isoform A	7.88e-170	K05955	FNTA; protein farnesyltransferase/geranylgeranyltransferase type-1 subunit alpha	141	-1.09497	6.85562	16.3738	5.2e-05	0.00014064	-1	Underexpressed	7.28411	7.64566	6.88273	6.05244	6.31856	6.24583
GMOY009204-RA	EC:3.4.-.-	hypothetical protein	Spase 25-subunit	spase 25-subunit, isoform A	1.2e-86	K12947	SPCS2; signal peptidase complex subunit 2	108	-1.15481	4.20832	28.2696	1.06e-07	5.06e-07	-1	Underexpressed	4.55261	4.99325	4.46403	3.62674	3.47051	3.51583
GMOY009213-RA	EC:3.1.3.48	hypothetical protein	Protein tyrosine phosphatase 10D	protein tyrosine phosphatase 10D, isoform F	0	K05694	PTPRB; receptor-type tyrosine-protein phosphatase beta	895	1.83907	3.88235	34.1977	4.98e-09	3.17e-08	1	Overexpressed	3.20534	1.9199	2.56259	4.48675	4.40427	4.59526
GMOY009220-RA	EC:5.3.4.1	hypothetical protein		CG5027	0	K09585	TXNDC10; thioredoxin domain-containing protein 10	245	-0.973035	5.6285	17.8016	2.45e-05	7.1e-05	-1	Underexpressed	5.78861	6.12683	6.17341	5.32233	4.90023	4.94558
GMOY009226-RA	EC:6.1.1.16	hypothetical protein	Cysteinyl-tRNA synthetase	Cysteinyl-tRNA synthetase	0	K01883	CARS; cysteinyl-tRNA synthetase	448	-0.407149	5.35843	4.51399	0.0336187	0.0517682	0	No Change	5.63218	5.55048	5.4596	5.29141	5.11323	5.01515
GMOY009235-RA	EC:2.3.1.48	hypothetical protein		enoki mushroom, isoform A	1.17e-146	K11306	MYST4; histone acetyltransferase MYST4	37	2.96871	3.64513	116.938	2.96e-27	8.01e-25	1	Overexpressed	1.92812	0.970588	1.35597	4.35339	4.35088	4.56183
GMOY009240-RA	EC:3.6.4.12	hypothetical protein		CG4049	0	K10876	RAD54L2; RAD54-like protein 2	165	1.84997	3.5943	32.0319	1.52e-08	8.66e-08	1	Overexpressed	2.95197	1.62401	2.17706	4.31291	4.12261	4.17648
GMOY009241-RA	EC:4.1.1.36	hypothetical protein	Phosphopantothenoylcysteine decarboxylase	phosphopantothenoylcysteine decarboxylase, isoform A	3.29e-92	K01598	PPCDC; phosphopantothenoylcysteine decarboxylase	157	-0.453014	5.12985	5.70559	0.0169109	0.0277577	-1	Underexpressed	5.32136	5.28048	5.41736	5.06394	4.81236	4.7786
GMOY009244-RA	EC:3.6.3.8	hypothetical protein	Calcium ATPase at 60A	Sarco/endoplasmic reticulum Ca(2+)-ATPase, isoform A	0	K05853	ATP2A; Ca2+ transporting ATPase, sarcoplasmic/endoplasmic reticulum	885	0.426903	6.97207	3.99026	0.0457639	0.0682066	0	No Change	6.73334	6.68453	6.80591	7.22141	7.24344	7.03214
GMOY009249-RA	EC:2.4.1.224 2.4.1.225	hypothetical protein		tout-velu, isoform A	0	K02366	EXT1; glucuronyl/N-acetylglucosaminyl transferase EXT1	111	-0.00617699	3.63396	0.000901954	0.976041	0.980794	0	No Change	3.81044	3.39506	3.65576	3.6594	3.49966	3.73161
GMOY009250-RA	EC:5.4.99.-	hypothetical protein	Nucleolar protein at 60B	nucleolar protein at 60B, isoform A	0	K11131	DKC1; H/ACA ribonucleoprotein complex subunit 4	283	0.721279	6.59693	10.9849	0.000918592	0.00196956	1	Overexpressed	6.33306	6.23561	5.97852	6.83924	6.96803	6.92173
GMOY009258-RA	EC:3.2.1.14	hypothetical protein		chitinase 2, isoform A	0	K01183	E3.2.1.14; chitinase	124	0.136333	2.98372	0.411579	0.521169	0.58074	0	No Change	2.7229	2.97336	3.03854	2.95812	3.0961	3.06928
GMOY009268-RA	EC:2.7.11.1	hypothetical protein		no-on-and-no-off transient C, isoform A	0	K08873	SMG1; serine/threonine-protein kinase SMG1	424	0.932999	4.85125	13.268	0.000269979	0.000639162	1	Overexpressed	4.71982	4.10902	3.95325	5.06881	5.32508	5.29662
GMOY009283-RA	EC:3.6.4.13	hypothetical protein	Dead box protein 73D	dead box protein 73D	0	K14807	DDX51; ATP-dependent RNA helicase DDX51/DBP6	194	0.275198	3.80786	2.04394	0.152814	0.199868	0	No Change	3.74613	3.70553	3.51717	3.79491	4.02575	3.96688
GMOY009285-RA	EC:2.3.2.27	hypothetical protein		uncharacterized protein Dmel_CG13025, isoform A	0	K15691	RFWD3; E3 ubiquitin-protein ligase RFWD3	134	0.0118309	3.62758	0.00328428	0.954299	0.962896	0	No Change	3.50092	3.54135	3.80622	3.58655	3.79598	3.49826
GMOY009286-RA	EC:2.3.1.-	hypothetical protein		CG9706, isoform A	0	K03372	ACATN; MFS transporter, PAT family, solute carrier family 33 (acetyl-CoA transportor), member 1	343	-0.697735	2.06634	8.29728	0.00397045	0.00749454	-1	Underexpressed	2.40359	2.37499	2.41425	1.64758	1.94316	1.53776
GMOY009300-RA	EC:3.4.11.7	hypothetical protein		uncharacterized protein Dmel_CG32473, isoform C	0	K11141	ENPEP; glutamyl aminopeptidase	35	-0.250391	12.0454	1.07441	0.299951	0.361333	0	No Change	12.1097	12.2286	12.1548	11.8661	12.051	11.8167
GMOY009309-RA	EC:5.4.99.45	hypothetical protein		CG3045	0	K01855	PUS3; tRNA pseudouridine38/39 synthase	218	-0.26477	2.4827	1.19501	0.274321	0.334206	0	No Change	2.86812	2.25287	2.6179	2.3054	2.35399	2.41917
GMOY009321-RA	EC:3.6.4.13	hypothetical protein		CG9143	3.95e-178	K14805	DDX24; ATP-dependent RNA helicase DDX24/MAK5	108	1.77021	2.29231	39.3118	3.61e-10	3.08e-09	1	Overexpressed	1.4166	0.747579	1.06895	2.65547	3.00146	2.85602
GMOY009322-RA	EC:1.2.1.12	hypothetical protein		glyceraldehyde 3 phosphate dehydrogenase 2, isoform A	1.38e-148	K00134	GAPDH; glyceraldehyde 3-phosphate dehydrogenase	193	0.0540909	4.91894	0.0926106	0.760884	0.800066	0	No Change	4.91632	4.81053	4.94152	4.85988	4.93265	5.03762
GMOY009324-RA	EC:6.1.1.16	cysteinyl-tRNA synthetase	cysteinyl-tRNA synthetase	CG8257, isoform A	0	K01883	CARS; cysteinyl-tRNA synthetase	222	-0.482322	6.0682	4.782	0.0287587	0.0447354	-1	Underexpressed	6.24438	6.41951	6.20084	5.53965	5.96751	5.885
GMOY009332-RA	EC:3.-.-.-	5-3 exonuclease	5-3 exonuclease	flap endonuclease 1	0	K04799	FEN1; flap endonuclease-1	244	-0.3854	1.47207	1.82444	0.176785	0.227391	0	No Change	1.82515	1.25135	1.80044	1.39178	1.44059	1.05172
GMOY009344-RB	EC:5.2.1.8	SNAP-25	SNAP-25	shutdown	4.98e-117	K09572	FKBP6; FK506-binding protein 6	115	-1.23533	5.33546	32.9133	9.64e-09	5.77e-08	-1	Underexpressed	5.54845	5.98699	5.9247	4.73981	4.51975	4.53049
GMOY009347-RA	EC:3.6.4.12	hypothetical protein	Xeroderma pigmentosum D ortholog (H. sapiens)	xeroderma pigmentosum D ortholog	0	K10844	ERCC2; DNA excision repair protein ERCC-2	617	-1.10279	1.73587	15.2211	9.56e-05	0.000246318	-1	Underexpressed	1.9929	2.0721	2.56259	1.39178	1.05719	1.05172
GMOY009349-RA	EC:3.5.4.16	hypothetical protein	Punch	punch, isoform A	0	K01495	GCH1; GTP cyclohydrolase I	164	-0.569112	3.415	5.07548	0.0242666	0.0385639	-1	Underexpressed	3.51202	3.96088	3.54597	2.87157	3.00146	3.41958
GMOY009356-RA	EC:2.3.1.50	aminolevulinate delta- synthase 2	aminolevulinate, delta-, synthase 2	serine palmitoyltransferase subunit I, isoform A	0	K00654	SPT; serine palmitoyltransferase	269	-0.749707	6.08666	12.477	0.000412003	0.000944594	-1	Underexpressed	6.19533	6.55056	6.47995	5.68155	5.75067	5.56333
GMOY009357-RA	EC:1.3.5.1	hypothetical protein		succinate dehydrogenase, subunit A (flavoprotein), isoform A	5.67e-163	K00234	SDHA; succinate dehydrogenase (ubiquinone) flavoprotein subunit	83	-0.810566	5.53946	15.7735	7.14e-05	0.00018773	-1	Underexpressed	5.80899	5.93499	5.93017	5.25127	4.86034	5.11456
GMOY009358-RA	EC:1.6.2.2	hypothetical protein		uncharacterized protein Dmel_CG11257	7.88e-145	K00326	E1.6.2.2; cytochrome-b5 reductase	154	0.77391	2.90045	11.409	0.000730894	0.00159903	1	Overexpressed	2.6842	2.37499	2.21342	3.28552	3.20629	3.13894
GMOY009359-RA	EC:3.5.1.99	hypothetical protein		CG8839, isoform A	0	K19176	FAAH2; fatty acid amide hydrolase 2	70	0.236329	7.25046	0.83107	0.361963	0.425001	0	No Change	7.21196	7.19617	6.95968	6.95951	7.57079	7.48644
GMOY009360-RA	EC:3.4.22.68	hypothetical protein	Deneddylase	deneddylase 1, isoform A	2.67e-104	K08597	SENP8; sentrin-specific protease 8	122	-0.701706	3.26411	8.33366	0.00389171	0.00736008	-1	Underexpressed	3.51202	3.78111	3.45777	2.56184	3.14857	2.90127
GMOY009363-RA	EC:1.14.11.-	hypothetical protein		lysine (K)-specific demethylase 4B, isoform E	0	K06709	KDM4; jumonji domain-containing protein 2	52	1.66965	3.15033	12.0075	0.000529857	0.00119146	1	Overexpressed	2.93558	1.41213	1.06895	3.96131	3.59997	3.53318
GMOY009364-RA	EC:2.4.1.18	hypothetical protein	1,4-Alpha-Glucan Branching Enzyme	1,4-Alpha-Glucan branching enzyme	0	K00700	GBE1; 1,4-alpha-glucan branching enzyme	504	-0.304393	4.80088	1.78258	0.181833	0.232852	0	No Change	4.87825	4.82488	5.11975	4.9629	4.47935	4.43218
GMOY009368-RA	EC:3.6.4.13	hypothetical protein		CG6701, isoform B	0	K18422	MOV10; helicase MOV-10	24	0.1235	4.928	0.127989	0.720526	0.7649	0	No Change	4.89105	4.42398	5.17612	5.564	4.63457	4.52761
GMOY009372-RA	EC:3.6.4.13	hypothetical protein		CG6967, isoform C	3.61e-144	K18422	MOV10; helicase MOV-10	49	-1.56789	4.91558	25.9889	3.43e-07	1.46e-06	-1	Underexpressed	5.41888	5.50662	5.5898	4.50843	3.55069	3.56727
GMOY009373-RA	EC:5.3.99.2 2.5.1.18	hypothetical protein	Glutathione S transferase S1	glutathione S transferase S1, isoform A	1.91e-139	K04097	HPGDS; prostaglandin-H2 D-isomerase / glutathione transferase	106	-1.63157	7.27743	8.38227	0.00378899	0.00719184	-1	Underexpressed	7.41028	7.89652	8.21239	7.23176	5.30044	5.2519
GMOY009378-RA	EC:1.14.-.-	hypothetical protein	Cyp9f2	Cyp9f2	0	K15003	CYP9; cytochrome P450, family 9	118	-0.459506	6.95675	4.80172	0.0284313	0.0443288	-1	Underexpressed	7.09787	7.1513	7.254	6.66685	6.77472	6.6861
GMOY009387-RA	EC:3.1.1.31	hypothetical protein		uncharacterized protein Dmel_CG17333	4.05e-68	K01057	PGLS; 6-phosphogluconolactonase	139	-0.782099	0.298627	3.65842	0.0557865	0.081275	0	No Change	0.346359	1.33398	0.231839	0.133371	-0.00726224	-0.195164
GMOY009390-RA	EC:6.2.1.-	hypothetical protein		CG3394, isoform B	0	K08745	SLC27A1_4; solute carrier family 27 (fatty acid transporter), member 1/4	414	-0.363802	5.24428	3.7716	0.0521296	0.0764873	0	No Change	5.31504	5.55479	5.37384	4.94712	5.08658	5.12031
GMOY009396-RA	EC:6.1.1.9	hypothetical protein	Valyl-tRNA synthetase	Valyl-tRNA synthetase, isoform A	0	K01873	VARS; valyl-tRNA synthetase	657	-0.566955	7.20194	6.43129	0.0112127	0.019167	-1	Underexpressed	7.44542	7.63144	7.27781	6.92635	6.89532	6.85373
GMOY009400-RA	EC:2.7.10.1	hypothetical protein		anaplastic lymphoma kinase, isoform A	0	K05119	ALK; anaplastic lymphoma kinase	250	1.63817	-0.245263	7.47807	0.00624551	0.0112785	1	Overexpressed	-2.8857	-1.26544	-0.272316	-0.0236649	0.440364	-0.120907
GMOY009401-RA	EC:1.2.1.84	hypothetical protein		CG5065, isoform A	0	K13356	FAR; alcohol-forming fatty acyl-CoA reductase	274	2.44035	2.93201	11.5457	0.000679051	0.00149314	1	Overexpressed	1.55175	-0.256748	1.7015	2.58922	2.58911	4.62793
GMOY009404-RA	EC:1.2.1.84	hypothetical protein		CG8303, isoform C	0	K13356	FAR; alcohol-forming fatty acyl-CoA reductase	104	0.205063	1.40918	0.258586	0.611093	0.66633	0	No Change	1.31891	1.41213	1.14624	0.917406	1.17751	2.08453
GMOY009406-RA	EC:1.2.1.84	acyl-CoA reductase	acyl-CoA reductase	CG8306	0	K13356	FAR; alcohol-forming fatty acyl-CoA reductase	293	-0.209566	6.11449	0.864174	0.352573	0.415406	0	No Change	6.19361	6.31404	6.13601	5.80198	5.89586	6.27707
GMOY009419-RA	EC:3.6.4.12	hypothetical protein		CG5205	0	K18663	ASCC3; activating signal cointegrator complex subunit 3	1267	-0.438397	4.74471	5.03947	0.0247761	0.0392781	-1	Underexpressed	5.07434	4.74409	5.00514	4.66458	4.39188	4.4777
GMOY009427-RA	EC:3.5.1.89	hypothetical protein		CG4433, isoform B	9.52e-132	K03434	PIGL; N-acetylglucosaminylphosphatidylinositol deacetylase	125	0.191156	3.93551	1.14715	0.284146	0.345064	0	No Change	3.88913	3.75135	3.85307	3.97694	4.0015	4.09314
GMOY009433-RA	EC:2.3.2.27	hypothetical protein		CG5555, isoform A	0	K10632	BRAP; BRCA1-associated protein	305	-0.578217	4.46491	9.02579	0.00266197	0.00520901	-1	Underexpressed	4.49787	4.85318	4.82296	4.23704	4.09614	4.12782
GMOY009438-RA	EC:3.4.21.-	hypothetical protein		modular serine protease	8.54e-87	K20674	MODSP; modular serine protease	123	-1.69808	5.13972	36.9537	1.21e-09	8.96e-09	-1	Underexpressed	5.79543	5.9838	5.4596	4.45734	3.98922	3.6597
GMOY009451-RA	EC:3.1.3.48	son of sevenless	csw: son of sevenless	corkscrew, isoform B	0	K07293	PTPN11; tyrosine-protein phosphatase non-receptor type 11	109	2.23272	4.99412	69.2898	8.5e-17	3.11e-15	1	Overexpressed	3.81044	2.94735	3.51717	5.87749	5.53533	5.66653
GMOY009452-RA	EC:3.1.26.11	JHIP1	JHIP1: JHIP1	juvenile hormone-inducible protein 1	0	K00784	rnz; ribonuclease Z	278	0.596718	5.54327	8.17959	0.00423644	0.00794877	1	Overexpressed	5.22352	5.0796	5.32065	5.58115	5.95493	5.85886
GMOY009472-RA	EC:2.3.2.27	tnf-receptor-associated factor 6	traf6: tnf-receptor-associated factor 6	TNF-receptor-associated factor 6	0	K03175	TRAF6; TNF receptor-associated factor 6	130	0.795527	0.939602	5.16864	0.0229982	0.0367119	1	Overexpressed	0.442265	0.160455	0.710278	1.48218	0.891148	1.20394
GMOY009473-RA	EC:3.1.1.4	hypothetical protein		GIIIspla2, isoform B	3.38e-76	K01047	PLA2G; secretory phospholipase A2	32	-0.353479	2.22147	2.51428	0.112819	0.152388	0	No Change	2.40359	2.37499	2.41425	2.07305	2.1485	1.93589
GMOY009476-RA	EC:2.7.11.25	hypothetical protein		slipper, isoform A	0	K04417	MAP3K9; mitogen-activated protein kinase kinase kinase 9	38	2.50194	2.41029	24.4177	7.76e-07	3.06e-06	1	Overexpressed	1.55175	0.160455	-0.743967	3.16332	2.83763	3.22688
GMOY009484-RA	EC:1.5.1.2	hypothetical protein	Pyrroline 5-carboyxlate reductase	pyrroline 5-carboyxlate reductase	2.17e-119	K00286	proC; pyrroline-5-carboxylate reductase	112	-1.72043	6.59735	38.2006	6.38e-10	5.08e-09	-1	Underexpressed	6.89461	7.62735	7.02763	5.40554	5.6632	5.4199
GMOY009491-RA	EC:1.17.1.4 1.17.3.2	hypothetical protein	rosy	rosy	0	K00106	XDH; xanthine dehydrogenase/oxidase	691	-0.464445	8.08989	2.63391	0.104604	0.142363	0	No Change	8.31034	8.66476	7.81321	7.785	7.83027	7.90129
GMOY009497-RA	EC:4.1.1.65	hypothetical protein		CG5991, isoform A	1.77e-179	K01613	psd; phosphatidylserine decarboxylase	191	-0.332043	3.20757	2.67309	0.102058	0.139317	0	No Change	3.36069	3.45167	3.29761	3.19039	3.00959	2.91898
GMOY009501-RA	EC:3.6.4.3	hypothetical protein	spastin	spastin, isoform A	0	K13254	SPAST; spastin	311	0.575259	2.87242	3.48502	0.0619266	0.0893077	0	No Change	3.04656	2.20976	2.13975	2.92627	3.28876	3.09288
GMOY009507-RA	EC:6.3.5.6 6.3.5.7	hypothetical protein		CG5463	0	K02434	gatB; aspartyl-tRNA(Asn)/glutamyl-tRNA(Gln) amidotransferase subunit B	307	-0.0815703	3.71599	0.163126	0.686294	0.734941	0	No Change	3.88913	3.52385	3.81808	3.62012	3.58916	3.81437
GMOY009517-RA	EC:2.7.11.24	hypothetical protein	p38a MAP kinase	p38a MAP kinase, isoform A	0	K04441	P38; p38 MAP kinase	195	-1.27593	6.77707	32.4573	1.22e-08	7.1e-08	-1	Underexpressed	7.12341	7.29745	7.40806	6.16475	5.91871	5.92279
GMOY009527-RA	EC:6.5.1.1	hypothetical protein	Ligase4	Ligase4	0	K10777	LIG4; DNA ligase 4	229	-0.375145	4.17564	4.70074	0.0301496	0.0467451	-1	Underexpressed	4.35115	4.43338	4.2791	4.02786	3.95596	3.96261
GMOY009535-RA	EC:4.2.1.93	hypothetical protein		uncharacterized protein Dmel_CG10424	2.7e-121	K17757	CARKD; ATP-dependent NAD(P)H-hydrate dehydratase	193	-1.11222	4.62599	31.0351	2.53e-08	1.37e-07	-1	Underexpressed	4.8303	5.27003	5.13405	3.96654	4.04959	3.91928
GMOY009554-RA	EC:1.14.-.-	hypothetical protein	Cyp4g15	Cyp4g15, isoform A	0	K15001	CYP4; cytochrome P450, family 4	387	-1.15389	5.64765	26.3657	2.83e-07	1.23e-06	-1	Underexpressed	5.93592	6.41477	5.95186	5.02437	4.99744	4.87248
GMOY009583-RA	EC:2.7.11.1	Rab GTPase interacting factor	Rab GTPase interacting factor	Nek2	0	K20872	NEK2; NIMA (never in mitosis gene a)-related kinase 2	20	-1.37792	6.9651	27.6205	1.48e-07	6.85e-07	-1	Underexpressed	7.2621	7.71379	7.48352	6.42239	5.96437	5.92389
GMOY009584-RA	EC:1.1.1.62 1.1.1.330	hypothetical protein		CG1444	1.83e-142	K10251	HSD17B12; 17beta-estradiol 17-dehydrogenase / very-long-chain 3-oxoacyl-CoA reductase	140	-1.50377	6.0508	25.5935	4.21e-07	1.76e-06	-1	Underexpressed	6.16578	6.87077	6.7342	5.41514	4.70133	5.15622
GMOY009590-RA	EC:3.4.19.3	hypothetical protein		uncharacterized protein Dmel_CG32147	1.68e-72	K01304	pcp; pyroglutamyl-peptidase	60	-1.20281	5.41593	29.8502	4.67e-08	2.4e-07	-1	Underexpressed	5.66733	6.05556	5.95723	4.87665	4.72126	4.48366
GMOY009591-RA	EC:5.3.4.1	hypothetical protein	Protein disulfide isomerase	protein disulfide isomerase, isoform A	0	K09580	PDIA1; protein disulfide-isomerase A1	292	-0.172877	4.27035	0.896774	0.343648	0.406172	0	No Change	4.36957	4.48853	4.19975	4.10575	4.19568	4.24478
GMOY009593-RA	EC:2.3.2.23	ubiquitin protein ligase	ubiquitin protein ligase	ubiquitin conjugating enzyme 4, isoform A	2.28e-130	K04649	HIP2; ubiquitin-conjugating enzyme (huntingtin interacting protein 2)	161	0.422793	3.11305	3.96005	0.0465924	0.0692964	0	No Change	3.00004	2.86637	2.74756	3.24306	3.42869	3.20539
GMOY009596-RA	EC:2.3.1.108	hypothetical protein		CG3967, isoform B	1.37e-128	K19573	ATAT1; alpha-tubulin N-acetyltransferase 1	70	1.19726	4.03778	25.0236	5.66e-07	2.3e-06	1	Overexpressed	3.33593	3.25363	3.3311	4.1152	4.55071	4.74673
GMOY009597-RA	EC:3.1.3.3	phosphoserine phosphatase	PSPH: phosphoserine phosphatase	astray	5.33e-123	K01079	serB; phosphoserine phosphatase	106	0.377079	9.23173	2.23669	0.134769	0.17872	0	No Change	8.83522	9.0171	9.21515	9.59452	9.34239	9.26559
GMOY009601-RA	EC:3.1.2.-	hypothetical protein		uncharacterized protein Dmel_CG16985	2.29e-52	K17362	ACOT13; acyl-coenzyme A thioesterase 13	14	-1.73168	5.07739	50.5817	1.14e-12	1.71e-11	-1	Underexpressed	5.40109	5.90152	5.78064	4.21963	3.99332	3.6961
GMOY009602-RA	EC:1.11.1.7	hypothetical protein	Peroxidasin	peroxidasin, isoform A	0	K19511	PXDN; peroxidase	349	1.77825	1.41348	32.4919	1.2e-08	6.99e-08	1	Overexpressed	0.442265	0.160455	0.0825443	1.88701	1.80054	2.06875
GMOY009603-RA	EC:1.1.1.21	aldehyde reductase	ader1: aldehyde reductase	uncharacterized protein Dmel_CG10638, isoform A	1.15e-149	K00011	E1.1.1.21; aldehyde reductase	14	-1.06969	7.4648	19.2143	1.17e-05	3.62e-05	-1	Underexpressed	7.63177	8.00768	8.03897	6.98292	6.80539	6.70345
GMOY009633-RA	EC:2.7.11.25	hypothetical protein	wallenda	wallenda, isoform A	0	K04422	MAP3K13; mitogen-activated protein kinase kinase kinase 13	116	1.76035	3.5235	24.1067	9.11e-07	3.54e-06	1	Overexpressed	3.00004	1.86538	1.89304	3.78902	4.18136	4.31668
GMOY009639-RA	EC:2.4.1.-	uncharacterized conserved protein	uncharacterized conserved protein	UDP-glucose-glycoprotein glucosyltransferase	0	K11718	HUGT; UDP-glucose:glycoprotein glucosyltransferase	822	0.288878	1.16849	0.665047	0.414784	0.477861	0	No Change	1.15873	1.33398	0.367123	1.39178	0.891148	1.49117
GMOY009642-RA	EC:3.1.11.2	hypothetical protein	Rad9	Rad9, isoform B	5.19e-121	K10994	RAD9A; cell cycle checkpoint control protein RAD9A	61	-0.792442	0.561095	5.02729	0.0249509	0.0395232	-1	Underexpressed	1.10113	0.970588	0.710278	0.464315	0.340795	-0.195164
GMOY009647-RA	EC:2.3.1.23 2.3.1.-	hypothetical protein	nessy	nessy, isoform A	0	K13515	LPCAT3; lysophospholipid acyltransferase 5	231	0.356529	5.7254	3.17022	0.0749926	0.106102	0	No Change	5.52126	5.65463	5.42125	5.73615	5.92838	5.99345
GMOY009648-RA	EC:3.6.4.12	DNA helicase TIP49	DNA helicase TIP49	reptin, isoform A	0	K11338	RUVBL2; RuvB-like protein 2	372	-0.353243	5.19851	3.46375	0.062728	0.0902974	0	No Change	5.47098	5.3114	5.30809	4.90416	5.16873	4.95634
GMOY009661-RA	EC:3.4.24.56	hypothetical protein		insulin degrading metalloproteinase	1.37e-81	K01408	IDE; insulysin	16	0.313458	1.52226	1.22151	0.269065	0.329029	0	No Change	1.71425	0.970588	1.14624	1.59452	1.64226	1.7104
GMOY009669-RA	EC:2.3.2.27	hypothetical protein		CG1317, isoform B	0	K10661	MARCH6; E3 ubiquitin-protein ligase MARCH6	491	-0.491212	6.84603	5.20263	0.0225527	0.0360595	-1	Underexpressed	6.98894	7.19617	7.02252	6.47746	6.70134	6.55491
GMOY009677-RA	EC:3.1.3.74	hypothetical protein		uncharacterized protein Dmel_CG12237	2.48e-107	K13248	PHOSPHO2; pyridoxal phosphate phosphatase PHOSPHO2	80	-0.536876	2.67865	4.48408	0.0342119	0.0526198	0	No Change	3.01571	3.07296	2.69708	2.09231	2.63186	2.44384
GMOY009678-RA	EC:3.1.3.16 3.1.3.48	hypothetical protein	MAPK Phosphatase	MAPK phosphatase 4, isoform B	8.63e-167	K14819	DUSP12; dual specificity phosphatase 12	150	-0.133205	3.20571	0.317117	0.573345	0.630519	0	No Change	3.21894	3.09682	3.47285	3.26019	3.28206	2.8468
GMOY009682-RA	EC:2.7.11.1	hypothetical protein	lethal (1) G0148	Cdc7 kinase, isoform B	4.7e-112	K02214	CDC7; cell division control protein 7	101	0.492407	3.39523	4.97026	0.0257868	0.0406994	1	Overexpressed	3.36069	3.0487	2.88918	3.7471	3.55069	3.52163
GMOY009683-RA	EC:2.7.7.7	profilin	profilin	CG8569	1.96e-89	K02331	POL5; DNA polymerase phi	10	0.589536	4.99796	10.8291	0.000999174	0.0021301	1	Overexpressed	4.77612	4.64237	4.57999	5.24052	5.29713	5.23433
GMOY009684-RA	EC:3.1.3.16	hypothetical protein		phosphoglycerate mutase 5, isoform A	3.97e-157	K15637	PGAM5; serine/threonine-protein phosphatase PGAM5	147	-0.991418	3.20301	20.0618	7.5e-06	2.42e-05	-1	Underexpressed	3.52303	3.75135	3.62909	2.87157	2.64236	2.43156
GMOY009687-RA	EC:2.8.1.-	hypothetical protein		CG3021	1.44e-159	K00566	mnmA; tRNA-specific 2-thiouridylase	171	-0.385412	3.62013	3.50709	0.0611069	0.0882555	0	No Change	3.70804	3.97382	3.73295	3.32677	3.30866	3.6115
GMOY009690-RA	EC:2.7.11.1	hypothetical protein	mushroom bodies tiny	mushroom bodies tiny	0	K05736	PAK7; p21-activated kinase 7	212	0.944465	3.29285	15.7119	7.38e-05	0.000193427	1	Overexpressed	3.01571	2.55802	2.53412	3.48089	3.69879	3.79532
GMOY009691-RA	EC:2.1.1.260	hypothetical protein		CG3527	2.97e-144	K14568	EMG1; rRNA small subunit pseudouridine methyltransferase Nep1	233	-0.998349	5.1415	21.4293	3.67e-06	1.26e-05	-1	Underexpressed	5.23025	5.72138	5.68999	4.62214	4.6	4.47471
GMOY009698-RA	EC:3.6.4.13	hypothetical protein		uncharacterized protein Dmel_CG10777, isoform B	0	K12823	DDX5; ATP-dependent RNA helicase DDX5/DBP2	178	2.41172	5.31836	118.723	1.2e-27	3.37e-25	1	Overexpressed	3.91443	3.45167	3.53164	6.00621	6.06042	6.10014
GMOY009702-RA	EC:2.4.2.31	hypothetical protein	Sirt6	sirtuin 6	2.71e-148	K11416	SIRT6; mono-ADP-ribosyltransferase sirtuin 6	172	-0.136669	2.23393	0.321075	0.570962	0.628339	0	No Change	2.27925	2.52322	2.10145	2.18495	2.00951	2.30258
GMOY009723-RA	EC:3.4.15.1	hypothetical protein	Angiotensin converting enzyme	Angiotensin-converting enzyme-related, isoform A	0	K01283	ACE; peptidyl-dipeptidase A	295	-1.01562	13.5391	16.4517	4.99e-05	0.000135636	-1	Underexpressed	13.9033	14.0764	13.8907	12.9727	12.765	13.0762
GMOY009754-RA	EC:3.4.22.-	hypothetical protein	Autophagy-related 4a	Autophagy-related 4a, isoform A	6.26e-180	K08342	ATG4; cysteine protease ATG4	236	-0.338142	4.664	2.8732	0.0900657	0.124463	0	No Change	4.90374	4.92824	4.62793	4.28806	4.63457	4.52183
GMOY009756-RA	EC:3.4.21.-	trypsin	trypsin	serine protease 6	2.2e-57	K09640	TMPRSS9; transmembrane protease serine 9	17	-2.15014	12.7561	29.5264	5.52e-08	2.8e-07	-1	Underexpressed	13.0757	13.659	13.5873	11.7846	10.476	11.3881
GMOY009764-RA	EC:3.10.1.1	hypothetical protein		uncharacterized protein Dmel_CG14291	0	K01565	SGSH; N-sulfoglucosamine sulfohydrolase	288	-1.86708	2.75123	76.3881	2.33e-18	1.21e-16	-1	Underexpressed	3.48974	3.45167	3.39582	1.64758	1.55609	1.66914
GMOY009769-RA	EC:2.3.1.48	hypothetical protein		uncharacterized protein Dmel_CG12182, isoform A	1.6e-62	K11310	GTF3C4; general transcription factor 3C polypeptide 4	12	0.311523	3.11307	1.69458	0.192998	0.245267	0	No Change	2.98419	2.99891	2.8435	2.96859	3.50542	3.21975
GMOY009774-RA	EC:1.1.99.24	hypothetical protein	Type III alcohol dehydrogenase	type III alcohol dehydrogenase	0	K11173	ADHFE1; hydroxyacid-oxoacid transhydrogenase	338	-0.976693	5.8198	13.7964	0.000203723	0.000494406	-1	Underexpressed	6.20048	6.40525	6.06813	4.79963	5.56872	5.29662
GMOY009789-RA	EC:3.1.3.16	hypothetical protein		retinal degeneration C, isoform F	0	K13807	PPEF; serine/threonine-protein phosphatase with EF-hands	254	0.429375	2.29024	2.49255	0.114386	0.154319	0	No Change	2.0549	2.02313	2.06211	2.71882	2.52251	2.10014
GMOY009793-RA	EC:1.-.-.-	hypothetical protein	Suppressor of variegation 3-3	suppressor of variegation 3-3, isoform A	0	K11450	KDM1A; lysine-specific histone demethylase 1A	401	0.176345	2.2042	0.413883	0.520005	0.580077	0	No Change	1.89461	1.9199	2.44516	2.51977	2.10364	2.1904
GMOY009808-RA	EC:3.4.19.12	hypothetical protein		CG6091, isoform E	0	K12655	OTUD5; OTU domain-containing protein 5	110	1.63324	3.42984	36.1693	1.81e-09	1.29e-08	1	Overexpressed	2.79734	1.9199	2.21342	3.89155	4.14492	3.92367
GMOY009814-RA	EC:1.1.1.27	lactate dehydrogenase	lactate dehydrogenase	Ecdysone-inducible gene L3, isoform A	0	K00016	LDH; L-lactate dehydrogenase	162	-0.228592	4.258	0.936649	0.333141	0.395662	0	No Change	4.27505	4.02446	4.71928	3.99752	4.13752	4.27947
GMOY009819-RA	EC:3.4.19.12	ubiquitin-specific protease	ubiquitin-specific protease	ubiquitin specific protease 14, isoform A	0	K11843	USP14; ubiquitin carboxyl-terminal hydrolase 14	308	-1.03037	3.57835	15.4663	8.4e-05	0.000218644	-1	Underexpressed	3.7367	3.99937	4.2791	3.32677	2.70376	2.91015
GMOY009834-RA	EC:3.4.17.22	hypothetical protein	silver	silver, isoform B	0	K07752	CPD; carboxypeptidase D	284	0.804895	-0.355083	2.38836	0.122242	0.163911	0	No Change	-0.600264	-0.846049	-1.05395	0.205912	-0.659696	-0.0502863
GMOY009834-RB	EC:3.4.17.22	hypothetical protein	silver	silver, isoform B	0	K07752	CPD; carboxypeptidase D	284	0.918756	2.37763	12.9962	0.00031212	0.000731639	1	Overexpressed	1.82515	1.74974	1.89304	2.95812	2.57822	2.60568
GMOY009851-RA	EC:3.4.25.1	20S proteasome regulatory subunit alpha type PSMA3/PRE10	20S proteasome regulatory subunit alpha type PSMA3/PRE10	proteasome alpha7 subunit	2.1e-140	K02727	PSMA3; 20S proteasome subunit alpha 7	168	-1.63837	5.59848	29.0349	7.11e-08	3.52e-07	-1	Underexpressed	5.81348	6.41002	6.32237	5.02186	4.3218	4.23774
GMOY009852-RA	EC:6.4.1.1	hypothetical protein		pyruvate carboxylase, isoform I	0	K01958	PC; pyruvate carboxylase	223	-0.857979	7.07421	10.1597	0.00143544	0.0029768	-1	Underexpressed	7.18536	7.732	7.3541	6.82707	6.59597	6.27964
GMOY009854-RA	EC:2.7.11.1	hypothetical protein		sugar-free frosting, isoform A	0	K08796	BRSK; BR serine/threonine kinase	430	-0.491502	2.62679	1.96864	0.160592	0.208615	0	No Change	2.19915	3.23225	3.01813	2.61608	2.53382	1.91839
GMOY009862-RA	EC:2.3.2.23	hypothetical protein	BIR repeat containing ubiquitin-conjugating enzyme	BIR repeat containing ubiquitin-conjugating enzyme, isoform B	0	K10586	BIRC6; baculoviral IAP repeat-containing protein 6 (apollon)	1190	0.504852	6.62812	3.36476	0.0666051	0.0953709	0	No Change	6.74866	5.87071	6.30141	6.81335	6.85642	6.90016
GMOY009881-RA	EC:1.2.4.4	hypothetical protein		CG8199	0	K00166	BCKDHA; 2-oxoisovalerate dehydrogenase E1 component alpha subunit	248	-0.431536	4.83303	5.02286	0.0250148	0.0396165	-1	Underexpressed	5.20996	4.9546	4.91967	4.54733	4.74336	4.51893
GMOY009888-RA	EC:3.5.2.9	hypothetical protein		CG4752	0	K01469	OPLAH; 5-oxoprolinase (ATP-hydrolysing)	837	-0.0351488	6.12946	0.0258343	0.872306	0.895138	0	No Change	6.16753	6.0279	6.23662	6.28892	6.15231	5.86344
GMOY009896-RA	EC:2.7.11.1	hypothetical protein	Gcn2	Gcn2, isoform A	0	K16196	EIF2AK4; eukaryotic translation initiation factor 2-alpha kinase 4	622	0.377216	3.13931	2.47787	0.115459	0.155578	0	No Change	3.24577	2.55802	2.86652	3.25165	3.29542	3.36894
GMOY009897-RA	EC:2.7.7.8	hypothetical protein		uncharacterized protein Dmel_CG11337, isoform A	0	K00962	pnp; polyribonucleotide nucleotidyltransferase	442	0.158798	1.20275	0.313085	0.575793	0.633033	0	No Change	1.36858	0.863388	0.987293	1.22725	1.23411	1.34162
GMOY009926-RA	EC:3.1.3.1	hypothetical protein		uncharacterized protein Dmel_CG10827	0	K01077	E3.1.3.1; alkaline phosphatase	219	-1.24309	10.3482	21.3786	3.77e-06	1.29e-05	-1	Underexpressed	10.6015	10.9588	10.933	9.83104	9.54227	9.38139
GMOY009929-RA	EC:3.6.3.9	hypothetical protein		Na pump alpha subunit, isoform G	1.72e-147	K01539	ATP1A; sodium/potassium-transporting ATPase subunit alpha	39	0.81896	8.57311	3.97103	0.0462894	0.0688719	0	No Change	8.36681	7.36041	8.37474	9.51723	8.49447	8.50928
GMOY009931-RA	EC:2.7.11.1	hypothetical protein		Lk6 kinase, isoform A	0	K04372	MKNK; MAP kinase interacting serine/threonine kinase	36	1.74711	6.96452	29.3587	6.01e-08	3.03e-07	1	Overexpressed	6.29181	5.16673	5.84	7.67431	7.49103	7.58298
GMOY009933-RA	EC:3.6.4.13	hypothetical protein	pitchoune	pitchoune, isoform B	0	K13179	DDX18; ATP-dependent RNA helicase DDX18/HAS1	295	0.573473	4.60083	8.6105	0.0033423	0.00639039	1	Overexpressed	4.46399	4.12071	4.22669	4.74894	4.98718	4.81216
GMOY009934-RA	EC:2.7.1.30	glycerol kinase	Gyk: glycerol kinase	glycerol kinase, isoform A	0	K00864	glpK; glycerol kinase	253	-1.22999	6.773	22.5399	2.06e-06	7.39e-06	-1	Underexpressed	6.88611	7.59734	7.22089	6.0659	6.07308	5.96283
GMOY009941-RA	EC:3.1.3.4	lipid phosphate phosphatase	lipid phosphate phosphatase	wunen, isoform A	2.66e-105	K01080	PPAP2; phosphatidate phosphatase	61	1.12829	3.64929	29.8175	4.75e-08	2.43e-07	1	Overexpressed	2.81536	2.86637	3.19222	3.99752	4.10375	4.13541
GMOY009942-RA	EC:2.3.2.23	hypothetical protein	effete	effete, isoform A	1.36e-109	K06689	UBE2D; ubiquitin-conjugating enzyme E2 D	150	2.24382	6.88076	57.6611	3.11e-14	6.67e-13	1	Overexpressed	5.64483	4.78138	5.50432	7.7141	7.60136	7.47414
GMOY009961-RA	EC:2.3.2.23	hypothetical protein		CG4502, isoform A	1.05e-110	K10582	UBE2Q; ubiquitin-conjugating enzyme E2 Q	120	1.11333	1.75526	10.5311	0.0011738	0.00247147	1	Overexpressed	1.04113	0.3311	1.53905	1.99331	1.92609	2.43156
GMOY010008-RA	EC:2.5.1.58	farnesyltransferase beta subunit	farnesyltransferase beta subunit	uncharacterized protein Dmel_CG17565	0	K05954	FNTB; protein farnesyltransferase subunit beta	197	-0.289695	3.19675	2.03175	0.154043	0.201309	0	No Change	3.16374	3.39506	3.45777	3.12642	3.00146	3.02908
GMOY010016-RA	EC:3.1.3.96	hypothetical protein	GS1-like	GS1-like, isoform B	6.92e-55	K17623	HDHD1; pseudouridine 5'-phosphatase	36	-0.68231	4.14035	11.3627	0.00074932	0.00163615	-1	Underexpressed	4.53641	4.57602	4.20878	3.73489	3.92191	3.64381
GMOY010020-RA	EC:2.3.1.48	hypothetical protein	Elongator complex protein	elongator complex protein 3	0	K07739	ELP3; elongator complex protein 3	494	0.103648	2.63727	0.186047	0.666227	0.718455	0	No Change	2.7606	2.59199	2.35037	2.4617	2.76266	2.79978
GMOY010037-RA	EC:6.1.1.12	hypothetical protein		uncharacterized protein Dmel_CG31739, isoform A	0	K01876	DARS; aspartyl-tRNA synthetase	196	1.20305	7.06255	21.2539	4.02e-06	1.37e-05	1	Overexpressed	6.63402	5.92503	6.36341	7.53606	7.60035	7.48011
GMOY010040-RA	EC:3.2.1.31	hypothetical protein		uncharacterized protein Dmel_CG15117, isoform C	0	K01195	uidA; beta-glucuronidase	112	0.389969	3.38646	2.87114	0.0901808	0.124578	0	No Change	3.46712	3.07296	2.88918	3.6399	3.59458	3.43812
GMOY010049-RA	EC:2.5.1.60	hypothetical protein		uncharacterized protein Dmel_CG12007	2.07e-155	K14050	RABGGTA; geranylgeranyl transferase type-2 subunit alpha	196	-0.429783	3.8807	5.27481	0.0216361	0.0347784	-1	Underexpressed	3.98779	4.08537	4.18151	3.54521	3.63717	3.78086
GMOY010051-RA	EC:3.1.3.4	hypothetical protein	wunen-2	wunen-2, isoform A	1.29e-116	K01080	PPAP2; phosphatidate phosphatase	64	0.798561	4.24623	9.49588	0.00205934	0.00411291	1	Overexpressed	3.70804	4.21093	3.31445	4.43488	4.63982	4.64665
GMOY010063-RA	EC:3.4.19.12	hypothetical protein		ubiquitin specific protease 2, isoform I	0	K11833	USP2_21; ubiquitin carboxyl-terminal hydrolase 2/21	15	0.608508	4.44005	8.45896	0.00363249	0.00691487	1	Overexpressed	4.32623	3.81027	4.09643	4.8113	4.5783	4.7192
GMOY010073-RA	EC:1.13.99.1	aldehyde reductase	aldehyde reductase	CG6910, isoform B	2.03e-179	K00469	MIOX; inositol oxygenase	192	0.186675	7.60552	0.504673	0.477454	0.539813	0	No Change	7.11525	7.71089	7.6328	7.83339	7.71197	7.52453
GMOY010082-RA	EC:3.1.3.16	hypothetical protein	flapwing	flapwing, isoform A	0	K06269	PPP1C; serine/threonine-protein phosphatase PP1 catalytic subunit	121	3.18619	4.79507	42.8852	5.8e-11	5.9e-10	1	Overexpressed	3.16374	0.863388	2.47543	5.69106	5.6862	5.4763
GMOY010090-RA	EC:2.1.2.3 3.5.4.10	AICAR transformylase	AICAR transformylase	uncharacterized protein Dmel_CG11089, isoform A	0	K00602	purH; phosphoribosylaminoimidazolecarboxamide formyltransferase / IMP cyclohydrolase	621	-1.75662	5.99481	15.9666	6.45e-05	0.000171129	-1	Underexpressed	6.63275	7.00292	6.10972	4.31701	5.61607	4.24829
GMOY010095-RA	EC:3.5.1.9	hypothetical protein	Kynurenine formamidase	kynurenine formamidase, isoform A	1.83e-71	K01432	AFMID; arylformamidase	66	-1.65217	2.85182	34.0454	5.38e-09	3.4e-08	-1	Underexpressed	3.50092	3.68993	3.26333	1.79595	2.23424	1.49117
GMOY010103-RA	EC:3.4.23.5	aspartyl protease	aspartyl protease	cathD	1.84e-95	K01379	CTSD; cathepsin D	140	-1.03186	11.2319	16.5133	4.83e-05	0.000131805	-1	Underexpressed	11.6844	11.5978	11.6886	10.8391	10.4086	10.5972
GMOY010121-RA	EC:3.4.14.5	hypothetical protein	omega	omega, isoform F	0	K01278	DPP4; dipeptidyl-peptidase 4	218	1.87318	7.36195	39.757	2.88e-10	2.48e-09	1	Overexpressed	6.38527	5.82858	6.1478	8.27813	8.09235	7.57322
GMOY010125-RA	EC:3.1.27.9	hypothetical protein		uncharacterized protein Dmel_CG33260	3.91e-102	K15323	TSEN34; tRNA-splicing endonuclease subunit Sen34	68	-0.527621	3.50403	6.32743	0.0118884	0.0201972	-1	Underexpressed	3.75549	3.88068	3.61556	3.09811	3.12632	3.43812
GMOY010132-RA	EC:1.14.-.-	hypothetical protein	Cyp6g1	Cyp6g1, isoform A	0	K14999	CYP6; cytochrome P450, family 6	267	-0.170017	8.00704	0.120084	0.728944	0.772274	0	No Change	8.41008	8.3493	7.23754	6.93505	8.65563	7.64913
GMOY010133-RA	EC:1.14.-.-	hypothetical protein	Cyp6g2	Cyp6g2	0	K14999	CYP6; cytochrome P450, family 6	303	0.104111	5.75289	0.20773	0.648552	0.701904	0	No Change	5.62197	5.47511	5.95723	5.71456	5.67219	6.00074
GMOY010134-RA	EC:1.14.-.-	hypothetical protein	Cyp6t3	Cyp6t3	1.09e-147	K14999	CYP6; cytochrome P450, family 6	157	0.619176	0.380722	2.7637	0.0964248	0.132365	0	No Change	0.0131903	-0.256748	0.231839	0.781596	0.487684	0.465676
GMOY010141-RA	EC:2.7.7.6	hypothetical protein		uncharacterized protein Dmel_CG17209	0	K03018	RPC1; DNA-directed RNA polymerase III subunit RPC1	854	-0.251682	3.10694	1.34741	0.245731	0.303621	0	No Change	3.04656	3.33614	3.31445	2.96859	3.12632	2.83752
GMOY010147-RA	EC:2.1.1.-	hypothetical protein		CG8939	0	K14857	SPB1; AdoMet-dependent rRNA methyltransferase SPB1	284	1.82932	1.13716	27.2313	1.81e-07	8.21e-07	1	Overexpressed	0.346359	-0.846049	-0.0840025	1.74817	1.70367	1.46729
GMOY010148-RA	EC:2.1.1.203	hypothetical protein	NOP2-Sun domain family, member 2 ortholog	NOP2-Sun domain family, member 2 ortholog	0	K15335	NSUN2; tRNA (cytosine34-C5)-methyltransferase	370	0.181504	4.01899	0.834147	0.361076	0.424022	0	No Change	4.1457	3.88068	3.69487	4.10575	4.07305	4.13541
GMOY010149-RA	EC:2.3.1.48	hypothetical protein	Tip60	Tat interactive protein 60kDa, isoform A	0	K11304	TIP60; histone acetyltransferase HTATIP	337	0.0242339	3.86215	0.0122219	0.911971	0.927707	0	No Change	3.81044	3.57571	4.10614	3.96131	3.96016	3.68579
GMOY010153-RA	EC:1.14.11.-	hypothetical protein		uncharacterized protein Dmel_CG14130	1.88e-49	K10769	ALKBH7; alkylated DNA repair protein alkB homolog 7	17	0.769831	3.07928	10.0934	0.00148802	0.00307283	1	Overexpressed	2.88528	2.48756	2.44516	3.55218	3.41039	3.19089
GMOY010186-RA	EC:2.3.1.51 2.3.1.-	lysophosphatidic acid acyltransferase	lysophosphatidic acid acyltransferase	CG4729, isoform E	0	K13523	AGPAT3_4; lysophosphatidic acid acyltransferase / lysophosphatidylinositol acyltransferase	226	-0.458861	7.35189	4.23693	0.0395537	0.0599616	0	No Change	7.50007	7.73485	7.44006	7.06261	7.15139	7.10018
GMOY010188-RA	EC:2.3.1.48	pcaf	pcaf: histone acetyltransferase	Gcn5 ortholog	0	K06062	PCAF; histone acetyltransferase	477	0.830436	4.74041	10.6967	0.00107328	0.0022708	1	Overexpressed	4.47537	4.22182	4.04691	4.67101	5.13197	5.37248
GMOY010191-RA	EC:5.4.2.8	phosphomannomutase	phosphomannomutase	uncharacterized protein Dmel_CG10688	9.13e-150	K17497	PMM; phosphomannomutase	160	-1.07645	5.7718	22.7339	1.86e-06	6.74e-06	-1	Underexpressed	5.94413	6.47063	6.18948	5.25981	5.11511	5.04368
GMOY010207-RA	EC:5.3.4.1	hypothetical protein		CG9302	0	K09583	PDIA5; protein disulfide isomerase family A, member 5	177	-0.0982606	2.12032	0.183809	0.66812	0.720001	0	No Change	2.33028	2.11946	2.02166	2.11132	2.02563	2.10014
GMOY010211-RA	EC:3.2.1.14	hypothetical protein	Chitinase	chitinase 3, isoform A	0	K01183	E3.2.1.14; chitinase	773	0.177223	0.0174637	0.18155	0.670045	0.721579	0	No Change	-0.261173	-0.256748	0.231839	0.340891	-0.144828	0.0170384
GMOY010213-RA	EC:5.99.1.3	hypothetical protein	Topoisomerase	topoisomerase 2, isoform A	0	K03164	TOP2; DNA topoisomerase II	828	0.124081	5.24018	0.366011	0.545187	0.603616	0	No Change	5.10397	5.03089	5.36981	5.4714	5.24816	5.16367
GMOY010214-RA	EC:1.3.1.90	hypothetical protein		uncharacterized protein Dmel_CG10495	3.43e-128	K05545	DUS4; tRNA-dihydrouridine synthase 4	112	-0.309469	1.8288	1.33373	0.248143	0.306167	0	No Change	1.67531	1.9199	2.31733	1.74817	1.55609	1.75052
GMOY010221-RA	EC:2.7.11.12	hypothetical protein		CG4839, isoform A	0	K07376	PRKG1; cGMP-dependent protein kinase 1	202	1.82324	6.88754	24.3128	8.19e-07	3.22e-06	1	Overexpressed	6.19361	4.81053	5.77761	7.72648	7.46171	7.36006
GMOY010233-RA	EC:2.7.11.30	hypothetical protein	baboon	baboon, isoform C	0	K04674	TGFBR1; TGF-beta receptor type-1	233	0.108182	5.77609	0.328473	0.56656	0.624282	0	No Change	5.76098	5.78151	5.61381	5.79612	5.83084	5.85771
GMOY010245-RA	EC:2.7.7.13	mannose-1-phosphate guanylyltransferase	mannose-1-phosphate guanylyltransferase	CG8207	0	K00966	GMPP; mannose-1-phosphate guanylyltransferase	217	-1.38326	4.90656	31.9766	1.56e-08	8.89e-08	-1	Underexpressed	4.99354	5.67458	5.59326	4.13856	4.13381	3.93241
GMOY010264-RA	EC:1.3.3.6	acyl-CoA oxidase	acox2: acyl-CoA oxidase	uncharacterized protein Dmel_CG17544, isoform A	0	K00232	E1.3.3.6; acyl-CoA oxidase	373	-0.656655	0.732591	2.38801	0.122269	0.163911	0	No Change	1.21413	0.3311	1.35597	0.959976	0.288309	-0.0502863
GMOY010264-RB	EC:1.3.3.6	acyl-CoA oxidase	acox2: acyl-CoA oxidase	uncharacterized protein Dmel_CG17544, isoform A	0	K00232	E1.3.3.6; acyl-CoA oxidase	373	-0.698925	1.36638	4.94058	0.0262332	0.0412709	-1	Underexpressed	1.59412	1.48627	1.98005	1.29533	0.62099	1.14496
GMOY010268-RA	EC:2.7.10.1	hypothetical protein	doughnut on	doughnut on 2, isoform A	0	K05128	RYK; RYK receptor-like tyrosine kinase	281	-0.318851	2.38145	1.56588	0.210807	0.265874	0	No Change	2.17143	2.59199	2.8201	2.20279	2.31517	2.16093
GMOY010277-RA	EC:3.1.3.48 3.1.3.64 3.1.3.95	hypothetical protein		CG3632, isoform J	0	K18082	MTMR3_4; myotubularin-related protein 3/4	221	-0.0811681	5.54856	0.168727	0.681245	0.730731	0	No Change	5.43937	5.53309	5.77457	5.57603	5.47203	5.47331
GMOY010278-RA	EC:5.2.1.8	cyclophilin type peptidyl-prolyl cis-trans isomerase	cyclophilin type peptidyl-prolyl cis-trans isomerase	cyclophilin 1	1.81e-91	K09565	PPIF; peptidyl-prolyl isomerase F (cyclophilin D)	28	-0.667203	6.96205	8.26187	0.00404863	0.00762925	-1	Underexpressed	7.16442	7.4661	7.12152	6.44317	6.5639	6.7518
GMOY010282-RA	EC:3.5.1.14	aminoacylase	ACY1: aminoacylase	CG6726, isoform A	7.46e-168	K14677	ACY1; aminoacylase	173	-0.374157	6.29336	3.01442	0.0825271	0.115408	0	No Change	6.41217	6.66271	6.31193	6.16248	6.15414	5.96176
GMOY010300-RA	EC:2.1.1.-	hypothetical protein	bicoid-interacting protein	bicoid-interacting protein 3, isoform A	0	K15190	MEPCE; 7SK snRNA methylphosphate capping enzyme	52	0.854877	3.22861	16.8237	4.1e-05	0.000113609	1	Overexpressed	2.88528	2.72042	2.53412	3.59333	3.58373	3.53318
GMOY010306-RA	EC:3.1.4.17	hypothetical protein		Pde1c, isoform J	0	K13755	PDE1; calcium/calmodulin-dependent 3',5'-cyclic nucleotide phosphodiesterase	217	1.19751	1.40952	7.42657	0.00642679	0.0115738	1	Overexpressed	0.772551	0.48368	0.710278	2.43177	1.23411	1.46729
GMOY010309-RA	EC:1.5.1.8 1.5.1.9	lysine-ketoglutarate reductase	AASS: lysine-ketoglutarate reductase	lysine ketoglutarate reductase/saccharopine dehydrogenase, isoform A	0	K14157	AASS; alpha-aminoadipic semialdehyde synthase	682	-0.828979	9.34855	11.5639	0.000672452	0.00148026	-1	Underexpressed	9.66869	9.82558	9.61092	9.01795	8.89505	8.69628
GMOY010310-RA	EC:2.7.8.1	hypothetical protein		CG7149, isoform B	2.95e-139	K00993	EPT1; ethanolaminephosphotransferase	124	0.0805445	-0.292951	0.0318704	0.858312	0.882858	0	No Change	-0.117479	-0.256748	-0.743967	-0.512673	-0.144828	-0.195164
GMOY010324-RA	EC:3.6.4.13	hypothetical protein		Gemin3, isoform A	9.28e-131	K13131	DDX20; ATP-dependent RNA helicase DDX20	104	0.219424	3.54896	0.816845	0.366104	0.429265	0	No Change	3.66893	2.99891	3.51717	3.81824	3.65282	3.46248
GMOY010328-RA	EC:1.1.1.79 1.1.1.81	Lactate dehydrogenase	Lactate dehydrogenase	CG9331, isoform A	6.79e-164	K00049	GRHPR; glyoxylate/hydroxypyruvate reductase	95	0.083407	5.4972	0.159783	0.689356	0.737414	0	No Change	5.513	5.50662	5.33722	5.39395	5.76874	5.41834
GMOY010332-RA	EC:2.3.2.27	hypothetical protein	mind bomb	mind bomb 2, isoform A	0	K10645	MIB; E3 ubiquitin-protein ligase mind-bomb	386	0.012431	4.79215	0.00416494	0.948543	0.957827	0	No Change	4.7246	4.68235	4.93609	4.96552	4.6963	4.7192
GMOY010354-RA	EC:2.7.1.94	hypothetical protein	Multi-substrate lipid kinase	Multi-substrate lipid kinase	8.5e-119	K09881	AGK; acylglycerol kinase	131	-0.500936	5.65049	6.48637	0.0108705	0.0186429	-1	Underexpressed	5.81348	6.06164	5.75312	5.42086	5.38254	5.33999
GMOY010360-RA	EC:3.4.23.5	hypothetical protein		cathD	2.04e-45	K01379	CTSD; cathepsin D	10	0.961626	0.587242	6.0572	0.0138497	0.0231794	1	Overexpressed	0.346359	-0.0331178	-0.488953	1.19197	0.743013	0.688531
GMOY010361-RA	EC:2.7.11.24	hypothetical protein	basket	basket, isoform B	0	K04440	JNK; c-Jun N-terminal kinase	291	-0.505875	5.6069	6.37114	0.0115991	0.0197677	-1	Underexpressed	5.7328	5.95798	5.82245	5.48786	5.31855	5.18395
GMOY010362-RA	EC:2.4.1.267	hypothetical protein		garnysstan, isoform A	1.7e-85	K03848	ALG6; alpha-1,3-glucosyltransferase	53	-0.385243	4.17875	4.01141	0.0451935	0.0674119	0	No Change	4.3325	4.49752	4.25313	3.92417	4.14492	3.85173
GMOY010365-RA	EC:1.3.8.9	hypothetical protein		CG7461, isoform B	0	K09479	ACADVL; very long chain acyl-CoA dehydrogenase	398	-0.918832	7.42998	11.1817	0.000826102	0.00179035	-1	Underexpressed	7.56409	8.22422	7.56406	6.87444	6.99285	6.82935
GMOY010369-RA	EC:2.4.1.41	udp-n-acetyl-alpha-d-galactosamine	galnac-t2: udp-n-acetyl-alpha-d-galactosamine	UDP-N-acetyl-alpha-D-galactosamine:polypeptide N-acetylgalactosaminyltransferase 2, isoform A	0	K00710	GALNT; polypeptide N-acetylgalactosaminyltransferase	419	-0.58679	5.9803	5.43071	0.0197857	0.0320139	-1	Underexpressed	5.8663	6.50892	6.29506	5.87332	5.4852	5.59535
GMOY010377-RA	EC:2.1.1.77	protein-l-isoaspartate	pcmt: protein-l-isoaspartate	Protein-L-isoaspartate (D-aspartate) O-methyltransferase, isoform A	1.07e-106	K00573	E2.1.1.77; protein-L-isoaspartate(D-aspartate) O-methyltransferase	116	-0.826322	4.94628	18.6712	1.55e-05	4.7e-05	-1	Underexpressed	5.12941	5.47965	5.29543	4.56468	4.45277	4.42909
GMOY010396-RA	EC:6.1.1.7	hypothetical protein	Aats-ala-m: mitochondrial alanyl-tRNA synthetase	mitochondrial alanyl-tRNA synthetase	0	K01872	AARS; alanyl-tRNA synthetase	412	0.207434	1.21735	0.454167	0.500363	0.561523	0	No Change	1.46307	0.621655	0.987293	1.1558	1.44059	1.28811
GMOY010398-RA	EC:3.1.-.-	hypothetical protein	XPG-like endonuclease	XPG-like endonuclease	0	K15338	GEN1; flap endonuclease GEN	158	-1.3738	2.53224	26.1288	3.19e-07	1.37e-06	-1	Underexpressed	2.7606	3.21054	3.29761	1.99331	1.72357	1.53776
GMOY010399-RA	EC:2.7.11.1	hypothetical protein	sticky	sticky, isoform A	0	K16308	CIT; citron Rho-interacting kinase	438	0.360045	4.45837	4.17409	0.0410467	0.0619771	0	No Change	4.36346	4.25401	4.16303	4.6155	4.58103	4.67037
GMOY010402-RA	EC:1.1.1.141	hypothetical protein		CG4842	1.13e-100	K00069	HPGD; 15-hydroxyprostaglandin dehydrogenase (NAD)	57	-2.27466	4.5999	54.8823	1.28e-13	2.36e-12	-1	Underexpressed	5.03643	5.62211	5.32896	3.56603	2.68358	2.87429
GMOY010405-RA	EC:2.3.1.234	hypothetical protein		CG4933	0	K01409	KAE1; N6-L-threonylcarbamoyladenine synthase	264	-0.649639	1.60861	6.86111	0.00880917	0.0154111	-1	Underexpressed	1.82515	2.0721	1.89304	1.29533	1.39168	1.20394
GMOY010406-RA	EC:1.1.1.141	hypothetical protein	Photoreceptor dehydrogenase	photoreceptor dehydrogenase, isoform B	3.81e-118	K00069	HPGD; 15-hydroxyprostaglandin dehydrogenase (NAD)	26	-0.0455078	5.66644	0.0552417	0.814181	0.84545	0	No Change	5.63218	5.56766	5.85159	5.6281	5.66578	5.63741
GMOY010429-RA	EC:3.1.3.16	hypothetical protein		uncharacterized protein Dmel_CG10376	3.65e-142	K17501	PPM1E; protein phosphatase 1E	47	-0.0239366	2.11843	0.00913095	0.923873	0.937734	0	No Change	2.40359	1.80872	2.06211	2.03373	2.07294	2.21927
GMOY010443-RA	EC:2.7.7.12	galactose-1-phosphate uridylyltransferase	galactose-1-phosphate uridylyltransferase	Galactose-1-phosphate uridylyltransferase, isoform A	0	K00965	galT; UDPglucose--hexose-1-phosphate uridylyltransferase	229	0.162494	2.87826	0.348617	0.554897	0.613241	0	No Change	2.45048	3.07296	2.8201	2.61608	2.98506	3.18358
GMOY010446-RA	EC:1.14.11.8	putative gamma-butyrobetaine 2-oxoglutarate dioxygenase	putative gamma-butyrobetaine,2-oxoglutarate dioxygenase	CG4335	2.47e-163	K00474	TMLHE; trimethyllysine dioxygenase	137	-2.4755	3.4397	107.596	3.3e-25	6.15e-23	-1	Underexpressed	3.93106	4.34648	4.41022	1.77226	1.89132	1.75052
GMOY010452-RA	EC:6.1.1.9	hypothetical protein		CG5660, isoform A	0	K01873	VARS; valyl-tRNA synthetase	372	-0.575336	4.02484	9.59063	0.00195573	0.003929	-1	Underexpressed	4.1457	4.38575	4.33793	3.82976	3.658	3.66496
GMOY010456-RA	EC:3.5.4.4	hypothetical protein		adenosine deaminase-related growth factor A, isoform A	0	K19572	CECR1; adenosine deaminase CECR1	57	-0.604787	7.42829	6.21246	0.0126854	0.0213768	-1	Underexpressed	7.77966	7.82778	7.46667	7.02864	6.93907	7.29501
GMOY010462-RA	EC:3.6.4.13	hypothetical protein		CG6418	0	K12835	DDX42; ATP-dependent RNA helicase DDX42	473	-0.785469	4.07972	14.3536	0.000151486	0.000376244	-1	Underexpressed	4.16691	4.47038	4.62118	3.72875	3.69879	3.50999
GMOY010470-RA	EC:2.7.11.30	saxophone	sax: saxophone	saxophone, isoform C	0	K04675	ACVR1; activin receptor type-1	268	0.210017	3.15007	0.950144	0.329683	0.39197	0	No Change	3.1496	3.09682	2.8435	3.11705	3.21334	3.38814
GMOY010515-RA	EC:3.4.24.61	hypothetical protein		CG2025	0	K01411	NRD1; nardilysin	435	-0.0484154	5.02588	0.0716399	0.788964	0.824066	0	No Change	5.15794	5.05545	4.92517	4.9914	5.06529	4.94774
GMOY010516-RA	EC:3.6.3.54	hypothetical protein	ATP7	ATP7, isoform B	0	K17686	copA; Cu+-exporting ATPase	691	-0.285054	4.98089	1.10244	0.29373	0.354766	0	No Change	4.89952	4.99959	5.40562	5.24052	4.55071	4.60896
GMOY010525-RA	EC:1.1.1.300	sorbitol dehydrogenase	Srd: sorbitol dehydrogenase	CG3842, isoform A	2.01e-145	K11153	RDH12; retinol dehydrogenase 12	60	1.93109	3.83229	14.0928	0.000174013	0.000427187	1	Overexpressed	2.88528	3.02402	1.06895	3.89155	5.00559	4.25527
GMOY010529-RA	EC:3.4.16.-	hypothetical protein		CG4572, isoform B	3.29e-123	K09645	CPVL; vitellogenic carboxypeptidase-like protein	65	-2.37281	-0.304586	7.58025	0.00590113	0.0107382	-1	Underexpressed	-1.68928	1.33398	0.987293	-0.634059	-1.8834	-1.64454
GMOY010542-RA	EC:3.6.4.12	hypothetical protein	XNP	XNP, isoform B	0	K10779	ATRX; transcriptional regulator ATRX	285	1.21892	3.8685	24.8016	6.35e-07	2.55e-06	1	Overexpressed	3.17774	2.65763	3.41156	4.49401	4.17052	4.31334
GMOY010556-RA	EC:3.6.4.12	hypothetical protein		INO80 complex subunit	0	K11665	INO80; DNA helicase INO80	343	0.643419	2.50832	4.20445	0.0403181	0.0609709	0	No Change	2.58263	1.48627	2.06211	2.98929	2.66312	2.62739
GMOY010566-RA	EC:2.7.11.24	hypothetical protein	p38b MAP kinase	p38b MAP kinase	0	K04441	P38; p38 MAP kinase	289	-0.958119	3.89673	12.3245	0.000447056	0.00101841	-1	Underexpressed	3.92277	4.44272	4.50862	3.72258	3.1992	3.08506
GMOY010574-RA	EC:3.6.3.1	phospholipid-translocating P-type ATPase flippase	flippase2: phospholipid-translocating P-type ATPase, flippase	uncharacterized protein Dmel_CG33298, isoform B	0	K01530	E3.6.3.1; phospholipid-translocating ATPase	709	1.27181	5.36855	15.8969	6.69e-05	0.000177065	1	Overexpressed	5.16849	4.1323	4.21776	5.72694	5.82048	6.01728
GMOY010579-RA	EC:2.1.1.215 2.1.1.216	hypothetical protein		CG6388	6.87e-50	K00555	TRMT1; tRNA (guanine26-N2/guanine27-N2)-dimethyltransferase	11	0.514844	2.34086	3.61133	0.057387	0.0833092	0	No Change	2.37957	2.02313	1.59526	2.4012	2.62129	2.61657
GMOY010582-RA	EC:3.4.19.12	ubiquitin C-terminal hydrolase 1	uchl1: ubiquitin C-terminal hydrolase 1	ubiquitin carboxy-terminal hydrolase, isoform A	3.62e-116	K05609	UCHL3; ubiquitin carboxyl-terminal hydrolase L3	177	-2.07776	5.17507	77.723	1.19e-18	6.67e-17	-1	Underexpressed	5.63218	6.0464	5.9329	4.03783	3.53388	3.8238
GMOY010585-RA	EC:3.1.2.22	hypothetical protein	Palmitoyl-protein Thioesterase	Palmitoyl-protein thioesterase 2	3.21e-104	K01074	PPT; palmitoyl-protein thioesterase	120	-0.370264	6.04541	2.51785	0.112564	0.152096	0	No Change	6.07892	6.48652	6.05566	5.66073	6.03775	5.82638
GMOY010586-RA	EC:3.6.4.13	ATP-dependent RNA helicase	ATP-dependent RNA helicase	DEAD box protein 21E2	0	K20096	DDX28; ATP-dependent RNA helicase DDX28	214	-0.895665	5.41092	22.6096	1.98e-06	7.15e-06	-1	Underexpressed	5.70407	5.81066	5.86594	5.00925	4.89366	4.79548
GMOY010594-RA	EC:3.4.24.85	hypothetical protein	site-2 protease	site-2 protease	4.39e-52	K07765	MBTPS2; S2P endopeptidase	14	-1.21611	0.871343	14.8962	0.000113591	0.000289161	-1	Underexpressed	1.55175	0.970588	1.59526	0.340891	0.391438	0.142938
GMOY010594-RB	EC:3.4.24.85	hypothetical protein	site-2 protease	site-2 protease	4.39e-52	K07765	MBTPS2; S2P endopeptidase	14	-1.12694	3.63419	29.2914	6.23e-08	3.12e-07	-1	Underexpressed	3.85469	4.23263	4.21776	3.05948	2.88258	3.02908
GMOY010598-RA	EC:3.-.-.-	hypothetical protein		CG3160	2.9e-174	K05294	PGAP1; glycosylphosphatidylinositol deacylase	10	-0.37695	5.87407	4.01595	0.0450719	0.0672519	0	No Change	6.03153	6.12683	5.99428	5.67198	5.68874	5.66522
GMOY010605-RA	EC:3.4.24.-	hypothetical protein		CG2658, isoform A	0	K09552	SPG7; spastic paraplegia 7	424	-0.531333	5.8938	5.29884	0.0213396	0.0343439	-1	Underexpressed	6.00821	5.99654	6.37349	5.81509	5.59056	5.38369
GMOY010615-RA	EC:5.99.1.2	topoisomerase 3alpha	top3alpha: topoisomerase 3alpha	topoisomerase 3alpha	0	K03165	TOP3; DNA topoisomerase III	306	0.37873	4.08006	3.50314	0.0612524	0.0884331	0	No Change	4.11692	3.60928	3.82984	4.25425	4.24814	4.25527
GMOY010621-RA	EC:2.7.1.23	hypothetical protein		uncharacterized protein Dmel_CG33156, isoform B	0	K00858	ppnK; NAD+ kinase	242	0.0166687	5.13236	0.00521466	0.942433	0.952638	0	No Change	4.98958	5.43355	4.89749	4.90688	5.23955	5.24665
GMOY010631-RA	EC:2.5.1.26	hypothetical protein		uncharacterized protein Dmel_CG10253, isoform A	0	K00803	AGPS; alkyldihydroxyacetonephosphate synthase	464	-0.41334	3.72762	3.1617	0.0753849	0.106599	0	No Change	3.9718	4.02446	3.77005	3.33488	3.31523	3.83317
GMOY010633-RA	EC:2.7.1.30	glycerol kinase 5	Gyk5: glycerol kinase 5	glycerol kinase, isoform A	0	K00864	glpK; glycerol kinase	275	-1.75845	7.3014	39.5348	3.22e-10	2.76e-09	-1	Underexpressed	7.89538	8.2813	7.513	6.29828	6.07695	6.13655
GMOY010635-RA	EC:1.14.-.-	cytochrome P450	cytochrome P450	Cyp6a14, isoform C, partial	0	K14999	CYP6; cytochrome P450, family 6	280	-0.469569	6.3417	4.3289	0.0374704	0.0570606	0	No Change	6.71185	6.44297	6.50584	5.84237	6.26863	6.12611
GMOY010636-RA	EC:1.14.-.-	cyp6a13	cyp6a13: cyp6a13	Cyp6a13	9.93e-172	K14999	CYP6; cytochrome P450, family 6	29	-1.16072	6.59356	23.0312	1.59e-06	5.83e-06	-1	Underexpressed	6.79595	7.21264	7.1476	6.13022	5.77947	5.77261
GMOY010649-RA	EC:3.4.21.-	Serine protease 2	Ser2: Serine protease 2	uncharacterized protein Dmel_CG30375	2.92e-138	K09640	TMPRSS9; transmembrane protease serine 9	10	-0.356151	3.96317	0.194124	0.659506	0.711991	0	No Change	5.40109	1.62401	2.74756	3.19931	3.97684	3.99219
GMOY010667-RA	EC:2.7.11.22	hypothetical protein		Cdc2-related kinase	0	K02449	CDK10; cyclin-dependent kinase 10	32	0.072433	4.36095	0.112877	0.736892	0.779648	0	No Change	4.55261	4.16653	4.20878	4.16609	4.57282	4.41979
GMOY010692-RA	EC:2.7.11.1	hypothetical protein	Death-associated protein kinase related	Death-associated protein kinase related, isoform C	1.15e-168	K08804	STK17; serine/threonine kinase 17	17	1.05606	5.46169	15.5095	8.21e-05	0.000213916	1	Overexpressed	5.27	4.38575	4.69377	5.83381	5.95914	5.87028
GMOY010693-RA	EC:2.3.2.26	hypothetical protein		uncharacterized protein Dmel_CG42797, isoform E	0	K12168	HECW2; E3 ubiquitin-protein ligase HECW2	260	0.474867	1.10827	1.47741	0.22418	0.28035	0	No Change	0.696795	0.3311	1.28939	1.3282	1.62119	0.768851
GMOY010695-RA	EC:2.1.1.43	hypothetical protein		SET domain containing 2, isoform B	2.03e-130	K11423	SETD2; histone-lysine N-methyltransferase SETD2	14	0.51805	1.23054	2.92858	0.0870242	0.120728	0	No Change	0.978526	1.33398	0.367123	1.39178	1.36658	1.49117
GMOY010696-RA	EC:3.1.3.16	hypothetical protein	Dullard	dullard, isoform B	2.01e-169	K17617	CTDNEP1; CTD nuclear envelope phosphatase 1	254	-0.221299	2.88732	0.57202	0.449457	0.512435	0	No Change	2.79734	2.92086	3.24588	3.19039	2.62129	2.43156
GMOY010708-RA	EC:6.3.4.9 6.3.4.10 6.3.4.11 6.3.4.15	hypothetical protein		holocarboxylase synthetase, isoform D	0	K01942	HLCS; biotin--protein ligase	102	0.460332	3.99791	4.38051	0.0363521	0.055541	0	No Change	4.0347	3.59259	3.53164	4.31701	4.2239	4.05761
GMOY010709-RA	EC:2.7.11.1	hypothetical protein	kinase suppressor of ras	kinase suppressor of ras, isoform A	0	K18529	KSR2; kinase suppressor of Ras 2	151	1.25445	3.46821	27.3644	1.69e-07	7.71e-07	1	Overexpressed	2.95197	2.25287	2.74756	3.79491	4.04565	3.95405
GMOY010710-RA	EC:6.3.4.9 6.3.4.10 6.3.4.11 6.3.4.15	hypothetical protein		holocarboxylase synthetase, isoform B	5.73e-66	K01942	HLCS; biotin--protein ligase	17	0.307544	2.49234	1.72505	0.189044	0.240906	0	No Change	2.42722	2.37499	2.13975	2.79133	2.55619	2.51543
GMOY010714-RA	EC:2.3.2.27	hypothetical protein		uncharacterized protein Dmel_CG11360, isoform A	1.51e-98	K15686	MEX3; RNA-binding protein MEX3	17	0.571157	0.373075	1.04937	0.305653	0.36713	0	No Change	-0.600264	-0.521516	0.808646	0.133371	0.118321	1.14496
GMOY010736-RA	EC:4.3.2.5	hypothetical protein	Peptidyl-alpha-hydroxyglycine-alpha-amidating lyase	Peptidyl-alpha-hydroxyglycine-alpha-amidating lyase 2, isoform A	0	K18200	PAL; peptidylamidoglycolate lyase	188	-0.927854	1.12491	9.1114	0.00254021	0.00498942	-1	Underexpressed	1.31891	1.48627	1.84748	0.917406	0.440364	0.688531
GMOY010738-RA	EC:3.1.4.53	hypothetical protein	Phosphodiesterase	phosphodiesterase 8, isoform O	0	K18437	PDE8; high affinity cAMP-specific and IBMX-insensitive 3',5'-cyclic phosphodiesterase 8	105	1.8057	6.71234	33.8522	5.95e-09	3.72e-08	1	Overexpressed	6.01797	4.96111	5.44438	7.39095	7.33967	7.30304
GMOY010740-RA	EC:3.4.19.12	hypothetical protein	Deubiquitinating apoptotic inhibitor	deubiquitinating apoptotic inhibitor, isoform A	0	K11854	USP35_38; ubiquitin carboxyl-terminal hydrolase 35/38	205	1.07661	4.64333	22.5969	2e-06	7.19e-06	1	Overexpressed	4.29446	3.59259	4.00603	5.00417	5.07695	5.13365
GMOY010743-RA	EC:4.2.1.18	enoyl-CoA hydratase	enoyl-CoA hydratase	CG8778	2.42e-155	K05607	AUH; methylglutaconyl-CoA hydratase	113	-1.88664	4.74141	37.069	1.14e-09	8.5e-09	-1	Underexpressed	4.91214	5.96123	5.1529	3.50265	3.61603	3.48643
GMOY010750-RA	EC:3.6.4.-	hypothetical protein		CG7504, isoform C	0	K10706	SETX; senataxin	67	1.48385	3.62325	21.9097	2.86e-06	9.97e-06	1	Overexpressed	3.1916	1.86538	2.64478	4.22836	4.06917	4.15796
GMOY010757-RA	EC:2.3.1.-	hypothetical protein	Tafazzin	tafazzin, isoform B	6.64e-74	K13511	TAZ; monolysocardiolipin acyltransferase	33	1.71363	4.24478	43.6556	3.92e-11	4.12e-10	1	Overexpressed	3.53395	2.89387	2.8435	4.6155	4.93052	4.94558
GMOY010773-RA	EC:5.2.1.8	FKBP-type peptidyl-prolyl cis-trans isomerase	FKBP-type peptidyl-prolyl cis-trans isomerase	CG5482, isoform A	0	K09574	FKBP8; FK506-binding protein 8	161	-0.190742	6.13058	0.875222	0.349514	0.412235	0	No Change	6.29984	6.18085	6.18491	6.19514	5.938	5.95212
GMOY010779-RA	EC:2.3.2.-	hypothetical protein		CG2811, isoform A	4.02e-56	K19761	GGACT; gamma-glutamylaminecyclotransferase	53	-1.19567	2.10669	23.1697	1.48e-06	5.49e-06	-1	Underexpressed	2.42722	2.83834	2.6179	1.36034	1.64226	1.36764
GMOY010781-RA	EC:2.4.2.30	hypothetical protein	Poly-(ADP-ribose) polymerase	Poly-(ADP-ribose) polymerase	0	K10798	PARP; poly ADP-ribose polymerase	550	-0.326902	3.72029	3.09284	0.0786374	0.110739	0	No Change	3.88913	3.97382	3.77005	3.62674	3.58373	3.45035
GMOY010783-RA	EC:2.1.1.62	hypothetical protein	Inducer of meiosis	inducer of meiosis 4	0	K05925	METTL3_14; mRNA (2'-O-methyladenosine-N6-)-methyltransferase	254	0.282514	2.74443	1.42167	0.233128	0.290106	0	No Change	2.85074	2.20976	2.59051	2.88268	2.85577	2.87429
GMOY010784-RA	EC:3.6.4.- 2.3.2.27	hypothetical protein		CG7376, isoform A	0	K15710	SHPRH; E3 ubiquitin-protein ligase SHPRH	229	0.244814	1.38451	0.747561	0.387249	0.450241	0	No Change	1.55175	0.970588	1.06895	1.45267	1.59982	1.39321
GMOY010791-RA	EC:6.3.3.2	hypothetical protein		uncharacterized protein Dmel_CG34424, isoform A	3.58e-97	K01934	MTHFS; 5-formyltetrahydrofolate cyclo-ligase	114	-0.564257	2.19355	2.16095	0.141558	0.186547	0	No Change	2.45048	2.99891	1.7015	1.56725	1.78168	2.30258
GMOY010808-RA	EC:2.1.1.320	hypothetical protein		capsuleen, isoform B	0	K02516	PRMT5; type II protein arginine methyltransferase	246	0.377504	3.5831	3.0181	0.0823398	0.115167	0	No Change	3.31074	3.62577	3.17389	3.56603	3.87374	3.7857
GMOY010815-RA	EC:3.5.1.2	hypothetical protein		glutaminase, isoform F	0	K01425	glsA; glutaminase	375	2.82217	6.08183	7.0644	0.00786305	0.0138955	1	Overexpressed	5.50191	0.621655	1.75182	7.20214	6.58309	6.78719
GMOY010816-RA	EC:1.16.5.1	hypothetical protein	no extended memory	no extended memory, isoform A	5.63e-140	K08360	CYB561; cytochrome b-561	16	-0.101914	3.6008	0.109787	0.740386	0.7825	0	No Change	3.83715	2.83834	4.00603	3.45135	3.53388	3.6597
GMOY010819-RA	EC:6.2.1.-	fatty acid (long chain) transport protein	fatp: fatty acid (long chain) transport protein	fatty acid (long chain) transport protein, isoform F	0	K08745	SLC27A1_4; solute carrier family 27 (fatty acid transporter), member 1/4	345	-0.455381	4.31909	6.09281	0.0135733	0.0227459	-1	Underexpressed	4.37565	4.71355	4.50128	4.07219	4.09614	4.06955
GMOY010823-RA	EC:1.6.5.3	nadh dehydrogenase subunit 1	nd1: NADH dehydrogenase subunit 1	NADH dehydrogenase subunit 1 (mitochondrion)	1.69e-44	K03878	ND1; NADH-ubiquinone oxidoreductase chain 1	23	-1.05973	7.69567	13.3985	0.000251832	0.000599276	-1	Underexpressed	7.79847	8.56084	7.91471	7.21538	6.9649	7.02551
GMOY010827-RA	EC:4.2.1.1	carbonic anhydrase beta	cah-beta: carbonic anhydrase beta	carbonic anhydrase beta, isoform A	6.41e-144	K01673	cynT; carbonic anhydrase	146	0.773683	1.21121	5.24329	0.0220316	0.0353199	1	Overexpressed	0.696795	0.863388	0.710278	1.22725	1.28856	1.82755
GMOY010829-RA	EC:1.1.1.14	sorbitol dehydrogenase 1	sodh-1: sorbitol dehydrogenase 1	sorbitol dehydrogenase-2	0	K00008	SORD; L-iditol 2-dehydrogenase	238	-0.972742	8.5682	13.4842	0.000240584	0.000574952	-1	Underexpressed	8.91391	9.23267	8.73282	7.8554	8.22131	7.90185
GMOY010848-RA	EC:3.6.5.5	hypothetical protein	Optic atrophy 1 ortholog (H. sapiens)	optic atrophy 1 ortholog, isoform A	0	K17079	OPA1; optic atrophy protein 1	413	0.493951	6.61605	4.94778	0.0261242	0.0411243	1	Overexpressed	6.51224	6.09756	6.3974	6.88553	6.86876	6.76471
GMOY010849-RA	EC:2.7.11.1	hypothetical protein		CG8485, isoform A	0	K08802	SNRK; SNF related kinase	192	1.56922	2.93373	19.9656	7.88e-06	2.53e-05	1	Overexpressed	2.53991	1.07037	1.7015	3.51698	3.44076	3.44425
GMOY010850-RA	EC:3.6.3.44	hypothetical protein	Multi drug resistance	multi drug resistance 50	0	K05658	ABCB1; ATP-binding cassette, subfamily B (MDR/TAP), member 1	583	0.702566	8.03606	5.50095	0.0190062	0.0308929	1	Overexpressed	8.06786	7.45345	7.27995	8.08129	8.46467	8.45436
GMOY010854-RA	EC:2.7.9.3	hypothetical protein	Selenide,water dikinase	Selenide,water dikinase, isoform A	0	K01008	selD; selenide, water dikinase	359	-0.903024	4.18787	24.0274	9.5e-07	3.68e-06	-1	Underexpressed	4.4057	4.6585	4.66779	3.67226	3.73356	3.63848
GMOY010858-RA	EC:2.7.1.68	hypothetical protein		phosphatidylinositol 4-phosphate 5-kinase at 59B, isoform A	8.79e-174	K00889	PIP5K; 1-phosphatidylinositol-4-phosphate 5-kinase	107	-2.31853	2.45323	64.1071	1.18e-15	3.55e-14	-1	Underexpressed	2.95197	3.35605	3.42713	1.36034	0.818981	0.807394
GMOY010859-RA	EC:3.4.24.-	hypothetical protein		CG3499, isoform D	0	K08955	YME1; ATP-dependent metalloprotease	315	-0.0308879	5.35982	0.0254705	0.8732	0.895704	0	No Change	5.21336	5.42415	5.4784	5.43602	5.36681	5.2219
GMOY010862-RA	EC:3.4.13.18	cytosolic nonspecific dipeptidase	CNDP2: cytosolic nonspecific dipeptidase	uncharacterized protein Dmel_CG17337, isoform A	0	K08660	CNDP2; cytosolic nonspecific dipeptidase	299	-2.11281	7.46834	39.5341	3.22e-10	2.76e-09	-1	Underexpressed	7.76234	8.259	8.41433	6.5252	5.65545	5.85081
GMOY010870-RA	EC:1.1.5.3	hypothetical protein		glycerophosphate oxidase-1, isoform C	0	K00111	glpA; glycerol-3-phosphate dehydrogenase	39	-0.697582	6.75253	5.2577	0.0218499	0.035081	-1	Underexpressed	7.06717	6.79257	7.28102	6.83924	6.08082	6.02241
GMOY010877-RA	EC:1.14.17.3	hypothetical protein	Peptidylglycine-alpha-hydroxylating monooxygenase	Peptidylglycine-alpha-hydroxylating monooxygenase, isoform A	2.33e-179	K00504	PAM; peptidylglycine monooxygenase	292	-0.418801	3.72085	1.53271	0.215707	0.271094	0	No Change	3.70804	3.73624	4.25313	3.9508	2.79123	3.55599
GMOY010879-RA	EC:2.7.4.3	hypothetical protein	Adenylate kinase-2	adenylate kinase 2	1.6e-142	K00939	adk; adenylate kinase	170	-0.965221	6.9666	15.6511	7.62e-05	0.000199549	-1	Underexpressed	7.21451	7.5034	7.38333	6.67805	6.30953	6.18949
GMOY010887-RA	EC:2.5.1.18	hypothetical protein	Glutathione S transferase E12	glutathione S transferase E12, isoform A	9.9e-131	K00799	GST; glutathione S-transferase	60	-0.864008	7.85249	10.0202	0.00154829	0.00318387	-1	Underexpressed	7.93352	8.57842	8.07153	7.23176	7.51371	7.31395
GMOY010893-RA	EC:2.7.11.1	Protein kinase	Protein kinase	uncharacterized protein Dmel_CG30496	2.29e-152	K04445	MSK1; ribosomal protein S6 kinase alpha-5	18	-0.850987	5.03999	19.4852	1.01e-05	3.18e-05	-1	Underexpressed	5.21676	5.55479	5.44055	4.62875	4.58647	4.46268
GMOY010896-RA	EC:3.6.4.13	hypothetical protein	lethal (2) 35Df	lethal (2) 35Df	0	K12598	MTR4; ATP-dependent RNA helicase DOB1	765	-0.0221719	5.17404	0.0101506	0.919749	0.934538	0	No Change	5.21336	5.29603	5.03593	4.8486	5.38254	5.20576
GMOY010900-RA	EC:2.1.1.233	hypothetical protein		CG3793, isoform B	0	K18203	LCMT1; phosphatase 2A protein-leucine-carboxy methyltransferase	228	-0.297408	4.49946	2.51057	0.113085	0.152695	0	No Change	4.44096	4.78872	4.68732	4.41206	4.34447	4.27947
GMOY010908-RB	EC:2.3.1.225	hypothetical protein		uncharacterized protein Dmel_CG10344, isoform B	7.84e-113	K18932	ZDHHC; palmitoyltransferase	144	-1.44854	2.27287	20.7326	5.28e-06	1.76e-05	-1	Underexpressed	2.56142	3.0487	2.97641	1.93048	1.23411	1.11454
GMOY010921-RA	EC:3.4.24.-	hypothetical protein		CG3107, isoform A	0	K06972	PITRM1; presequence protease	237	-0.779435	5.44416	16.7282	4.31e-05	0.000118719	-1	Underexpressed	5.64986	5.91164	5.78669	5.08813	4.96018	4.97339
GMOY010925-RA	EC:3.4.19.12	hypothetical protein		CG3781	6.65e-70	K15235	JOSD; josephin	126	-0.827905	4.02217	17.7835	2.48e-05	7.17e-05	-1	Underexpressed	4.20158	4.59289	4.35431	3.48818	3.55625	3.64381
GMOY010934-RA	EC:2.4.1.186	glycosyl transferase family 8 glycogenin	glycosyl transferase family 8 glycogenin	glycogenin, isoform B	0	K00750	GYG1; glycogenin	53	0.58077	7.02198	4.809	0.0283115	0.044186	1	Overexpressed	6.60582	6.34177	7.06294	7.15712	7.38451	7.29501
GMOY010935-RA	EC:2.4.1.17	hypothetical protein		uncharacterized protein Dmel_CG15661, isoform B	3.14e-142	K00699	UGT; glucuronosyltransferase	35	-0.773777	5.62763	13.392	0.000252694	0.000601146	-1	Underexpressed	6.03345	6.0586	5.79271	5.39589	5.13383	5.03153
GMOY010944-RA	EC:3.6.4.-	hypothetical protein		domino, isoform G	0	K11320	EP400; E1A-binding protein p400	39	1.75739	6.00222	21.4773	3.58e-06	1.23e-05	1	Overexpressed	5.55383	4.10902	4.5304	6.66525	6.61807	6.57878
GMOY010949-RA	EC:1.14.13.9	kynurenine 3-monooxygenase	kynurenine 3-monooxygenase	cinnabar	0	K00486	KMO; kynurenine 3-monooxygenase	235	-0.409012	7.58503	2.93361	0.0867534	0.120438	0	No Change	7.84033	7.84726	7.6286	7.11418	7.49176	7.46437
GMOY010954-RA	EC:2.3.1.22	hypothetical protein		CG1942	1.81e-144	K14457	MOGAT2; 2-acylglycerol O-acyltransferase 2	123	-0.0643367	6.2372	0.100856	0.750805	0.791591	0	No Change	6.17628	6.39806	6.22554	6.2562	6.24387	6.10981
GMOY010961-RA	EC:3.1.26.5	hypothetical protein	lethal (1) G0045	lethal (1) G0045	0	K01164	POP1; ribonuclease P/MRP protein subunit POP1	268	-0.530645	1.71662	2.12552	0.144864	0.190488	0	No Change	1.82515	2.55802	1.35597	1.77226	1.39168	1.20394
GMOY010964-RA	EC:2.7.11.1	hypothetical protein	Haspin	haspin	2.42e-117	K16315	GSG2; serine/threonine-protein kinase haspin	51	-0.403127	4.38571	3.91121	0.0479651	0.0711625	0	No Change	4.66124	4.69803	4.34615	4.36532	4.06137	4.08532
GMOY010974-RA	EC:3.4.24.80	Hemopexin	HPX: Hemopexin	matrix metalloproteinase 1, isoform C	0	K07763	MMP14; matrix metalloproteinase-14 (membrane-inserted)	262	1.18031	4.77306	24.4136	7.77e-07	3.07e-06	1	Overexpressed	4.17391	3.55863	4.32137	5.24698	5.14862	5.30337
GMOY011016-RA	EC:2.1.1.62	hypothetical protein		CG7818	0	K05925	METTL3_14; mRNA (2'-O-methyladenosine-N6-)-methyltransferase	365	-1.21844	3.82626	36.4122	1.6e-09	1.15e-08	-1	Underexpressed	4.4293	4.41452	4.11578	3.04966	3.26179	3.03721
GMOY011018-RA	EC:1.3.1.22 1.3.1.94	hypothetical protein		CG7840	5.72e-125	K12345	SRD5A3; 3-oxo-5-alpha-steroid 4-dehydrogenase 3	126	-1.55008	1.03516	23.033	1.59e-06	5.83e-06	-1	Underexpressed	1.4166	1.86538	1.80044	0.578006	0.177237	-0.0502863
GMOY011020-RA	EC:2.4.1.117	hypothetical protein	wollknaeuel	wollknaeuel	9.72e-145	K00729	ALG5; dolichyl-phosphate beta-glucosyltransferase	174	-1.38181	5.08812	36.0957	1.88e-09	1.33e-08	-1	Underexpressed	5.32136	5.93168	5.57241	4.36532	4.14123	4.24126
GMOY011025-RA	EC:2.7.10.2	hypothetical protein		Btk family kinase at 29A, isoform G	2.54e-170	K07364	TEC; tyrosine-protein kinase Tec	55	1.06596	2.29076	13.1627	0.000285584	0.000673464	1	Overexpressed	1.75217	1.41213	1.7015	2.80307	2.88258	2.27534
GMOY011036-RA	EC:4.2.1.47	GDPmannose 4 6-dehydratase	GMDS: GDPmannose 4,6-dehydratase	GDP-mannose 4,6-dehydratase	0	K01711	gmd; GDPmannose 4,6-dehydratase	273	-1.64228	1.21994	28.22	1.08e-07	5.17e-07	-1	Underexpressed	1.82515	1.62401	2.17706	0.578006	0.0568953	0.416654
GMOY011044-RA	EC:2.7.11.30	hypothetical protein		thickveins, isoform C	0	K13578	BMPR1B; bone morphogenetic protein receptor type-1B	309	2.02988	6.81779	27.7349	1.39e-07	6.52e-07	1	Overexpressed	6.06581	4.69021	5.32065	7.80009	7.37706	7.25678
GMOY011058-RA	EC:3.1.2.6	glyoxylase	glyoxylase	CG4365, isoform A	1e-143	K01069	E3.1.2.6; hydroxyacylglutathione hydrolase	83	-0.606956	5.1644	11.2728	0.000786516	0.00171165	-1	Underexpressed	5.40407	5.54181	5.36981	4.84577	4.90242	4.75168
GMOY011063-RA	EC:2.3.2.27	hypothetical protein	mind bomb	mind bomb 1, isoform A	0	K10645	MIB; E3 ubiquitin-protein ligase mind-bomb	693	-0.42473	5.17812	4.77598	0.0288594	0.0448803	-1	Underexpressed	5.43646	5.4932	5.1853	4.83437	4.95598	5.06173
GMOY011066-RA	EC:3.1.3.16	hypothetical protein		CG5830, isoform B	0	K15731	CTDSP; carboxy-terminal domain RNA polymerase II polypeptide A small phosphatase	122	2.28747	4.07068	29.6857	5.08e-08	2.59e-07	1	Overexpressed	3.20534	1.25135	2.38266	4.74286	4.76273	4.80503
GMOY011090-RA	EC:2.7.11.1	hypothetical protein		misshapen, isoform F	0	K08840	TNIK; TRAF2 and NCK interacting kinase	273	2.09472	6.13175	31.9648	1.57e-08	8.93e-08	1	Overexpressed	5.25687	4.01197	4.648	6.36415	7.06774	6.93702
GMOY011091-RA	EC:2.3.2.26	hypothetical protein	Ubiquitin protein ligase E3A	ubiquitin protein ligase E3A	0	K10587	UBE3A; ubiquitin-protein ligase E3 A	360	0.470862	4.8674	6.85585	0.00883514	0.0154497	1	Overexpressed	4.69083	4.452	4.66779	5.08573	5.05158	5.10105
GMOY011102-RA	EC:3.4.24.-	hypothetical protein		CG5131	1.5e-157	K18156	ATP23; mitochondrial inner membrane protease ATP23	169	-1.54289	4.27528	46.6934	8.3e-12	1.04e-10	-1	Underexpressed	4.56864	5.09745	4.89189	3.4662	3.38562	3.13137
GMOY011108-RA	EC:2.5.1.87	hypothetical protein		uncharacterized protein Dmel_CG10778, isoform A	1.69e-137	K11778	DHDDS; ditrans,polycis-polyprenyl diphosphate synthase	119	-1.54254	4.18242	52.0078	5.53e-13	9.07e-12	-1	Underexpressed	4.60017	5.02469	4.66779	3.31041	3.33477	3.06928
GMOY011111-RA	EC:3.1.26.5	hypothetical protein		uncharacterized protein Dmel_CG14057, isoform A	1.01e-60	K03537	POP5; ribonuclease P/MRP protein subunit POP5	38	-0.879354	1.38545	9.86628	0.00168335	0.00343371	-1	Underexpressed	1.59412	1.97244	1.84748	1.04152	0.703474	1.11454
GMOY011127-RA	EC:2.4.1.142	beta-1 4-mannosyltransferase	beta-1,4-mannosyltransferase	uncharacterized protein Dmel_CG18012	0	K03842	ALG1; beta-1,4-mannosyltransferase	193	-1.45709	5.30546	44.4986	2.55e-11	2.84e-10	-1	Underexpressed	5.59875	6.10346	5.85447	4.40437	4.51975	4.30663
GMOY011138-RA	EC:1.14.11.-	hypothetical protein		JmjC domain-containing histone demethylase 2, isoform A	0	K15601	KDM3; lysine-specific demethylase 3	62	1.69362	4.57565	28.9122	7.57e-08	3.73e-07	1	Overexpressed	3.86337	2.68937	3.62909	5.40747	5.06334	5.00482
GMOY011144-RA	EC:3.4.21.75	hypothetical protein	Furin	furin 1, isoform J	0	K01349	FURIN; furin	145	1.79823	4.29618	30.6656	3.07e-08	1.62e-07	1	Overexpressed	3.65898	2.33542	3.03854	4.89047	4.78421	5.04166
GMOY011148-RA	EC:2.7.11.1	hypothetical protein	aurora A	aurora A	4.4e-167	K11481	AURKA; aurora kinase A	159	0.091629	0.486702	0.0648937	0.798922	0.832582	0	No Change	0.346359	0.48368	0.490802	0.828301	0.391438	0.313313
GMOY011156-RA	EC:3.1.26.-	mitochondrial ribosomal protein L44	mitochondrial ribosomal protein L44	mitochondrial ribosomal protein L44	1.06e-135	K17425	MRPL44; large subunit ribosomal protein L44	140	-1.15957	5.41387	29.196	6.54e-08	3.26e-07	-1	Underexpressed	5.66485	6.08866	5.87731	4.87108	4.73358	4.57026
GMOY011157-RA	EC:3.5.1.98	hypothetical protein	Histone deacetylase	histone deacetylase 3	0	K11404	HDAC3; histone deacetylase 3	362	-1.08246	0.111667	7.54506	0.00601747	0.010922	-1	Underexpressed	0.696795	0.747579	0.367123	-0.109096	-0.766687	-0.195164
GMOY011159-RA	EC:1.1.1.102	hypothetical protein		uncharacterized protein Dmel_CG10425	6.54e-173	K04708	E1.1.1.102; 3-dehydrosphinganine reductase	154	-1.39962	3.31486	25.9028	3.59e-07	1.52e-06	-1	Underexpressed	3.43251	4.27508	3.82984	2.62933	2.45268	2.40667
GMOY011164-RA	EC:2.7.10.2	hypothetical protein		C-terminal Src kinase, isoform G	0	K05728	CSK; c-src tyrosine kinase	31	3.14097	5.00004	51.8614	5.96e-13	9.65e-12	1	Overexpressed	3.46712	1.62401	2.38266	5.74074	5.82048	5.90846
GMOY011169-RA	EC:3.6.4.12	hypothetical protein	Bloom syndrome helicase ortholog	bloom syndrome helicase ortholog	0	K10901	BLM; bloom syndrome protein	276	0.711891	3.21542	7.25353	0.00707617	0.0126101	1	Overexpressed	2.95197	2.16531	3.09811	3.48089	3.53388	3.50999
GMOY011170-RA	EC:2.1.1.321	hypothetical protein	Arginine methyltransferase	arginine methyltransferase 7	0	K11438	PRMT7; type III protein arginine methyltransferase	309	-0.268761	0.59953	0.424911	0.514497	0.574654	0	No Change	0.243621	0.863388	1.06895	0.917406	-0.00726224	0.465676
GMOY011191-RA	EC:2.4.1.145	hypothetical protein		CG9384, isoform A	0	K00738	MGAT4A_B; alpha-1,3-mannosylglycoprotein beta-1,4-N-acetylglucosaminyltransferase A/B	299	0.590706	4.44731	10.2323	0.00138	0.00287475	1	Overexpressed	4.08013	4.17776	4.09643	4.62545	4.62137	4.85188
GMOY011192-RA	EC:3.1.3.48	hypothetical protein	myopic	myopic	0	K18040	PTPN23; tyrosine-protein phosphatase non-receptor type 23	167	1.17143	4.61889	19.4113	1.05e-05	3.29e-05	1	Overexpressed	4.34496	3.39506	3.80622	5.11898	4.99334	5.11456
GMOY011229-RA	EC:3.1.-.-	3-5 exonuclease	3-5 exonuclease	CG6833, isoform A	2.94e-86	K18327	REXO4; RNA exonuclease 4	41	-0.718499	4.56932	12.7176	0.000362224	0.000839302	-1	Underexpressed	4.73883	4.9676	4.95769	4.36135	4.18853	3.94975
GMOY011230-RA	EC:1.2.1.88	hypothetical protein	delta-1-Pyrroline-5-carboxylate dehydrogenase	delta-1-Pyrroline-5-carboxylate dehydrogenase 1, isoform A	0	K00294	E1.2.1.88; 1-pyrroline-5-carboxylate dehydrogenase	403	0.415496	6.12331	3.12087	0.0772957	0.109006	0	No Change	5.82242	5.69427	6.1431	6.52874	6.12545	6.2598
GMOY011232-RA	EC:2.7.7.4 2.7.1.25	bifunctional ATP sulfurylase adenosine 5-phosphosulfate kinase bifunctional ATP sulfurylase adenosine 5-phosphosulfate kinase	bifunctional ATP sulfurylase adenosine 5-phosphosulfate kinase,bifunctional ATP sulfurylase adenosine 5-phosphosulfate kinase	PAPS synthetase, isoform A	0	K13811	PAPSS; 3'-phosphoadenosine 5'-phosphosulfate synthase	431	-1.41379	6.74911	38.7947	4.71e-10	3.87e-09	-1	Underexpressed	7.20771	7.4017	7.26053	6.06468	5.68112	5.87028
GMOY011234-RA	EC:3.4.19.12	Dual Oxidase	DUOX2: Dual Oxidase	ubiquitin specific protease 32, isoform B	0	K11837	USP6_32; ubiquitin carboxyl-terminal hydrolase 6/32	388	1.6473	6.48525	28.8278	7.91e-08	3.88e-07	1	Overexpressed	5.86846	5.01845	5.27836	6.7274	7.25032	7.20765
GMOY011238-RA	EC:2.1.1.-	SPOU rRNA methylase family protein	SPOU rRNA methylase family protein	uncharacterized protein Dmel_CG14100	2.43e-144	K20095	RNMTL1; 16S rRNA (guanosine(1370)-2'-O)-methyltransferase	131	0.118603	3.18278	0.350537	0.553809	0.612126	0	No Change	2.98419	3.1885	3.19222	3.26019	3.28206	3.16143
GMOY011284-RA	EC:2.3.2.27	hypothetical protein		uncharacterized protein Dmel_CG16947, isoform A	1.08e-129	K10144	RCHY1; RING finger and CHY zinc finger domain-containing protein 1	102	1.17924	2.98225	15.9672	6.44e-05	0.000171129	1	Overexpressed	2.33028	2.55802	1.80044	3.43636	3.07302	3.67541
GMOY011285-RA	EC:2.3.1.-	hypothetical protein	farjavit	farjavit, isoform A	0	K13516	MBOAT7; lysophospholipid acyltransferase 7	172	-0.514292	5.75668	4.01037	0.0452212	0.0674361	0	No Change	5.81124	5.78151	6.32029	5.75592	5.24127	5.3948
GMOY011297-RA	EC:1.6.2.2	cytochrome-b5 reductase	CYB5R: cytochrome-b5 reductase	CG5946, isoform G	0	K00326	E1.6.2.2; cytochrome-b5 reductase	126	-0.833982	5.86878	13.1552	0.000286726	0.000675954	-1	Underexpressed	6.0238	6.51779	6.10004	5.48422	5.45873	5.23609
GMOY011298-RA	EC:3.6.4.12	hypothetical protein	homolog of RecQ	RecQ5 helicase, isoform B	0	K10902	RECQL5; ATP-dependent DNA helicase Q5	166	0.864272	2.57277	9.72167	0.00182108	0.00368493	1	Overexpressed	2.19915	1.41213	2.35037	3.03977	2.88258	2.79019
GMOY011318-RA	EC:2.1.1.-	methylase	AdoMet_MTases: methylase	trimethylguanosine synthase 1 ortholog	1.56e-119	K14292	TGS1; trimethylguanosine synthase	39	0.0505083	4.5912	0.0766004	0.781958	0.818603	0	No Change	4.54183	4.51534	4.63465	4.74286	4.62666	4.4657
GMOY011328-RA	EC:2.3.2.27	bonus	bon: bonus	bonus, isoform B	0	K08883	TRIM33; tripartite motif-containing protein 33	144	0.637713	3.46642	8.31449	0.003933	0.0074328	1	Overexpressed	3.06174	2.92086	3.29761	3.62012	3.93477	3.62235
GMOY011329-RA	EC:2.3.2.27	hypothetical protein		uncharacterized protein Dmel_CG11982	7.29e-97	K11982	RNF115_126; E3 ubiquitin-protein ligase RNF115/126	55	1.48794	5.46922	48.9157	2.67e-12	3.7e-11	1	Overexpressed	4.41164	4.36625	4.79323	6.06712	5.97375	6.01728
GMOY011333-RA	EC:2.1.1.43	hypothetical protein	grappa	grappa, isoform E	0	K11427	DOT1L; histone-lysine N-methyltransferase, H3 lysine-79 specific	165	2.69525	3.65884	39.9808	2.56e-10	2.23e-09	1	Overexpressed	2.40359	0.3311	1.75182	4.58862	4.39809	4.21283
GMOY011352-RA	EC:2.7.10.1	hypothetical protein		Eph receptor tyrosine kinase, isoform C	0	K05110	EPHB1; Eph receptor B1	228	0.00356737	3.59797	0.000233781	0.987801	0.989568	0	No Change	3.47848	3.41418	3.85307	3.85254	3.47639	3.43812
GMOY011365-RA	EC:1.3.3.6	acyl-CoA oxidase	acox1: acyl-CoA oxidase	CG5009	0	K00232	E1.3.3.6; acyl-CoA oxidase	374	-0.264894	6.62501	1.55451	0.212472	0.267457	0	No Change	6.76382	6.90327	6.57036	6.47471	6.50475	6.48232
GMOY011366-RA	EC:4.3.2.5	hypothetical protein	Peptidyl-alpha-hydroxyglycine-alpha-amidating lyase	Peptidyl-alpha-hydroxyglycine-alpha-amidating lyase 1, isoform A	0	K18200	PAL; peptidylamidoglycolate lyase	116	-0.258277	5.99125	1.47442	0.22465	0.280803	0	No Change	6.03345	6.27797	6.02274	5.65426	5.93267	5.96496
GMOY011368-RA	EC:3.5.4.5	hypothetical protein		CG8360, isoform A	5.23e-71	K01489	cdd; cytidine deaminase	63	-1.15512	5.35315	31.2395	2.28e-08	1.25e-07	-1	Underexpressed	5.57249	5.9217	5.95186	4.69326	4.75308	4.56465
GMOY011370-RA	EC:2.7.7.80	hypothetical protein		uncharacterized protein Dmel_CG13090, isoform A	0	K11996	MOCS3; adenylyltransferase and sulfurtransferase	211	-0.353524	5.09106	2.4169	0.120032	0.161215	0	No Change	5.27977	5.47511	4.98424	4.64515	5.09616	4.94125
GMOY011375-RA	EC:5.1.3.1	d-ribulose-5-phosphate 3-epimerase	d-ribulose-5-phosphate 3-epimerase	uncharacterized protein Dmel_CG30499, isoform A	7.08e-121	K01783	rpe; ribulose-phosphate 3-epimerase	158	-0.699607	2.51612	9.71922	0.00182351	0.00368888	-1	Underexpressed	2.86812	2.86637	2.79633	2.07305	2.04158	2.3425
GMOY011384-RA	EC:5.1.3.17	hypothetical protein	Heparan sulfate C5-epimerase	heparan sulfate C5-epimerase, isoform B	0	K01793	GLCE; heparosan-N-sulfate-glucuronate 5-epimerase	375	-0.15081	3.0655	0.512632	0.474002	0.536468	0	No Change	3.01571	3.14339	3.26333	3.12642	2.88258	2.96233
GMOY011401-RA	EC:2.7.12.2	hypothetical protein	MAP kinase kinase	MAP kinase kinase 4, isoform A	0	K04430	MAP2K4; mitogen-activated protein kinase kinase 4	238	0.254697	4.46104	1.23057	0.267296	0.327169	0	No Change	4.46969	3.93464	4.49391	4.78491	4.43477	4.49846
GMOY011412-RA	EC:1.17.1.4 1.17.3.2	hypothetical protein	Aldehyde oxidase	aldehyde oxidase 3, isoform A	0	K00106	XDH; xanthine dehydrogenase/oxidase	626	-0.57452	5.88342	3.05118	0.0806787	0.113187	0	No Change	6.05637	5.89132	6.4306	6.02638	5.58241	4.88605
GMOY011418-RA	EC:2.4.1.11	hypothetical protein	Glycogen synthase	glycogen synthase, isoform A	0	K00693	GYS; glycogen synthase	515	-1.42703	4.08567	16.0615	6.13e-05	0.000163423	-1	Underexpressed	4.222	4.48853	5.09072	3.7592	3.00959	2.73127
GMOY011426-RA	EC:3.6.-.-	hypothetical protein		uncharacterized protein Dmel_CG18528	0	K03650	mnmE; tRNA modification GTPase	219	0.592932	3.08957	4.91217	0.0266682	0.0419133	1	Overexpressed	2.95197	2.94735	2.2489	3.10761	3.40424	3.46851
GMOY011454-RA	EC:3.6.1.58	hypothetical protein		uncharacterized protein Dmel_CG10898	3.07e-178	K17817	NUDT18; 8-oxo-dGDP phosphatase	232	-1.0961	3.53029	19.6767	9.17e-06	2.9e-05	-1	Underexpressed	3.7648	4.34648	3.81808	3.01979	3.00146	2.69061
GMOY011455-RA	EC:3.1.3.16	hypothetical protein		protein phosphatase 1alpha at 96A, isoform A	0	K06269	PPP1C; serine/threonine-protein phosphatase PP1 catalytic subunit	306	0.389054	4.99406	4.95787	0.0259721	0.0409341	1	Overexpressed	4.77612	4.75162	4.82296	5.23186	5.16509	5.11648
GMOY011464-RA	EC:6.2.1.45	hypothetical protein		activator of SUMO 1	7.96e-127	K10684	UBLE1A; ubiquitin-like 1-activating enzyme E1 A	54	-0.633143	4.96277	8.48355	0.00358372	0.00683198	-1	Underexpressed	5.33079	5.40038	4.98424	4.36927	4.74336	4.7116
GMOY011475-RA	EC:3.6.4.-	hypothetical protein	Helicase 89B	helicase 89B, isoform B	0	K15192	BTAF1; TATA-binding protein-associated factor	963	0.298897	5.19722	2.53585	0.111287	0.150594	0	No Change	5.20313	4.9546	4.93609	5.34861	5.28043	5.38049
GMOY011477-RA	EC:1.1.1.284 1.1.1.1	hypothetical protein	Formaldehyde dehydrogenase	formaldehyde dehydrogenase	0	K00121	frmA; S-(hydroxymethyl)glutathione dehydrogenase / alcohol dehydrogenase	293	-1.4258	6.28121	44.8365	2.14e-11	2.42e-10	-1	Underexpressed	6.71426	6.9966	6.76055	5.29557	5.46465	5.44914
GMOY011480-RA	EC:1.8.4.12	hypothetical protein	Selenoprotein R	selenoprotein R, isoform G	1.23e-83	K07305	msrB; peptide-methionine (R)-S-oxide reductase	62	0.0852831	3.74379	0.176856	0.674089	0.72484	0	No Change	3.84594	3.62577	3.60191	3.85254	3.89583	3.58955
GMOY011489-RA	EC:2.1.1.-	proliferation-associated nucleolar protein NOL1	proliferation-associated nucleolar protein NOL1	Nop2/Sun-like domain containing protein 5	9.06e-139	K15264	NSUN5; putative methyltransferase	21	0.100633	0.597297	0.0773621	0.780905	0.817609	0	No Change	0.616839	0.747579	0.231839	0.205912	0.818981	0.768851
GMOY011499-RA	EC:6.-.-.-	hypothetical protein		uncharacterized protein Dmel_CG31108, isoform A	0	K16602	TTLL5; tubulin polyglutamylase TTLL5	258	1.53457	3.27851	23.7915	1.07e-06	4.12e-06	1	Overexpressed	2.85074	1.80872	1.9372	3.89704	3.64241	3.88815
GMOY011509-RA	EC:5.3.1.22	hypothetical protein	GIP-like	GIP-like	1.51e-99	K01816	hyi; hydroxypyruvate isomerase	161	-2.00343	3.61889	60.3225	8.05e-15	2e-13	-1	Underexpressed	4.06514	4.64237	4.22669	2.60271	2.30199	2.11558
GMOY011515-RA	EC:1.1.1.40	hypothetical protein		malic enzyme, isoform C	2.07e-52	K00029	E1.1.1.40; malate dehydrogenase (oxaloacetate-decarboxylating)(NADP+)	21	-0.220495	4.4971	1.01505	0.313695	0.375581	0	No Change	4.22874	4.80329	4.73187	4.28388	4.44079	4.4229
GMOY011516-RA	EC:2.4.99.18	hypothetical protein		twister, isoform A	0	K07151	STT3; dolichyl-diphosphooligosaccharide--protein glycosyltransferase	73	-0.62289	6.05176	9.88811	0.0016635	0.00339676	-1	Underexpressed	6.25597	6.41002	6.32653	5.8252	5.65156	5.64674
GMOY011522-RA	EC:3.4.24.-	hypothetical protein	Invadolysin	invadolysin	0	K13539	LMLN; leishmanolysin-like peptidase	471	-0.172719	4.36907	1.03429	0.309153	0.370936	0	No Change	4.44096	4.44272	4.47905	4.33733	4.24126	4.26915
GMOY011531-RA	EC:2.4.1.143	hypothetical protein		Mgat2, isoform C	0	K00736	MGAT2; alpha-1,6-mannosyl-glycoprotein beta-1,2-N-acetylglucosaminyltransferase	31	-0.173761	7.78971	0.518714	0.471391	0.533898	0	No Change	7.76467	7.71475	8.11001	7.8114	7.68336	7.59886
GMOY011532-RA	EC:5.4.2.11	hypothetical protein		CG7059, isoform C	8.14e-90	K01834	PGAM; 2,3-bisphosphoglycerate-dependent phosphoglycerate mutase	119	0.733279	4.0367	12.9484	0.000320203	0.000748795	1	Overexpressed	3.53395	3.68993	3.62909	4.51201	4.36995	4.12401
GMOY011533-RA	EC:3.5.1.98	putative histone deacetylase	putative histone deacetylase	histone deacetylase 11, isoform A	2.26e-160	K11418	HDAC11; histone deacetylase 11	229	0.0414383	3.80403	0.0378089	0.845827	0.87219	0	No Change	3.48974	3.86687	3.96396	3.9508	3.79127	3.7165
GMOY011535-RA	EC:2.7.8.5	hypothetical protein		CG7718	0	K00995	pgsA; CDP-diacylglycerol--glycerol-3-phosphate 3-phosphatidyltransferase	262	-0.677525	4.03336	12.3306	0.000445595	0.00101538	-1	Underexpressed	4.1457	4.54166	4.32137	3.64643	3.70381	3.64913
GMOY011539-RA	EC:3.4.11.2	hypothetical protein		slamdance, isoform C	0	K11140	ANPEP; aminopeptidase N	79	1.30632	5.05384	21.5998	3.36e-06	1.16e-05	1	Overexpressed	4.63103	3.64208	4.29616	5.68155	5.37312	5.58983
GMOY011540-RA	EC:2.4.2.3	hypothetical protein		uncharacterized protein Dmel_CG17224, isoform A	5.14e-121	K00757	udp; uridine phosphorylase	163	-0.628714	5.58223	4.98451	0.0255753	0.0403899	-1	Underexpressed	5.80899	6.19197	5.51893	5.60314	5.10377	4.92162
GMOY011541-RA	EC:2.4.2.3	hypothetical protein		CG6330, isoform A	0	K00757	udp; uridine phosphorylase	221	-0.349675	8.24456	1.98613	0.158746	0.206628	0	No Change	8.34488	8.60674	8.25227	7.84408	8.20812	8.10237
GMOY011559-RA	EC:1.14.19.1	hypothetical protein		CG9747, isoform A	0	K00507	SCD; stearoyl-CoA desaturase (Delta-9 desaturase)	181	-0.87238	5.57446	6.7499	0.00937529	0.0163069	-1	Underexpressed	5.68459	5.95145	6.17341	5.25555	4.27537	5.45674
GMOY011560-RA	EC:1.14.19.1	hypothetical protein		CG9743	0	K00507	SCD; stearoyl-CoA desaturase (Delta-9 desaturase)	149	0.495183	7.95051	4.26883	0.0388176	0.0589404	0	No Change	7.66196	7.55275	7.81691	8.3693	8.08972	8.04859
GMOY011578-RA	EC:1.14.19.1	fatty acyl-CoA desaturase	fatty acyl-CoA desaturase	desaturase 1, isoform A	0	K00507	SCD; stearoyl-CoA desaturase (Delta-9 desaturase)	248	0.756687	12.5347	8.3541	0.00384817	0.00729088	1	Overexpressed	12.092	12.3356	11.8542	12.7285	12.9434	12.9108
GMOY011618-RA	EC:1.2.1.84	hypothetical protein	waterproof	waterproof	0	K13356	FAR; alcohol-forming fatty acyl-CoA reductase	215	0.297241	5.17243	0.967658	0.325265	0.387481	0	No Change	4.74825	4.74409	5.43671	5.59134	4.81931	5.41522
GMOY011626-RA	EC:2.3.2.27	hypothetical protein	godzilla E3 ubiquitin protein ligase	godzilla E3 ubiquitin protein ligase, isoform A	6e-163	K15692	RNF13; E3 ubiquitin-protein ligase RNF13	72	0.719148	5.51731	14.7919	0.000120047	0.000304399	1	Overexpressed	5.21336	5.00591	5.10046	5.82232	5.81817	5.84387
GMOY011630-RA	EC:2.7.7.72 3.1.3.- 3.1.4.-	tRNA nucleotidyltransferase/poly polymerase A	tRNA nucleotidyltransferase/poly polymerase A	CG2100, isoform A	0	K00974	cca; tRNA nucleotidyltransferase (CCA-adding enzyme)	209	0.147734	0.807585	0.189924	0.66298	0.715346	0	No Change	0.346359	0.48368	1.21959	0.959976	0.818981	0.807394
GMOY011634-RA	EC:1.1.1.79 1.1.1.81	hypothetical protein		CG1236	1.53e-163	K00049	GRHPR; glyoxylate/hydroxypyruvate reductase	156	-0.904541	2.21967	10.5009	0.00119315	0.00250885	-1	Underexpressed	2.37957	3.0487	2.41425	1.72367	1.90881	1.60494
GMOY011636-RA	EC:3.6.1.59	hypothetical protein		CG2091	9.83e-108	K12584	DCPS; m7GpppX diphosphatase	74	-0.592632	3.37066	7.65654	0.0056567	0.0103366	-1	Underexpressed	3.51202	3.52385	3.87594	3.19931	3.0337	2.94514
GMOY011645-RA	EC:2.3.1.48	histone acetyltransferase type b catalytic subunit	histone acetyltransferase type b catalytic subunit	CG2051, isoform A	0	K11303	HAT1; histone acetyltransferase 1	198	-1.3605	3.63336	50.3193	1.31e-12	1.92e-11	-1	Underexpressed	4.07265	4.3365	4.12535	2.87157	2.80063	2.82818
GMOY011648-RA	EC:2.1.1.205	hypothetical protein		CG5220	6.28e-130	K14864	FTSJ1; tRNA (cytidine32/guanosine34-2'-O)-methyltransferase	181	-0.321362	2.37361	1.53211	0.215795	0.271162	0	No Change	2.47336	2.4135	2.69708	2.4012	1.87361	2.3425
GMOY011652-RA	EC:1.1.1.37	NAD-dependent malate dehydrogenase	NAD-dependent malate dehydrogenase	malate dehydrogenase 2	0	K00026	MDH2; malate dehydrogenase	227	-1.17243	9.02436	18.7725	1.47e-05	4.49e-05	-1	Underexpressed	9.30307	9.81865	9.30004	8.17547	8.4593	8.32023
GMOY011656-RA	EC:2.7.11.1	hypothetical protein		CG7156	0	K20839	RPS6KC; ribosomal protein S6 kinase delta	130	-0.0885649	3.91032	0.201232	0.653729	0.706824	0	No Change	3.95564	4.08537	3.81808	3.71638	4.02975	3.83317
GMOY011671-RA	EC:2.4.1.17	hypothetical protein	Ugt86Dg	UDP-glycosyltransferase 35b	5.58e-165	K00699	UGT; glucuronosyltransferase	90	-1.4532	3.23841	19.9528	7.94e-06	2.55e-05	-1	Underexpressed	3.83715	3.29547	4.1723	2.23781	2.02563	2.78054
GMOY011676-RA	EC:3.5.1.98	hypothetical protein		histone deacetylase 3	9.29e-72	K11405	HDAC8; histone deacetylase 8	180	-0.804759	2.54987	9.47086	0.00208762	0.00416497	-1	Underexpressed	2.53991	3.16612	3.01813	2.20279	1.94316	2.23349
GMOY011679-RA	EC:3.4.22.68	hypothetical protein		veloren, isoform A	0	K08596	SENP7; sentrin-specific protease 7	162	1.15581	0.751091	5.78339	0.0161784	0.0266501	1	Overexpressed	0.616839	0.160455	-1.44929	0.63166	1.31504	1.23254
GMOY011689-RA	EC:2.3.2.27	hypothetical protein		Ubr3 ubiquitin ligase, isoform B	0	K11978	UBR3; E3 ubiquitin-protein ligase UBR3	639	1.64208	4.00798	35.1449	3.06e-09	2.05e-08	1	Overexpressed	3.32339	2.25287	3.03854	4.6549	4.49101	4.59801
GMOY011691-RA	EC:1.6.5.3 1.6.99.3	hypothetical protein	NADH:ubiquinone reductase 75kD subunit precursor	NADH dehydrogenase (ubiquinone) 75 kDa subunit, isoform A	0	K03934	NDUFS1; NADH dehydrogenase (ubiquinone) Fe-S protein 1	473	-0.716261	6.70516	10.7455	0.00104533	0.00221884	-1	Underexpressed	6.8494	7.1795	7.0161	6.38773	6.32264	6.19949
GMOY011704-RA	EC:3.6.4.13	hypothetical protein		CG8915, isoform A	3.55e-100	K20099	YTHDC2; ATP-dependent RNA helicase YTHDC2	285	-0.160604	3.98471	0.770262	0.380136	0.443005	0	No Change	4.13856	3.98665	4.05695	4.03285	3.82851	3.85173
GMOY011707-RA	EC:3.1.3.16 3.1.3.48	hypothetical protein		CG7378, isoform C	8.56e-157	K14165	atypical dual specificity phosphatase	105	0.870273	4.5365	17.9357	2.28e-05	6.67e-05	1	Overexpressed	3.9718	3.86687	4.22669	4.776	4.81236	5.07956
GMOY011713-RA	EC:3.1.-.-	hypothetical protein		uncharacterized protein Dmel_CG42666, isoform D	1.91e-116	K14570	REX1; RNA exonuclease 1	31	3.03531	3.01165	99.4776	1.98e-23	2.73e-21	1	Overexpressed	0.913081	0.621655	0.900733	3.48089	4.0015	3.7857
GMOY011716-RA	EC:2.3.2.2 3.4.19.13 3.4.19.14	ÃŽÂ³-glutamyl transpeptidase	Ggt-1: gamma-glutamyl transpeptidase	gamma-glutamyl transpeptidase, isoform A	0	K18592	GGT1_5; gamma-glutamyltranspeptidase / glutathione hydrolase / leukotriene-C4 hydrolase	64	-0.349111	9.63424	1.56159	0.211433	0.266407	0	No Change	9.97825	9.82446	9.56196	9.59895	9.05982	9.6222
[truncated: 81 more rows]
